# Supplementary material for: Extracellular Vesicle-Mediated RNA Release in Histoplasma capsulatum
Source: mSphere. 2019 Mar 27;4(2):e00176-19. doi: 10.1128/mSphere.00176-19 (PMC6437275; doi:10.1128/mSphere.00176-19)
Supplement: TABLE S1 [file mSphere.00176-19-st001.xlsx]

## Sheet: 186AR vs. 217B
Name		Chromosome	Region	Max group mean	Log₂ fold change	Fold change	P-value	FDR p-value	Bonferroni	GeneID
HCAG_04910	glyceraldehyde-3-phosphate dehydrogenase	NW_001813978	complement(170830..172472)	3713.47	-8.37805	-332.694	7.98034e-08	0.000125052	0.000750312	5446383
HCAG_08495	predicted protein	NW_001813972	complement(821308..821610)	1671.34	-8.09694	-273.793	1.47241e-07	0.000173045	0.00138436	5442948
HCAG_00252	predicted protein	NW_001813982	complement(817196..820195)	506.461	-7.45282	-175.196	1.03953e-06	0.000867064	0.00977371	5450493
HCAG_03962	conserved hypothetical protein	NW_001813980	complement(2732909..2735572)	91.9686	-6.59932	-96.9604	3.41152e-09	1.60375e-05	3.20751e-05	5448119
HCAG_08902	predicted protein	NW_001813970	278866..281153	1545.14	-6.35508	-81.8597	1.1274e-07	0.000151426	0.00105998	5442518
HCAG_06939	predicted protein	NW_001813977	complement(2091148..2091915)	406.645	-6.06169	-66.7958	1.13654e-11	1.06857e-07	1.06857e-07	5445180
HCAG_01252	hypothetical protein	NW_001813982	complement(4396023..4398020)	1010.05	-6.04999	-66.2564	1.70348e-05	0.00485338	0.160162	5450868
HCAG_03282	hypothetical protein	NW_001813980	497497..502269	18.4562	-5.82117	-56.5388	9.97251e-06	0.00360621	0.0937616	5448162
HCAG_09118	predicted protein	NW_001813963	204..926	117.105	-5.723	-52.8195	4.81661e-06	0.00266387	0.0452858	5442310
HCAG_01606	acetyl-coenzyme A synthetase 2	NW_001813982	complement(5653008..5655413)	412.534	-5.4027	-42.3034	2.0847e-05	0.00533982	0.196004	5450148
HCAG_01516	predicted protein	NW_001813982	5368219..5370532	533.566	-5.37464	-41.4884	0.000108216	0.0156584	1	5449646
HCAG_03343	predicted protein	NW_001813980	672337..672819	99.6254	-5.31873	-39.9114	1.10665e-06	0.000867064	0.0104048	5447963
HCAG_02166	conserved hypothetical protein	NW_001813981	complement(208544..209203)	236.202	-5.28298	-38.9346	2.1686e-06	0.0015684	0.0203891	5448905
HCAG_07024	predicted protein	NW_001813975	complement(53494..53679)	171.469	-5.24209	-37.8466	1.20014e-08	3.76123e-05	0.000112837	5444381
HCAG_02461	predicted protein	NW_001813981	1245247..1247316	306.922	-5.04674	-33.0537	0.000185156	0.0214918	1	5448474
HCAG_05046	predicted protein	NW_001813978	complement(639528..639716)	168.33	-4.99702	-31.9339	2.54307e-05	0.00613076	0.2391	5446078
HCAG_05782	conserved hypothetical protein	NW_001813976	complement(457532..458889)	385.833	-4.99263	-31.8368	0.000165898	0.019906	1	5445000
HCAG_01016	predicted protein	NW_001813982	complement(3557551..3559918)	379.678	-4.98646	-31.701	0.000224813	0.025163	1	5451104
HCAG_00942	predicted protein	NW_001813982	3290271..3291977	208.591	-4.92894	-30.462	1.90315e-05	0.0051849	0.178934	5450632
HCAG_01560	predicted protein	NW_001813982	5503035..5503785	165.602	-4.87162	-29.2755	7.69647e-06	0.00318602	0.0723622	5450367
HCAG_09285	predicted protein	NW_001813814	complement(75..1027)	23.5365	-4.83409	-28.5238	6.15149e-05	0.0107485	0.578363	5442140
HCAG_03762	predicted protein	NW_001813980	2079993..2080696	687.379	-4.8146	-28.141	3.20934e-05	0.00718434	0.301742	5447639
HCAG_03349	predicted protein	NW_001813980	688205..691589	310.213	-4.79354	-27.7332	3.0961e-05	0.00709989	0.291095	5447655
HCAG_00315	predicted protein	NW_001813982	complement(1042859..1043053)	83.3998	-4.77683	-27.4137	9.85299e-05	0.0149416	0.926378	5449981
HCAG_07250	predicted protein	NW_001813975	915868..917481	594.069	-4.71614	-26.2844	0.000476321	0.0411063	1	5444190
HCAG_06249	conserved hypothetical protein	NW_001813976	complement(2095243..2095473)	83.5835	-4.54524	-23.3482	0.000123873	0.0171273	1	5445068
HCAG_02675	predicted protein	NW_001813981	1981473..1982782	72.782	-4.33469	-20.1777	5.16488e-05	0.00971204	0.485602	5448990
HCAG_08981	predicted protein	NW_001813969	226256..230084	335.821	-4.32384	-20.0265	0.000460973	0.0411063	1	5442452
HCAG_05377	predicted protein	NW_001813978	complement(1767708..1769095)	225.706	-4.20963	-18.5023	0.000122431	0.0171273	1	5446166
HCAG_01674	predicted protein	NW_001813982	complement(5857423..5859181)	163.209	-4.206	-18.4558	6.37402e-05	0.0108961	0.599286	5450935
HCAG_07605	predicted protein	NW_001813974	434463..435041	184.574	-4.13141	-17.5258	2.94642e-06	0.00184681	0.0277022	5443697
HCAG_01078	conserved hypothetical protein	NW_001813982	3771260..3773057	86.1439	-4.1084	-17.2485	0.000174676	0.0205288	1	5450605
HCAG_02351	predicted protein	NW_001813981	850163..851063	156.448	-4.10706	-17.2325	0.000134477	0.0177632	1	5448359
HCAG_09074	predicted protein	NW_001813966	61916..62465	153.41	-4.0937	-17.0736	2.23244e-08	4.96364e-05	0.000209894	5442337
HCAG_07092	predicted protein	NW_001813975	310335..310631	141.238	-4.04251	-16.4785	1.53642e-05	0.00478019	0.144454	5444337
HCAG_01755	predicted protein	NW_001813982	6104268..6105848	130.543	-4.02142	-16.2393	0.00057622	0.0451469	1	5450795
HCAG_05563	conserved hypothetical protein	NW_001813978	complement(2372830..2373472)	206.205	-4.01568	-16.1748	6.93746e-06	0.003106	0.065226	5446366
HCAG_00661	conserved hypothetical protein	NW_001813982	2256412..2257466	113.846	-3.99824	-15.9804	9.23694e-05	0.014237	0.868457	5451203
HCAG_08148	predicted protein	NW_001813973	841844..842499	195.588	-3.97535	-15.729	5.16604e-06	0.0026984	0.0485711	5443456
HCAG_06135	predicted protein	NW_001813976	complement(1737820..1741801)	148.324	-3.89137	-14.8395	0.000302951	0.0309603	1	5444758
HCAG_03971	predicted protein	NW_001813980	complement(2762831..2763586)	317	-3.831	-14.2313	4.29904e-06	0.00252622	0.0404195	5448264
HCAG_05570	conserved hypothetical protein	NW_001813978	complement(2392432..2393322)	201.106	-3.80545	-13.9815	1.09763e-05	0.0038222	0.103199	5446245
HCAG_03143	predicted protein	NW_001813980	56451..57042	153.607	-3.78267	-13.7625	1.57611e-05	0.00478019	0.148186	5447524
HCAG_03618	predicted protein	NW_001813980	1624449..1624802	388.219	-3.76681	-13.612	8.71975e-05	0.0138954	0.819831	5448307
HCAG_02087	predicted protein	NW_001813982	7310056..7310385	77.4831	-3.72296	-13.2045	0.00019486	0.0220731	1	5451454
HCAG_00262	predicted protein	NW_001813982	complement(852088..855003)	33.1459	-3.6221	-12.3129	4.44328e-05	0.00885561	0.417757	5450073
HCAG_02043	hypothetical protein	NW_001813982	7166425..7168428	148.32	-3.62096	-12.3032	0.000115355	0.0164328	1	5451226
HCAG_05275	hypothetical protein	NW_001813978	1417021..1417491	57.764	-3.49353	-11.2631	0.000545496	0.0438355	1	5445956
HCAG_08934	predicted protein	NW_001813969	complement(74768..75414)	87.7382	-3.48314	-11.1823	0.000148774	0.0186503	1	5442464
HCAG_01328	conserved hypothetical protein	NW_001813982	4718296..4719309	244.786	-3.46762	-11.0626	0.000362149	0.0347441	1	5451100
HCAG_00594	hydrophobin	NW_001813982	2039598..2040123	159.173	-3.46361	-11.0319	0.000370202	0.035158	1	5449961
HCAG_07213	predicted protein	NW_001813975	793465..794001	133.649	-3.36011	-10.2682	1.93014e-05	0.0051849	0.181472	5444146
HCAG_02889	predicted protein	NW_001813981	2762908..2765032	53.8824	-3.28181	-9.72573	2.15819e-05	0.00533982	0.202913	5449301
HCAG_04117	predicted protein	NW_001813979	complement(325332..327786)	55.6363	-3.24424	-9.47574	0.0002386	0.0263919	1	5446656
HCAG_02138	predicted protein	NW_001813981	117525..118298	38.0137	-3.21339	-9.27525	0.00013603	0.0177632	1	5448717
HCAG_07624	conserved hypothetical protein	NW_001813974	500920..502750	128.155	-3.15394	-8.90082	0.000273023	0.0290838	1	5443537
HCAG_04338	predicted protein	NW_001813979	complement(1102122..1102736)	81.2933	-3.14476	-8.84435	0.000393646	0.0370106	1	5447290
HCAG_07176	conserved hypothetical protein	NW_001813975	complement(638601..639218)	196.859	-3.07423	-8.42237	0.000475805	0.0411063	1	5444192
HCAG_06334	predicted protein	NW_001813976	complement(2392329..2392688)	100.062	-3.05383	-8.30414	3.94454e-05	0.0080623	0.370866	5444761
HCAG_01341	predicted protein	NW_001813982	complement(4759890..4760606)	49.9909	-3.00138	-8.00763	0.000476557	0.0411063	1	5449779
HCAG_07051	conserved hypothetical protein	NW_001813975	173046..174099	34.5969	-3.00135	-8.00749	6.17338e-05	0.0107485	0.580421	5443980
HCAG_01989	hypothetical protein	NW_001813982	6994278..6996647	125.617	-2.99756	-7.98649	0.000152645	0.0188838	1	5449412
HCAG_08190	oxidoreductase 2-nitropropane dioxygenase family	NW_001813973	997871..999263	51.1763	-2.97168	-7.84447	4.52105e-05	0.00885561	0.425069	5443442
HCAG_02593	predicted protein	NW_001813981	1696644..1697234	24.7157	-2.96475	-7.80692	0.000132776	0.0177632	1	5448458
HCAG_08432	predicted protein	NW_001813972	611183..612307	86.7972	-2.95361	-7.74688	3.63583e-05	0.00776912	0.341841	5442868
HCAG_06942	conserved hypothetical protein	NW_001813977	2100148..2101332	55.5713	-2.93526	-7.64896	7.79393e-06	0.00318602	0.0732785	5445307
HCAG_01169	predicted protein	NW_001813982	complement(4116816..4117215)	39.5768	-2.81894	-7.05644	0.000516989	0.0430153	1	5450278
HCAG_03414	conserved hypothetical protein	NW_001813980	complement(924394..925238)	59.3613	-2.80491	-6.98814	3.76515e-05	0.00786665	0.353999	5447482
HCAG_01116	predicted protein	NW_001813982	complement(3924064..3924905)	35.8944	-2.7567	-6.75847	6.57896e-05	0.0110456	0.618554	5449958
HCAG_02605	predicted protein	NW_001813981	complement(1736097..1736696)	69.4936	-2.74451	-6.70164	0.000565199	0.0446555	1	5448682
HCAG_02379	hypothetical protein	NW_001813981	complement(937852..942002)	10.3314	-2.69993	-6.49769	0.000275309	0.0290838	1	5449291
HCAG_00557	conserved hypothetical protein	NW_001813982	complement(1930090..1931565)	68.6709	-2.68871	-6.44737	0.000108253	0.0156584	1	5449952
HCAG_02970	predicted protein	NW_001813981	3086139..3087463	61.0614	-2.63936	-6.23054	0.000187829	0.0215361	1	5448333
HCAG_09343	predicted protein	NW_001813718	172..900	38.7205	-2.60318	-6.07624	0.000550722	0.0438804	1	5442097
HCAG_01104	predicted protein	NW_001813982	3875562..3876256	47.2843	-2.52966	-5.77437	5.69087e-05	0.0102895	0.535055	5449404
HCAG_08195	predicted protein	NW_001813973	1011213..1012626	46.1666	-2.50243	-5.6664	7.04527e-05	0.0114206	0.662396	5443516
HCAG_01708	predicted protein	NW_001813982	5966394..5968220	61.5823	-2.49806	-5.64925	5.27022e-05	0.0097158	0.495506	5451170
HCAG_07925	predicted protein	NW_001813973	87629..89800	106.916	-2.46716	-5.52953	0.000357341	0.0346363	1	5443463
HCAG_04450	conserved hypothetical protein	NW_001813979	complement(1475417..1477685)	63.54	-2.4188	-5.34726	0.000334586	0.0329003	1	5446857
HCAG_07503	predicted protein	NW_001813974	complement(119429..120357)	41.6485	-2.3967	-5.26596	0.000156245	0.0190781	1	5443808
HCAG_08999	conserved hypothetical protein	NW_001813968	complement(45845..48889)	45.5848	-2.38948	-5.23969	0.000144543	0.0183647	1	5442425
HCAG_03055	ribosomal protein L23a	NW_001813981	3399884..3400628	57.8687	-2.3892	-5.23868	6.77832e-05	0.0111807	0.637298	5449163
HCAG_08442	predicted protein	NW_001813972	complement(639729..640693)	51.6405	-2.37566	-5.18973	3.43177e-05	0.0075036	0.322655	5442952
HCAG_05050	predicted protein	NW_001813978	complement(646807..647469)	55.3806	-2.3657	-5.15401	4.99999e-05	0.00959386	0.470099	5445907
HCAG_08233	predicted protein	NW_001813973	complement(1115506..1117117)	47.6958	-2.32365	-5.00597	0.000583897	0.0453703	1	5443284
HCAG_02451	predicted protein	NW_001813981	1187114..1187607	44.3555	-2.31585	-4.97897	0.000245367	0.0268249	1	5448605
HCAG_07830	rab GDP-dissociation inhibitor	NW_001813974	complement(1179664..1181566)	56.0444	-2.26909	-4.82018	0.000295213	0.0305228	1	5443539
HCAG_07317	predicted protein	NW_001813975	1193736..1194371	75.5617	-2.23468	-4.7066	0.000530585	0.0433155	1	5444024
HCAG_04039	predicted protein	NW_001813979	complement(58179..62601)	31.1779	-2.22378	-4.67114	0.000534419	0.0433155	1	5447241
HCAG_03641	hypothetical protein	NW_001813980	1691267..1693695	56.6635	-2.21771	-4.65154	0.000295424	0.0305228	1	5447504
HCAG_03902	conserved hypothetical protein	NW_001813980	2525745..2526373	70.1747	-2.20513	-4.61118	0.000511158	0.0430153	1	5448202
HCAG_05298	predicted protein	NW_001813978	1502458..1503907	99.4218	-2.19729	-4.58617	0.000404342	0.0376398	1	5445897
HCAG_04564	cytochrome c oxidase polypeptide IV, mitochondrial precursor	NW_001813979	1884400..1885669	60.7954	-2.13469	-4.39142	0.000642513	0.048717	1	5446793
HCAG_07070	predicted protein	NW_001813975	244154..245490	42.5742	2.04689	4.13214	0.000428338	0.0390993	1	5444382
HCAG_07923	predicted protein	NW_001813973	84259..85860	25.3365	2.39761	5.2693	0.000320396	0.0320464	1	5443192
HCAG_06439	predicted protein	NW_001813977	complement(357662..358415)	66.6211	2.53312	5.78823	0.000591981	0.0456213	1	5445317
HCAG_05015	predicted protein	NW_001813978	528075..529525	51.0013	2.64849	6.27011	2.11717e-05	0.00533982	0.199056	5445987
HCAG_03775	urease accessory protein ureG	NW_001813980	2115976..2116982	66.9021	2.82432	7.0828	0.000483038	0.0412866	1	5447624
HCAG_07746	conserved hypothetical protein	NW_001813974	905573..906040	96.219	2.82762	7.09901	0.00010494	0.0156584	0.986643	5443920
HCAG_09060	predicted protein	NW_001813967	complement(101742..102413)	67.0424	3.00476	8.02643	0.000128565	0.0175184	1	5442373
HCAG_04165	conserved hypothetical protein	NW_001813979	522958..525287	52.1817	3.03608	8.20262	0.000143158	0.0183647	1	5446580
HCAG_05203	ubiquitin-conjugating enzyme E2-20 kDa	NW_001813978	complement(1178284..1179149)	95.4853	3.09952	8.57135	0.000607265	0.0464188	1	5446470
HCAG_01687	predicted protein	NW_001813982	5886919..5887311	491.228	3.16935	8.9964	0.000515025	0.0430153	1	5450322
HCAG_03079	predicted protein	NW_001813981	complement(3477221..3478351)	86.7213	3.22634	9.35889	0.000472644	0.0411063	1	5448826
HCAG_04433	predicted protein	NW_001813979	complement(1411102..1413188)	97.6523	3.23273	9.40042	0.00027387	0.0290838	1	5447423
HCAG_06202	predicted protein	NW_001813976	1938251..1939727	143.423	3.62699	12.3547	0.000464816	0.0411063	1	5444959
HCAG_08281	small nuclear ribonucleoprotein LSM2	NW_001813972	41737..42237	154.121	3.86514	14.5721	9.14559e-05	0.014237	0.859868	5442879
HCAG_04163	predicted protein	NW_001813979	506753..508524	44.0169	4.01412	16.1574	0.00016726	0.019906	1	5446610
HCAG_01310	predicted protein	NW_001813982	complement(4643015..4644627)	184.948	4.06673	16.7574	0.000426458	0.0390993	1	5450313
HCAG_03849	predicted protein	NW_001813980	complement(2344004..2345043)	117.443	4.15418	17.8046	1.70295e-05	0.00485338	0.160112	5447765
HCAG_04080	predicted protein	NW_001813979	197334..198350	69.94	4.32385	20.0267	1.21259e-05	0.0039313	0.114008	5446878
HCAG_06240	predicted protein	NW_001813976	2069311..2070172	147.656	4.43999	21.7054	9.35504e-06	0.003561	0.0879561	5444625
HCAG_07005	predicted protein	NW_001813977	2354253..2355661	104.032	4.44715	21.8135	6.58561e-06	0.00309589	0.0619179	5445728
HCAG_01982	predicted protein	NW_001813982	6974042..6976135	202.949	4.58538	24.007	0.000335932	0.0329003	1	5451407
HCAG_00067	peroxisomal dehydratase	NW_001813982	207577..208930	450.344	4.77284	27.3381	0.000310548	0.0313954	1	5450669
HCAG_06686	conserved hypothetical protein	NW_001813977	complement(1201359..1204547)	901.904	4.85293	28.8987	0.000522123	0.0430614	1	5445767
HCAG_08483	predicted protein	NW_001813972	complement(777296..778847)	226.234	4.92346	30.3466	9.46872e-06	0.003561	0.0890249	5443123
HCAG_07180	predicted protein	NW_001813975	648554..649347	179.622	5.86624	58.3329	2.62954e-06	0.00176592	0.0247229	5444197
HCAG_00634	predicted protein	NW_001813982	2160671..2162782	1598.98	5.89841	59.6485	2.69214e-05	0.00632788	0.253115	5450874
HCAG_06884	predicted protein	NW_001813977	complement(1903576..1904232)	406.278	6.64837	100.313	4.26406e-07	0.000400907	0.00400907	5445407
HCAG_07992	predicted protein	NW_001813973	331489..335585	6203.52	6.80206	111.589	5.49504e-06	0.00271918	0.0516644	5443225
HCAG_00716	predicted protein	NW_001813982	2482752..2483202	316.525	6.83723	114.343	1.2008e-05	0.0039313	0.112899	5449375
HCAG_02204	predicted protein	NW_001813981	complement(330341..331728)	1572.15	7.76095	216.91	3.49728e-07	0.000365349	0.00328814	5448874
HCAG_04376	hypothetical protein	NW_001813979	1223075..1224291	6023.56	9.00699	514.486	2.63967e-08	4.96364e-05	0.000248182	5446639
HCAG_09153		NW_001813959	11883..12734	90.2715	3.27224	9.66142	0.000678331	0.0502183	1	5442287
HCAG_06328		NW_001813976	complement(2372875..2374049)	87.6032	-1.88515	-3.69392	0.000675617	0.0502183	1	5445028
HCAG_04924		NW_001813978	210051..211614	33.9516	-1.98078	-3.94705	0.000678336	0.0502183	1	5446291
HCAG_03901		NW_001813980	2524342..2525177	255.749	3.49451	11.2707	0.000685091	0.0503221	1	5448224
HCAG_06396		NW_001813977	202163..203479	36.8299	-2.30507	-4.94191	0.000749531	0.0546286	1	5445397
HCAG_00063		NW_001813982	198577..200130	28.9205	-2.04897	-4.13811	0.000756428	0.0547072	1	5450633
HCAG_02944		NW_001813981	2995222..2997010	174.797	-3.58168	-11.9727	0.000782281	0.0561451	1	5448896
HCAG_02788		NW_001813981	2407287..2409482	34.6592	2.24919	4.75417	0.000793032	0.0564855	1	5448358
HCAG_02364		NW_001813981	complement(886981..892479)	284.562	-4.49807	-22.5972	0.000823266	0.0581981	1	5449238
HCAG_08364		NW_001813972	complement(344222..347738)	579.899	4.63895	24.9152	0.000877815	0.0602425	1	5442984
HCAG_06128		NW_001813976	complement(1724242..1725107)	61.464	-1.82813	-3.55076	0.000865016	0.0602425	1	5444667
HCAG_05344		NW_001813978	complement(1659391..1660726)	488.651	-4.33074	-20.1225	0.000874302	0.0602425	1	5445877
HCAG_05370		NW_001813978	complement(1752063..1754448)	53.2424	2.10996	4.3168	0.000864557	0.0602425	1	5446154
HCAG_02171		NW_001813981	222743..223562	186.609	-2.27238	-4.83119	0.000904193	0.0616031	1	5448947
HCAG_08894		NW_001813970	254726..257061	175.774	-3.99621	-15.958	0.00091642	0.0619869	1	5442505
HCAG_04923		NW_001813978	complement(208679..209219)	57.4163	2.7445	6.70159	0.000962812	0.0646597	1	5446105
HCAG_08722		NW_001813971	complement(558306..560933)	58.6178	2.45188	5.47129	0.000979354	0.0648443	1	5442783
HCAG_05451		NW_001813978	complement(1992467..1993755)	41.5511	-2.13137	-4.38132	0.000979101	0.0648443	1	5446296
HCAG_05982		NW_001813976	1138459..1139986	216.363	-3.84458	-14.3659	0.000990849	0.0649958	1	5444910
HCAG_03089		NW_001813981	complement(3507934..3508248)	70.5606	-2.58102	-5.98365	0.000995468	0.0649958	1	5448523
HCAG_05010		NW_001813978	complement(516107..518113)	36.2785	-2.42279	-5.36206	0.00103572	0.0671572	1	5445832
HCAG_02902		NW_001813981	2816406..2817398	49.6703	-1.88627	-3.69679	0.00109844	0.0707363	1	5449034
HCAG_09145		NW_001813948	263..1031	84.7912	-3.28504	-9.74755	0.00111901	0.0715707	1	5442256
HCAG_08116		NW_001813973	732082..733418	56.6415	-2.53395	-5.79154	0.00117382	0.0735752	1	5443481
HCAG_07138		NW_001813975	481566..482161	88.7979	-2.73522	-6.65859	0.0011726	0.0735752	1	5444164
HCAG_06489		NW_001813977	533453..534960	395.799	-3.99873	-15.9859	0.00115941	0.0735752	1	5445480
HCAG_00356		NW_001813982	1211651..1212486	56.9593	-8.82374	-453.117	0.00118307	0.0736636	1	5451062
HCAG_09029		NW_001813968	173999..175489	40.1638	-1.92636	-3.80095	0.0012304	0.0738489	1	5442395
HCAG_07725		NW_001813974	819670..820772	41.7276	-2.31719	-4.98361	0.00123119	0.0738489	1	5443789
HCAG_07239		NW_001813975	879273..882594	84.9559	-2.97058	-7.83852	0.00120757	0.0738489	1	5444117
HCAG_05714		NW_001813976	246400..247871	82.9812	-2.38	-5.20537	0.00123317	0.0738489	1	5445109
HCAG_03640		NW_001813980	complement(1688417..1689363)	43.4373	2.73453	6.65544	0.00123175	0.0738489	1	5447501
HCAG_02244		NW_001813981	492534..495620	45.9417	2.75549	6.75283	0.00121551	0.0738489	1	5448852
HCAG_04526		NW_001813979	complement(1758529..1759306)	44.9862	-2.21191	-4.63289	0.00126357	0.0751903	1	5447154
HCAG_06164		NW_001813976	complement(1818410..1819162)	102.612	2.63072	6.19335	0.00128647	0.0760717	1	5444818
HCAG_01273		NW_001813982	complement(4484508..4485054)	90.2991	5.18558	36.3928	0.00131167	0.0766222	1	5451190
HCAG_01914		NW_001813982	6751737..6752686	50.7483	-2.111	-4.3199	0.00131208	0.0766222	1	5451013
HCAG_07592		NW_001813974	complement(394182..396515)	11.7844	-3.05357	-8.30262	0.00135862	0.0783666	1	5443889
HCAG_00177		NW_001813982	complement(555154..558628)	250.321	4.02518	16.2818	0.00135525	0.0783666	1	5450334
HCAG_01044		NW_001813982	3649990..3650494	50.2191	-3.28076	-9.71868	0.00136732	0.0783875	1	5450521
HCAG_09034		NW_001813967	9024..14537	338.779	-4.41146	-21.2806	0.00139728	0.078666	1	5442369
HCAG_06886		NW_001813977	complement(1916348..1916785)	72.4911	-2.17206	-4.50665	0.00139102	0.078666	1	5445378
HCAG_00890		NW_001813982	complement(3085256..3086166)	95.1534	-2.68026	-6.40973	0.00138967	0.078666	1	5451066
HCAG_02358		NW_001813981	complement(870908..871863)	71.8778	2.18627	4.55128	0.00145854	0.0816261	1	5449208
HCAG_07521		NW_001813974	180976..183791	67.484	-2.3742	-5.18447	0.00149728	0.0818453	1	5443830
HCAG_05724		NW_001813976	complement(274982..275205)	99.9729	-2.83233	-7.12221	0.00148894	0.0818453	1	5444657
HCAG_03447		NW_001813980	1031524..1034077	179.869	-4.00674	-16.0749	0.00148584	0.0818453	1	5447717
HCAG_02000		NW_001813982	complement(7029226..7029657)	69.8391	4.25997	19.1593	0.00147958	0.0818453	1	5449716
HCAG_02956		NW_001813981	3040482..3043394	141.281	3.9069	15.0001	0.00155424	0.084468	1	5449337
HCAG_05075		NW_001813978	complement(744858..746424)	1253.79	4.36953	20.6709	0.00162635	0.0871982	1	5446089
HCAG_03300		NW_001813980	complement(552571..553282)	24.9875	-2.57987	-5.97885	0.0016323	0.0871982	1	5447496
HCAG_00881		NW_001813982	3062755..3064485	69.8518	3.05466	8.30891	0.00161692	0.0871982	1	5450950
HCAG_06860		NW_001813977	complement(1824578..1826304)	123.923	3.19623	9.16559	0.00164874	0.0875788	1	5445177
HCAG_01131		NW_001813982	3981153..3982044	55.014	-2.10218	-4.29358	0.00167057	0.0882401	1	5449703
HCAG_06492		NW_001813977	544663..546539	53.8124	2.40579	5.29925	0.00170911	0.0892728	1	5445386
HCAG_04369		NW_001813979	1199620..1200666	143.554	-2.82758	-7.09885	0.00170554	0.0892728	1	5447056
HCAG_02127		NW_001813981	complement(88578..91875)	12.5712	1.91785	3.77861	0.00175971	0.0914077	1	5449105
HCAG_08597		NW_001813971	76830..77753	36.9102	-1.66858	-3.17902	0.00178252	0.0920374	1	5442740
HCAG_01363		NW_001813982	complement(4837243..4838151)	112.278	-2.63989	-6.23283	0.00179141	0.0920374	1	5450926
HCAG_00517		NW_001813982	complement(1801198..1803184)	35.8047	-2.03696	-4.1038	0.00184752	0.0944043	1	5451421
HCAG_05700		NW_001813976	211475..212509	117.45	2.90156	7.47233	0.00186588	0.0948269	1	5445003
HCAG_07616		NW_001813974	471531..472538	126.312	-2.08225	-4.23467	0.00198702	0.0990671	1	5443691
HCAG_07834		NW_001813974	complement(1187488..1188201)	52.7159	-2.27072	-4.82563	0.00199146	0.0990671	1	5443669
HCAG_00835		NW_001813982	complement(2916260..2917565)	65.0828	-2.39771	-5.26967	0.00197954	0.0990671	1	5450177
HCAG_01901		NW_001813982	6711502..6712835	59.3565	-2.59913	-6.0592	0.00197719	0.0990671	1	5449401
HCAG_05205		NW_001813978	1182322..1185889	39.5758	2.52186	5.74324	0.00202087	0.0994778	1	5446459
HCAG_02647		NW_001813981	1881763..1882885	62.6833	-2.26504	-4.80669	0.00201654	0.0994778	1	5448715
HCAG_03302		NW_001813980	556344..557635	91.1672	-2.0657	-4.18636	0.00204114	0.099764	1	5447683
HCAG_03486		NW_001813980	1153238..1154283	20.4999	-2.81985	-7.06088	0.00205103	0.099764	1	5447552
HCAG_01471		NW_001813982	5229783..5231402	35.6367	-1.79766	-3.47655	0.00205852	0.099764	1	5450996
HCAG_04298		NW_001813979	complement(926878..928715)	64.467	-2.50331	-5.66987	0.00207261	0.0999317	1	5447183
HCAG_07718		NW_001813974	799759..800369	53.9316	-1.84147	-3.58376	0.00214672	0.100926	1	5443800
HCAG_04334		NW_001813979	complement(1079126..1079687)	87.2836	-2.75762	-6.76282	0.00210583	0.100926	1	5447368
HCAG_04585		NW_001813979	1949379..1949534	166.215	3.63525	12.4257	0.00213437	0.100926	1	5446998
HCAG_03615		NW_001813980	1610447..1610752	45.7243	-2.67047	-6.36635	0.00212569	0.100926	1	5448327
HCAG_02609		NW_001813981	complement(1755203..1756676)	63.8899	-2.72478	-6.61058	0.00216347	0.100926	1	5449203
HCAG_00189		NW_001813982	complement(610857..612209)	411.917	-3.43792	-10.8372	0.00216837	0.100926	1	5449839
HCAG_01386		NW_001813982	complement(4919838..4922329)	60.522	-2.75174	-6.73528	0.00216098	0.100926	1	5450749
HCAG_01767		NW_001813982	complement(6147137..6148111)	201.065	3.04863	8.27424	0.0021857	0.101231	1	5451033
HCAG_02017		NW_001813982	complement(7086157..7087156)	42.5776	-1.79817	-3.47778	0.00221266	0.101978	1	5451217
HCAG_03862		NW_001813980	complement(2385704..2387404)	68.412	-2.48298	-5.59051	0.00224104	0.102782	1	5447913
HCAG_07436		NW_001813975	1707476..1707872	61.2352	2.66569	6.34532	0.00225459	0.102901	1	5444331
HCAG_03129		NW_001813980	15620..17943	25.6406	-1.68754	-3.22107	0.00228282	0.103686	1	5447492
HCAG_07673		NW_001813974	complement(651888..653066)	33.8731	-1.92539	-3.79839	0.00234177	0.104844	1	5443525
HCAG_04424		NW_001813979	1378728..1379160	73.9469	-1.71596	-3.28516	0.00232849	0.104844	1	5447025
HCAG_01569		NW_001813982	5530968..5531901	31.4608	-2.34184	-5.06948	0.00233412	0.104844	1	5450287
HCAG_07059		NW_001813975	201163..201507	499.101	-3.19415	-9.1524	0.00236175	0.105238	1	5444185
HCAG_07218		NW_001813975	complement(803575..806248)	194.678	-3.9334	-15.2782	0.00238686	0.105855	1	5444059
HCAG_00257		NW_001813982	830056..831442	73.8616	2.66718	6.35186	0.00241072	0.106411	1	5449715
HCAG_03728		NW_001813980	1971619..1973796	112.92	-3.24861	-9.50449	0.00244227	0.1073	1	5448026
HCAG_09086		NW_001813965	33850..35193	23.216	-1.98838	-3.96791	0.00258351	0.112455	1	5442326
HCAG_08525		NW_001813972	complement(922936..923460)	37.3473	2.10273	4.29522	0.0025797	0.112455	1	5442988
HCAG_04173		NW_001813979	complement(551542..553073)	217.904	-3.10364	-8.59583	0.00260028	0.112663	1	5446935
HCAG_04299		NW_001813979	929446..931962	59.4391	-2.56954	-5.93618	0.00263164	0.113498	1	5446945
HCAG_01457		NW_001813982	5176724..5180467	320.401	-3.97557	-15.7313	0.00265667	0.114055	1	5449763
HCAG_00956		NW_001813982	complement(3339368..3340822)	212.777	-3.31895	-9.97941	0.00268566	0.114775	1	5449745
HCAG_08794		NW_001813971	complement(821146..823345)	57.4772	2.46988	5.53997	0.00269908	0.114827	1	5442789
HCAG_04622		NW_001813979	2070135..2071066	25.2827	2.122	4.35297	0.00272316	0.11533	1	5446601
HCAG_03356		NW_001813980	713859..715482	77.8128	-2.52739	-5.7653	0.00288046	0.121444	1	5448013
HCAG_01073		NW_001813982	complement(3756927..3757521)	20.6285	-2.38465	-5.22218	0.00294806	0.123331	1	5450901
HCAG_01195		NW_001813982	4202018..4204292	65.7568	2.40279	5.28826	0.00295144	0.123331	1	5451445
HCAG_07760		NW_001813974	complement(951389..953188)	31.2884	2.3522	5.10604	0.00301503	0.124829	1	5443927
HCAG_05314		NW_001813978	complement(1576073..1577133)	102.338	-2.37382	-5.18312	0.00303622	0.124829	1	5445938
HCAG_04735		NW_001813979	2455941..2456818	26.0263	2.7754	6.84666	0.00304039	0.124829	1	5447102
HCAG_02680		NW_001813981	complement(2022065..2023122)	57.3061	2.34731	5.08875	0.00301512	0.124829	1	5449060
HCAG_03074		NW_001813981	complement(3459368..3459838)	44.7405	-2.55778	-5.88799	0.00306631	0.125345	1	5448792
HCAG_01808		NW_001813982	6300013..6301436	60.7832	-2.51157	-5.70241	0.00312074	0.127018	1	5449480
HCAG_06323		NW_001813976	complement(2355888..2357071)	10.3941	2.6415	6.23981	0.00327755	0.132256	1	5445112
HCAG_04316		NW_001813979	complement(973454..974567)	29.1096	-1.83452	-3.56653	0.00326836	0.132256	1	5447138
HCAG_07107		NW_001813975	375964..377998	118.313	3.19988	9.18879	0.00329565	0.132418	1	5444367
HCAG_07525		NW_001813974	190782..191697	19.7024	2.41751	5.34247	0.00335884	0.134372	1	5443843
HCAG_01464		NW_001813982	complement(5209135..5211239)	5.59659	-2.15037	-4.4394	0.00337288	0.134372	1	5450886
HCAG_05739		NW_001813976	complement(316124..317129)	24.6343	-1.8782	-3.67616	0.00345827	0.137192	1	5445090
HCAG_06917		NW_001813977	2020978..2021489	32.9844	-1.9746	-3.9302	0.0035263	0.139304	1	5445429
HCAG_00813		NW_001813982	complement(2848516..2851819)	83.0206	-2.68955	-6.45113	0.00358096	0.140871	1	5450078
HCAG_06061		NW_001813976	1479075..1480023	82.5025	1.88896	3.70369	0.00369782	0.143369	1	5445106
HCAG_06743		NW_001813977	complement(1381216..1382817)	47.5505	-1.58301	-2.99594	0.0036639	0.143369	1	5445635
HCAG_03870		NW_001813980	2411373..2412347	94.4669	2.50573	5.67935	0.00367903	0.143369	1	5448008
HCAG_01920		NW_001813982	6773886..6775324	64.1732	-2.31258	-4.96771	0.00370545	0.143369	1	5451087
HCAG_04901		NW_001813978	complement(137140..138145)	34.2935	-2.61861	-6.14157	0.0037218	0.143411	1	5445933
HCAG_00183		NW_001813982	complement(593182..594083)	434.438	3.60662	12.1815	0.0037468	0.143786	1	5449552
HCAG_07759		NW_001813974	949211..951138	82.2476	-2.45751	-5.49268	0.00386036	0.147541	1	5443924
HCAG_07427		NW_001813975	complement(1664219..1665375)	31.5438	-1.92114	-3.78721	0.00393038	0.148915	1	5444298
HCAG_05821		NW_001813976	604764..607035	30.2003	-1.92406	-3.79489	0.00392927	0.148915	1	5444598
HCAG_02515		NW_001813981	1400943..1403167	85.7029	2.54214	5.82454	0.00394382	0.148915	1	5449117
HCAG_00561		NW_001813982	1946725..1946916	60.1861	3.15667	8.9177	0.00410727	0.154466	1	5450280
HCAG_01221		NW_001813982	complement(4303136..4303756)	23.1311	-1.91287	-3.76558	0.00415563	0.155662	1	5449509
HCAG_07968		NW_001813973	complement(234539..234983)	33.0341	3.42258	10.7226	0.00419623	0.155941	1	5443259
HCAG_04233		NW_001813979	753801..754897	49.6169	-1.84126	-3.58323	0.00419119	0.155941	1	5446782
HCAG_08896		NW_001813970	complement(262692..264922)	48.2406	-2.12119	-4.35053	0.00423846	0.156275	1	5442567
HCAG_05596		NW_001813978	complement(2465986..2467527)	33.4185	-1.98588	-3.96104	0.0042235	0.156275	1	5446530
HCAG_08732		NW_001813971	complement(588859..589474)	50.8128	-1.84017	-3.58052	0.00437506	0.157165	1	5442782
HCAG_08751		NW_001813971	complement(671311..673686)	3.32013	-2.39691	-5.26674	0.00452264	0.157165	1	5442803
HCAG_08470		NW_001813972	complement(736547..737671)	59.7436	1.71193	3.27599	0.00445815	0.157165	1	5443073
HCAG_07982		NW_001813973	complement(295160..295747)	28.4329	-1.7545	-3.37409	0.00434872	0.157165	1	5443260
HCAG_08153		NW_001813973	complement(859425..861244)	38.3135	-1.56652	-2.96189	0.00461009	0.157165	1	5443297
HCAG_08162		NW_001813973	complement(886328..890211)	50.8274	2.12638	4.3662	0.00457952	0.157165	1	5443174
HCAG_08185		NW_001813973	complement(982376..983336)	22.6264	-1.90032	-3.73296	0.00451532	0.157165	1	5443479
HCAG_07789		NW_001813974	1055536..1056456	24.297	-1.79765	-3.47652	0.00448627	0.157165	1	5443870
HCAG_06302		NW_001813976	2265369..2266091	43.3596	-2.55323	-5.86948	0.00428377	0.157165	1	5444691
HCAG_05056		NW_001813978	675189..677523	87.4911	-2.48345	-5.59234	0.00441468	0.157165	1	5445788
HCAG_05279		NW_001813978	1424029..1424439	41.816	2.68333	6.42336	0.00450102	0.157165	1	5445869
HCAG_04536		NW_001813979	1791957..1792731	84.1358	-1.85877	-3.62699	0.00443143	0.157165	1	5447140
HCAG_04620		NW_001813979	complement(2066572..2068398)	38.3133	-1.60342	-3.03862	0.00460907	0.157165	1	5446985
HCAG_03216		NW_001813980	complement(289680..290936)	84.7253	2.38266	5.21496	0.0044365	0.157165	1	5448323
HCAG_02418		NW_001813981	1075185..1077639	61.3577	2.33191	5.0347	0.0043797	0.157165	1	5448761
HCAG_02901		NW_001813981	complement(2812849..2814373)	72.5928	2.28343	4.86835	0.00438656	0.157165	1	5448998
HCAG_00024		NW_001813982	complement(84465..85546)	36.8548	-2.14482	-4.42236	0.00461365	0.157165	1	5451355
HCAG_00524		NW_001813982	1825168..1826948	29.9769	-1.88826	-3.7019	0.00453959	0.157165	1	5450587
HCAG_00845		NW_001813982	complement(2957558..2959315)	44.8613	-1.87821	-3.67619	0.00453623	0.157165	1	5450168
HCAG_00941		NW_001813982	3287870..3288461	48.4179	2.0802	4.22866	0.00438576	0.157165	1	5451482
HCAG_01175		NW_001813982	4134244..4135441	25.2025	1.96689	3.90925	0.0046123	0.157165	1	5450384
HCAG_03036		NW_001813981	3354036..3354802	159.155	-2.97857	-7.88207	0.00479097	0.162031	1	5448991
HCAG_01831		NW_001813982	6399453..6399665	443.372	-1.85739	-3.62352	0.00478005	0.162031	1	5450466
HCAG_03180		NW_001813980	complement(154300..156925)	198.017	-2.93996	-7.67389	0.00482507	0.1626	1	5448062
HCAG_07967		NW_001813973	complement(232894..233877)	43.6119	1.96183	3.89557	0.0049185	0.162606	1	5443268
HCAG_07769		NW_001813974	973632..978330	3.43228	-2.20901	-4.62358	0.00489768	0.162606	1	5443536
HCAG_07292		NW_001813975	complement(1086627..1087710)	80.8513	-2.10227	-4.29383	0.0049345	0.162606	1	5444042
HCAG_05683		NW_001813976	134554..134872	76.4003	-2.07947	-4.22652	0.00486055	0.162606	1	5445051
HCAG_04055		NW_001813979	complement(109385..110095)	109.346	-1.99841	-3.9956	0.00494631	0.162606	1	5447244
HCAG_03477		NW_001813980	1129063..1131926	191.261	3.56484	11.8338	0.00487681	0.162606	1	5447851
HCAG_01877		NW_001813982	6613091..6615343	192.733	-3.10885	-8.62696	0.00492108	0.162606	1	5450259
HCAG_07593		NW_001813974	complement(397829..399503)	6.67066	2.55565	5.87933	0.00502457	0.163464	1	5443663
HCAG_07163		NW_001813975	complement(573801..575496)	27.5364	1.56981	2.96866	0.00501107	0.163464	1	5444221
HCAG_02852		NW_001813981	2633849..2637453	20.9434	2.35723	5.12386	0.0050025	0.163464	1	5448949
HCAG_05585		NW_001813978	2437015..2437766	43.9248	-2.75056	-6.72979	0.00504256	0.163483	1	5446468
HCAG_07553		NW_001813974	264551..266311	24.2565	1.61884	3.07127	0.00511067	0.164076	1	5443906
HCAG_05110		NW_001813978	complement(856337..861575)	139.93	-3.52211	-11.4884	0.0050845	0.164076	1	5446065
HCAG_01625		NW_001813982	5706968..5707638	18.7792	3.50397	11.3449	0.0051132	0.164076	1	5450666
HCAG_06572		NW_001813977	complement(784884..785682)	47.8851	-2.04235	-4.11915	0.00514742	0.164612	1	5445673
HCAG_05299		NW_001813978	1505709..1506339	30.3082	-1.71188	-3.27589	0.00516638	0.164659	1	5446046
HCAG_03110		NW_001813981	3568737..3568979	51.6013	2.43349	5.402	0.00526846	0.167345	1	5449114
HCAG_04565		NW_001813979	complement(1891562..1892791)	30.3854	-1.96925	-3.91564	0.00537265	0.17008	1	5446851
HCAG_02634		NW_001813981	1839105..1840544	44.0565	1.96866	3.91404	0.00539388	0.170179	1	5448760
HCAG_01971		NW_001813982	6929942..6931954	86.9711	-2.67946	-6.40618	0.00569741	0.179154	1	5449385
HCAG_01051		NW_001813982	3684389..3685141	28.0932	2.17326	4.51042	0.00574411	0.18002	1	5449966
HCAG_06642		NW_001813977	complement(1025192..1025815)	87.5489	1.75748	3.38108	0.00583823	0.182362	1	5445491
HCAG_02183		NW_001813981	265332..269767	22.1789	-1.77111	-3.41317	0.00596501	0.185705	1	5448920
HCAG_08140		NW_001813973	807259..808962	55.118	-2.20652	-4.6156	0.00612237	0.1875	1	5443194
HCAG_03833		NW_001813980	complement(2286671..2287954)	39.4862	-1.85108	-3.6077	0.00609223	0.1875	1	5447702
HCAG_02563		NW_001813981	complement(1572660..1574755)	175.553	-3.38495	-10.4465	0.00606773	0.1875	1	5449332
HCAG_00466		NW_001813982	complement(1607323..1607544)	28.0298	-3.10835	-8.62398	0.00604371	0.1875	1	5449860
HCAG_00964		NW_001813982	complement(3360953..3361159)	45.7362	2.86356	7.2781	0.00610499	0.1875	1	5449374
HCAG_05372		NW_001813978	complement(1757715..1759885)	279.075	3.5159	11.4391	0.00616444	0.188175	1	5446099
HCAG_03252		NW_001813980	396494..397318	47.6067	-1.5219	-2.87169	0.00620147	0.188693	1	5447442
HCAG_00955		NW_001813982	3336663..3338018	58.2781	2.06307	4.17875	0.00624973	0.189548	1	5449744
HCAG_07723		NW_001813974	complement(814356..814895)	59.006	1.83046	3.5565	0.00631935	0.190456	1	5443804
HCAG_01046		NW_001813982	3658516..3658930	31.21	3.02912	8.16311	0.00632017	0.190456	1	5450449
HCAG_07153		NW_001813975	539694..541144	18.881	-1.99463	-3.98515	0.0063978	0.192179	1	5444248
HCAG_07793		NW_001813974	1067799..1069136	83.4749	1.85584	3.61962	0.00643935	0.192293	1	5443532
HCAG_00421		NW_001813982	1433586..1435216	36.2657	-1.93969	-3.83622	0.0064425	0.192293	1	5450185
HCAG_06754		NW_001813977	1426077..1427676	24.6881	-1.89624	-3.72241	0.00651387	0.193808	1	5445691
HCAG_00665		NW_001813982	complement(2275141..2276282)	22.9926	1.98635	3.96233	0.00676853	0.20075	1	5451359
HCAG_04095		NW_001813979	255338..256116	22.9678	-1.78212	-3.43931	0.00679738	0.200972	1	5446859
HCAG_02610		NW_001813981	1761752..1762756	13.7559	2.17993	4.53132	0.00688072	0.202393	1	5449167
HCAG_01623		NW_001813982	complement(5701055..5704034)	106.61	-3.29513	-9.81594	0.00688852	0.202393	1	5450708
HCAG_00182		NW_001813982	complement(592129..592869)	43.4848	-2.53321	-5.78858	0.00695543	0.203723	1	5449913
HCAG_08731		NW_001813971	complement(587039..587564)	40.4738	-1.90245	-3.73848	0.00719481	0.209845	1	5442770
HCAG_07565		NW_001813974	296804..298021	29.5552	-1.93943	-3.83554	0.00720911	0.209845	1	5443934
HCAG_08433		NW_001813972	complement(613185..613722)	29.2783	-1.85222	-3.61056	0.00733393	0.21282	1	5442927
HCAG_07572		NW_001813974	complement(317712..318328)	32.6778	-2.07954	-4.22673	0.00744406	0.21469	1	5443771
HCAG_04466		NW_001813979	1540027..1540331	114	-2.63599	-6.21601	0.00742992	0.21469	1	5447092
HCAG_00468		NW_001813982	complement(1612938..1614306)	21.5924	-1.62994	-3.09499	0.00748941	0.215338	1	5449633
HCAG_07389		NW_001813975	1463271..1465677	34.1096	-1.65455	-3.14824	0.00751437	0.215397	1	5444308
HCAG_07708		NW_001813974	769361..770494	38.4894	-1.73598	-3.33106	0.00757348	0.216431	1	5443769
HCAG_08996		NW_001813968	34621..37712	13.9368	-2.01295	-4.03607	0.00769016	0.218438	1	5442389
HCAG_06145		NW_001813976	1766144..1767283	37.7147	-1.81073	-3.50821	0.00768573	0.218438	1	5444584
HCAG_07833		NW_001813974	1184673..1186671	35.4981	1.61335	3.05961	0.00777701	0.220239	1	5443554
HCAG_08339		NW_001813972	complement(256760..257262)	35.1213	-3.3527	-10.2156	0.00781033	0.220519	1	5442959
HCAG_03246		NW_001813980	379595..380954	21.6282	1.45801	2.74729	0.00788835	0.221485	1	5448179
HCAG_00387		NW_001813982	1304752..1308499	111.955	3.29072	9.78602	0.00789166	0.221485	1	5451188
HCAG_08053		NW_001813973	536565..538106	63.3594	-2.18349	-4.5425	0.00794193	0.222232	1	5443379
HCAG_07286		NW_001813975	complement(1062275..1062520)	29.0928	3.02713	8.15184	0.00798351	0.222733	1	5444026
HCAG_08255		NW_001813973	1181346..1182984	155.763	-2.83132	-7.11724	0.00812399	0.225982	1	5443317
HCAG_09055		NW_001813967	78191..80991	22.3009	2.29394	4.90392	0.00821029	0.227708	1	5442357
HCAG_04679		NW_001813979	2282567..2284468	22.3325	-1.43045	-2.6953	0.00824338	0.227954	1	5446924
HCAG_00567		NW_001813982	1972297..1973251	17.2795	2.1153	4.3328	0.00833956	0.229937	1	5449597
HCAG_01390		NW_001813982	complement(4930733..4931975)	55.7055	1.53513	2.89815	0.0083656	0.229981	1	5451258
HCAG_02938		NW_001813981	complement(2935439..2936900)	53.7619	1.74556	3.35324	0.00845713	0.231471	1	5448412
HCAG_00838		NW_001813982	2935092..2936606	66.434	-2.26733	-4.8143	0.00846905	0.231471	1	5449382
HCAG_04940		NW_001813978	248671..250447	45.225	-1.69728	-3.2429	0.00853839	0.231627	1	5446557
HCAG_03159		NW_001813980	95061..95511	112.666	1.47143	2.77297	0.00851308	0.231627	1	5447439
HCAG_00348		NW_001813982	1190316..1192213	18.3709	-1.75836	-3.38314	0.00854866	0.231627	1	5450530
HCAG_03140		NW_001813980	complement(52125..53477)	11.3145	-2.27313	-4.83369	0.0086725	0.234307	1	5448145
HCAG_03457		NW_001813980	1064563..1065782	40.415	-2.00535	-4.01486	0.00870221	0.234436	1	5447470
HCAG_08197		NW_001813973	1016013..1016828	9.8393	-2.33145	-5.0331	0.00874523	0.234637	1	5443468
HCAG_06903		NW_001813977	complement(1983223..1985602)	24.6014	-1.50287	-2.83406	0.00875956	0.234637	1	5445259
HCAG_09251		NW_001813863	complement(517..1787)	34.8966	-1.46305	-2.75691	0.00882437	0.235701	1	5442170
HCAG_06146		NW_001813976	1768351..1769689	33.8624	-1.61505	-3.06322	0.00886566	0.236133	1	5444768
HCAG_05420		NW_001813978	1895914..1896394	50.6525	-2.05813	-4.16445	0.00892225	0.236301	1	5446450
HCAG_01350		NW_001813982	complement(4780361..4780838)	41.0095	2.01789	4.04992	0.00891779	0.236301	1	5450604
HCAG_07254		NW_001813975	complement(937125..937870)	14.7666	-2.26857	-4.81844	0.00895403	0.236477	1	5444015
HCAG_03852		NW_001813980	complement(2353068..2353878)	29.6222	-1.85899	-3.62755	0.00900424	0.236735	1	5447876
HCAG_02403		NW_001813981	1034609..1035540	48.27	2.1853	4.54821	0.00901415	0.236735	1	5448864
HCAG_02544		NW_001813981	1493722..1495399	16.1956	2.35659	5.1216	0.00908163	0.237842	1	5449021
HCAG_07264		NW_001813975	990241..991972	27.2739	-1.48675	-2.80258	0.00914866	0.238933	1	5444101
HCAG_06880		NW_001813977	1885457..1885994	21.479	-2.1951	-4.57921	0.00921649	0.239374	1	5445326
HCAG_03058		NW_001813981	3413341..3414485	9.95547	-2.73086	-6.63852	0.00920278	0.239374	1	5449032
HCAG_03600		NW_001813980	1563728..1564608	21.4467	-1.71344	-3.27941	0.00924535	0.239462	1	5447752
HCAG_01033		NW_001813982	complement(3609261..3611068)	45.3756	1.71857	3.2911	0.0093005	0.239689	1	5450651
HCAG_02082		NW_001813982	complement(7300411..7301969)	36.4728	-1.64324	-3.12367	0.0093051	0.239689	1	5449723
HCAG_05705		NW_001813976	complement(220912..221889)	53.1012	1.48702	2.8031	0.00938977	0.240639	1	5445036
HCAG_04325		NW_001813979	complement(1031164..1032761)	46.9251	-2.07859	-4.22395	0.00941874	0.240639	1	5447297
HCAG_03378		NW_001813980	806127..809552	27.8445	2.01918	4.05355	0.00941725	0.240639	1	5448216
HCAG_00990		NW_001813982	3438582..3439402	647.689	2.10227	4.29386	0.00952803	0.242771	1	5450249
HCAG_00583		NW_001813982	2007920..2009119	127.737	2.34754	5.08954	0.00967456	0.245838	1	5451385
HCAG_08430		NW_001813972	complement(604548..606183)	24.5475	-1.56136	-2.95131	0.0098004	0.248365	1	5442889
HCAG_01890		NW_001813982	complement(6665020..6666630)	225.714	-3.14029	-8.81703	0.00983322	0.248527	1	5450320
HCAG_05007		NW_001813978	complement(502998..505959)	171.117	-3.1379	-8.80241	0.0099208	0.248732	1	5446025
HCAG_02182		NW_001813981	complement(263719..264187)	84.7635	2.46087	5.50547	0.00989135	0.248732	1	5448926
HCAG_01847		NW_001813982	complement(6484078..6486566)	13.4522	-1.68821	-3.22257	0.00991423	0.248732	1	5451184
HCAG_01855		NW_001813982	complement(6514833..6515095)	76.7639	-2.57419	-5.95538	0.00994716	0.248732	1	5451227
HCAG_02051		NW_001813982	7208015..7208338	45.9667	1.78224	3.4396	0.0101272	0.252562	1	5451269
HCAG_04435		NW_001813979	complement(1417849..1418100)	30.6939	2.58579	6.00346	0.0102279	0.253728	1	5447213
HCAG_00793		NW_001813982	complement(2778285..2780081)	24.4497	-1.39162	-2.62374	0.0102058	0.253728	1	5450086
HCAG_03525		NW_001813980	1300027..1300673	31.7316	-1.71002	-3.27166	0.0103649	0.256448	1	5448113
HCAG_04744		NW_001813979	complement(2482592..2483953)	38.5585	-1.93405	-3.82125	0.0104895	0.258759	1	5446865
HCAG_02697		NW_001813981	complement(2085062..2085885)	117.045	-2.33624	-5.04986	0.0105133	0.258759	1	5448651
HCAG_02396		NW_001813981	996453..997737	7.74329	-2.38024	-5.20624	0.0106162	0.260609	1	5448901
HCAG_07054		NW_001813975	complement(182307..183039)	18.1601	2.46383	5.51678	0.010702	0.261894	1	5444095
HCAG_01615		NW_001813982	5682650..5683099	74.3401	-1.78739	-3.45189	0.0107242	0.261894	1	5449747
HCAG_08275		NW_001813972	12143..13622	54.9568	-1.57143	-2.97199	0.0107614	0.262121	1	5442854
HCAG_02190		NW_001813981	complement(287591..288987)	71.4934	-1.77782	-3.42908	0.0107947	0.262252	1	5448950
HCAG_07342		NW_001813975	1268302..1271344	66.3657	-2.30354	-4.93666	0.0108418	0.262718	1	5443997
HCAG_08441		NW_001813972	complement(637473..639233)	46.4243	2.02164	4.06045	0.0108707	0.26274	1	5442985
HCAG_03724		NW_001813980	1954107..1956298	16.0826	-2.01858	-4.05185	0.0109193	0.26324	1	5448172
HCAG_08553		NW_001813972	1064074..1064906	10.4262	2.53801	5.80786	0.0111248	0.266825	1	5442906
HCAG_05328		NW_001813978	complement(1615773..1618784)	27.5362	-1.45097	-2.73392	0.0111077	0.266825	1	5446328
HCAG_08994		NW_001813968	31829..32086	38.9961	-2.60733	-6.09375	0.0113601	0.269099	1	5442431
HCAG_07617		NW_001813974	complement(480110..481100)	13.6044	2.48883	5.61323	0.0113913	0.269099	1	5443685
HCAG_03185		NW_001813980	complement(175564..177325)	101.354	1.53151	2.89088	0.0113842	0.269099	1	5448168
HCAG_02677		NW_001813981	complement(2005470..2006302)	35.0862	-1.91319	-3.7664	0.01142	0.269099	1	5448944
HCAG_02698		NW_001813981	2087689..2089022	21.0408	-1.58208	-2.99401	0.0112948	0.269099	1	5448936
HCAG_02706		NW_001813981	2112615..2113458	121.223	-2.38327	-5.21717	0.0112618	0.269099	1	5449064
HCAG_03080		NW_001813981	complement(3478779..3481340)	27.9249	-1.48823	-2.80545	0.0113917	0.269099	1	5448858
HCAG_03575		NW_001813980	1477500..1478741	38.3184	-1.77162	-3.41438	0.0114649	0.269482	1	5448316
HCAG_06070		NW_001813976	complement(1509999..1511015)	28.129	-1.74796	-3.35883	0.0115009	0.269654	1	5444770
HCAG_07520		NW_001813974	177592..179515	50.1515	-1.80027	-3.48286	0.0117904	0.275504	1	5443851
HCAG_05747		NW_001813976	341302..342476	43.0885	-1.7159	-3.28502	0.0118305	0.275504	1	5444521
HCAG_05604		NW_001813978	2486255..2486674	52.829	1.6721	3.18678	0.0118383	0.275504	1	5446331
HCAG_01062		NW_001813982	3722471..3723938	46.6465	-1.37708	-2.59742	0.011976	0.278022	1	5451070
HCAG_02808		NW_001813981	complement(2465538..2467474)	28.3524	1.7911	3.46078	0.0120123	0.278177	1	5448597
HCAG_07548		NW_001813974	complement(248288..252675)	6.64028	1.86461	3.64169	0.0121439	0.279984	1	5443776
HCAG_06405		NW_001813977	complement(234136..235133)	38.755	-1.42663	-2.68819	0.0122037	0.279984	1	5445247
HCAG_06895		NW_001813977	1945294..1946166	24.8368	-2.48878	-5.61303	0.0123584	0.279984	1	5445186
HCAG_04961		NW_001813978	complement(334811..339499)	2.89733	-2.28932	-4.88826	0.0123456	0.279984	1	5446059
HCAG_05086		NW_001813978	complement(778097..780011)	29.205	1.40631	2.65059	0.0122238	0.279984	1	5446573
HCAG_02298		NW_001813981	complement(670497..671715)	49.5813	1.90769	3.75209	0.0122902	0.279984	1	5448748
HCAG_00784		NW_001813982	complement(2753098..2754546)	25.9886	-1.35248	-2.55351	0.0123084	0.279984	1	5451309
HCAG_01639		NW_001813982	5750945..5751321	29.0178	-2.20424	-4.60832	0.0122226	0.279984	1	5451108
HCAG_01786		NW_001813982	6207994..6208425	18.5268	2.46487	5.52077	0.0123313	0.279984	1	5450210
HCAG_03322		NW_001813980	605298..606465	37.0489	-1.67199	-3.18654	0.0124504	0.281392	1	5447684
HCAG_04834		NW_001813979	2767928..2768862	27.0179	-1.85207	-3.61017	0.0124949	0.28172	1	5446671
HCAG_08068		NW_001813973	573662..576157	95.5459	-2.4624	-5.51134	0.0126093	0.282223	1	5443444
HCAG_07462		NW_001813975	1805399..1806841	48.3178	2.14787	4.43174	0.0127346	0.282223	1	5444045
HCAG_04342		NW_001813979	1114059..1114628	16.3929	-2.05053	-4.14259	0.0126921	0.282223	1	5447172
HCAG_00417		NW_001813982	1416150..1418529	79.8614	2.30993	4.9586	0.0125878	0.282223	1	5450353
HCAG_00923		NW_001813982	complement(3191092..3191584)	41.0609	-1.71751	-3.28869	0.0127418	0.282223	1	5449419
HCAG_01402		NW_001813982	complement(4977016..4978403)	34.5472	-1.74973	-3.36296	0.012736	0.282223	1	5450491
HCAG_01541		NW_001813982	complement(5437641..5438032)	47.608	-1.93276	-3.81784	0.0127406	0.282223	1	5450533
HCAG_01783		NW_001813982	6199433..6203652	492.944	3.4506	10.9329	0.0127574	0.282223	1	5449389
HCAG_01433		NW_001813982	5077367..5079050	29.8003	-1.52289	-2.87367	0.0127999	0.282498	1	5451067
HCAG_07329		NW_001813975	1224489..1225595	49.6852	-1.54704	-2.92217	0.0128578	0.283113	1	5443979
HCAG_06394		NW_001813977	199839..201101	16.7834	-1.56225	-2.95314	0.0128907	0.283173	1	5445227
HCAG_03873		NW_001813980	2418398..2419948	29.0127	1.32342	2.50258	0.012966	0.284164	1	5448070
HCAG_08933		NW_001813969	complement(70140..72964)	30.2393	-1.55442	-2.93715	0.0129993	0.284231	1	5442483
HCAG_08821		NW_001813970	complement(24879..25490)	25.7194	2.65965	6.31879	0.0130741	0.284543	1	5442600
HCAG_03964		NW_001813980	2745130..2746125	19.4624	1.98605	3.96151	0.0130504	0.284543	1	5448233
HCAG_04350		NW_001813979	complement(1139404..1141330)	132.256	2.68301	6.42194	0.0132494	0.287512	1	5447226
HCAG_03345		NW_001813980	675880..678603	157.315	2.48999	5.61774	0.0133328	0.287512	1	5447975
HCAG_02972		NW_001813981	3095447..3096820	45.8807	-1.42882	-2.69227	0.0132895	0.287512	1	5448739
HCAG_01369		NW_001813982	complement(4853557..4856811)	41.5002	-1.82797	-3.55037	0.0133137	0.287512	1	5451204
HCAG_08566		NW_001813972	1129175..1130451	154.815	2.30716	4.94907	0.0134241	0.288818	1	5443129
HCAG_00485		NW_001813982	complement(1679057..1683040)	170.198	-2.85869	-7.25355	0.0134786	0.289328	1	5450011
HCAG_08527		NW_001813972	complement(927210..930476)	30.8158	-1.46611	-2.76276	0.0136343	0.290334	1	5443019
HCAG_07335		NW_001813975	complement(1252307..1253442)	33.4755	1.41249	2.66197	0.0137756	0.290334	1	5444121
HCAG_04237		NW_001813979	complement(768730..769232)	28.3912	-2.22027	-4.65979	0.0136618	0.290334	1	5446843
HCAG_03497		NW_001813980	1196111..1197613	28.7379	1.35023	2.54953	0.0137769	0.290334	1	5447622
HCAG_02133		NW_001813981	complement(105516..106949)	89.4187	-1.58882	-3.00803	0.0137885	0.290334	1	5449226
HCAG_02648		NW_001813981	complement(1883132..1883960)	34.4513	-1.96933	-3.91587	0.0136521	0.290334	1	5448841
HCAG_02991		NW_001813981	complement(3192698..3196475)	165.357	3.10804	8.62209	0.0138034	0.290334	1	5448344
HCAG_00047		NW_001813982	complement(150760..152823)	3.57186	-3.06989	-8.39708	0.0137579	0.290334	1	5451180
HCAG_00505		NW_001813982	1749901..1751100	12.5293	-1.91167	-3.76245	0.0136666	0.290334	1	5450511
HCAG_03093		NW_001813981	3518111..3519446	25.4294	1.7793	3.43261	0.0138675	0.291032	1	5448492
HCAG_01436		NW_001813982	complement(5089965..5093376)	45.7325	-1.89882	-3.72908	0.0139464	0.292036	1	5451176
HCAG_03659		NW_001813980	1749604..1749984	24.8699	2.28622	4.87776	0.0140682	0.293647	1	5447625
HCAG_01522		NW_001813982	complement(5384277..5385436)	40.7448	-1.50944	-2.84699	0.0140858	0.293647	1	5450337
HCAG_04948		NW_001813978	complement(288608..288945)	70.7183	-2.05301	-4.14971	0.0142025	0.295059	1	5446257
HCAG_01077		NW_001813982	complement(3765376..3766194)	23.7171	-1.59909	-3.02952	0.0142163	0.295059	1	5450769
HCAG_07917		NW_001813973	complement(65372..67774)	179.665	-3.05675	-8.32098	0.0142826	0.295348	1	5443262
HCAG_08045		NW_001813973	complement(512054..514778)	45.0326	1.60799	3.04827	0.0143559	0.295348	1	5443362
HCAG_06386		NW_001813977	167590..168810	17.6237	1.43185	2.69793	0.014316	0.295348	1	5445315
HCAG_03428		NW_001813980	complement(976498..977864)	52.0192	2.02813	4.07876	0.0143475	0.295348	1	5447762
HCAG_08512		NW_001813972	complement(886288..888157)	23.174	-1.42322	-2.68183	0.0144936	0.29753	1	5442849
HCAG_08485		NW_001813972	complement(783642..784836)	34.776	-1.68906	-3.22446	0.0146943	0.300338	1	5443055
HCAG_07939		NW_001813973	complement(140667..141371)	37.1469	1.69587	3.23972	0.014671	0.300338	1	5443471
HCAG_05541		NW_001813978	complement(2283835..2286024)	36.2213	-1.64533	-3.12819	0.0147849	0.301535	1	5446566
HCAG_09008		NW_001813968	complement(88178..88654)	39.0647	-2.01637	-4.04566	0.0148376	0.301954	1	5442405
HCAG_06582		NW_001813977	complement(823024..823856)	32.875	2.24739	4.74822	0.0149129	0.302179	1	5445558
HCAG_00483		NW_001813982	complement(1668135..1671223)	3.16708	2.68462	6.42912	0.0148825	0.302179	1	5450277
HCAG_03611		NW_001813980	complement(1597982..1598988)	27.7084	-1.47886	-2.78729	0.0149722	0.302423	1	5447428
HCAG_03684		NW_001813980	1831922..1832899	41.7495	-1.34659	-2.5431	0.0150078	0.302423	1	5447987
HCAG_01917		NW_001813982	6761790..6764124	22.624	1.78492	3.44599	0.0150214	0.302423	1	5449441
HCAG_06223		NW_001813976	complement(2012923..2013795)	19.6213	2.17757	4.52392	0.0150895	0.303106	1	5444934
HCAG_01676		NW_001813982	complement(5861247..5862428)	19.784	1.43907	2.71145	0.0151198	0.303106	1	5451160
HCAG_04314		NW_001813979	complement(966282..969829)	29.8793	-1.67608	-3.19558	0.015175	0.303564	1	5447227
HCAG_04681		NW_001813979	complement(2288019..2290214)	22.1015	1.37551	2.5946	0.0152407	0.304231	1	5447204
HCAG_09257		NW_001813852	884..1663	72.1661	-2.25867	-4.78549	0.015379	0.304681	1	5442164
HCAG_08926		NW_001813969	48168..49528	28.7004	1.52335	2.87458	0.0153286	0.304681	1	5442451
HCAG_00371		NW_001813982	1246388..1247963	7.39406	-2.29745	-4.91587	0.0153928	0.304681	1	5450391
HCAG_01643		NW_001813982	5758612..5760061	24.0349	-1.36123	-2.56904	0.0153045	0.304681	1	5450974
HCAG_07373		NW_001813975	complement(1400007..1401359)	23.544	-1.33579	-2.52413	0.0156455	0.305905	1	5444303
HCAG_05510		NW_001813978	2178342..2179244	88.1485	-1.76488	-3.39845	0.0158451	0.305905	1	5446041
HCAG_03808		NW_001813980	complement(2215398..2215658)	52.1209	1.67391	3.19078	0.0157734	0.305905	1	5447510
HCAG_02278		NW_001813981	606757..607007	40.717	-2.53987	-5.81536	0.0157333	0.305905	1	5448582
HCAG_02355		NW_001813981	complement(859097..860145)	25.9399	-1.87544	-3.66913	0.0158435	0.305905	1	5449026
HCAG_03087		NW_001813981	complement(3501664..3502522)	19.4185	-1.52191	-2.8717	0.0157996	0.305905	1	5449065
HCAG_00070		NW_001813982	complement(215269..217786)	44.6325	-1.66718	-3.17593	0.0157712	0.305905	1	5450120
HCAG_00224		NW_001813982	complement(729935..730419)	38.4014	3.54502	11.6724	0.015618	0.305905	1	5450412
HCAG_00515		NW_001813982	complement(1790045..1793313)	17.8346	-1.80215	-3.48739	0.015614	0.305905	1	5451005
HCAG_01125		NW_001813982	3957875..3958799	23.0596	-1.95761	-3.88419	0.0158417	0.305905	1	5450271
HCAG_01618		NW_001813982	complement(5688110..5688484)	26.5515	1.96359	3.9003	0.0155425	0.305905	1	5450423
HCAG_01849		NW_001813982	complement(6496512..6498523)	65.3227	1.61421	3.06144	0.0158258	0.305905	1	5451154
HCAG_06028		NW_001813976	complement(1323448..1324149)	27.4972	-1.85059	-3.60648	0.0161636	0.311414	1	5444862
HCAG_01004		NW_001813982	complement(3503939..3504739)	26.7992	-1.63613	-3.10831	0.0162588	0.312608	1	5451052
HCAG_07634		NW_001813974	529255..530559	18.4937	1.44745	2.72726	0.0163015	0.31279	1	5443596
HCAG_06403		NW_001813977	complement(230953..232806)	29.7046	-1.5567	-2.94179	0.0164372	0.31475	1	5445341
HCAG_05772		NW_001813976	423665..426020	55.9602	-2.07072	-4.20095	0.0165117	0.315534	1	5445002
HCAG_03605		NW_001813980	complement(1578350..1580048)	35.8256	1.61909	3.07181	0.0168194	0.320763	1	5447528
HCAG_05561		NW_001813978	complement(2363906..2366623)	164.35	-2.63209	-6.19924	0.0168542	0.320775	1	5446306
HCAG_05192		NW_001813978	complement(1130071..1131167)	62.4667	-1.3493	-2.54789	0.0169447	0.321198	1	5446449
HCAG_01336		NW_001813982	complement(4748155..4750496)	33.3162	-1.75993	-3.38682	0.0169295	0.321198	1	5449935
HCAG_04277		NW_001813979	complement(868817..872343)	79.3762	2.55824	5.8899	0.0170356	0.32227	1	5447044
HCAG_08383		NW_001813972	416013..417551	26.1243	-1.4102	-2.65773	0.0171011	0.322325	1	5442986
HCAG_07837		NW_001813974	complement(1200155..1201648)	47.3753	1.68631	3.21832	0.0172019	0.322325	1	5443623
HCAG_07169		NW_001813975	complement(609769..611455)	22.8509	-1.55568	-2.93973	0.0172316	0.322325	1	5444094
HCAG_07463		NW_001813975	1807540..1808401	22.2119	-1.87129	-3.6586	0.017136	0.322325	1	5444349
HCAG_01947		NW_001813982	complement(6862759..6863461)	58.6241	-1.73944	-3.33906	0.0172441	0.322325	1	5450301
HCAG_02028		NW_001813982	7126706..7128289	24.2829	-1.46427	-2.75924	0.0172297	0.322325	1	5450774
HCAG_00354		NW_001813982	1207817..1208128	32.1261	-2.07088	-4.20144	0.0175497	0.326737	1	5451046
HCAG_01063		NW_001813982	complement(3724897..3725594)	33.3375	1.78131	3.43739	0.0175174	0.326737	1	5449472
HCAG_07775		NW_001813974	complement(997605..999068)	53.0592	-1.66791	-3.17753	0.0176398	0.327118	1	5443646
HCAG_07310		NW_001813975	complement(1156513..1156903)	27.7159	2.79223	6.927	0.0176153	0.327118	1	5444071
HCAG_07655		NW_001813974	complement(605966..607741)	25.276	-1.51754	-2.86303	0.0177339	0.32727	1	5443683
HCAG_02395		NW_001813981	994128..995760	5.40839	2.58584	6.00363	0.0177524	0.32727	1	5448913
HCAG_01794		NW_001813982	6224772..6226772	37.5458	-1.73322	-3.3247	0.0177013	0.32727	1	5449989
HCAG_09322		NW_001813756	complement(569..1112)	24.9261	1.74354	3.34855	0.0179851	0.328835	1	5442111
HCAG_08020		NW_001813973	complement(430046..430630)	49.8737	1.97432	3.92944	0.0180096	0.328835	1	5443175
HCAG_07277		NW_001813975	complement(1034995..1036728)	26.5911	1.55112	2.93045	0.0178871	0.328835	1	5443995
HCAG_06466		NW_001813977	complement(445132..445946)	108.624	1.32277	2.50145	0.0180121	0.328835	1	5445285
HCAG_00146		NW_001813982	complement(467917..468729)	408.959	-1.61852	-3.0706	0.0179578	0.328835	1	5449438
HCAG_04831		NW_001813979	2758423..2759528	34.0645	-1.91111	-3.76099	0.0180517	0.328919	1	5446682
HCAG_06365		NW_001813977	107663..110126	30.7343	1.4111	2.65939	0.0181594	0.33024	1	5445542
HCAG_02876		NW_001813981	complement(2724185..2726796)	129.238	-2.48923	-5.6148	0.0183319	0.332735	1	5448906
HCAG_08611		NW_001813971	complement(123583..124456)	22.6499	-1.65831	-3.15646	0.0184184	0.333661	1	5442665
HCAG_04216		NW_001813979	685820..686508	62.5444	1.38216	2.60659	0.0186443	0.337104	1	5446817
HCAG_03776		NW_001813980	complement(2117371..2119069)	78.9732	-1.98703	-3.96421	0.0187561	0.337981	1	5447703
HCAG_01771		NW_001813982	6154991..6156140	10.0515	1.81255	3.51262	0.0187647	0.337981	1	5451102
HCAG_02838		NW_001813981	2572525..2573912	7.94491	-6.32718	-80.292	0.0188897	0.339582	1	5449288
HCAG_07654		NW_001813974	602596..605701	37.0281	-1.68753	-3.22104	0.0189267	0.339591	1	5443706
HCAG_01895		NW_001813982	complement(6683226..6684121)	11.1987	-6.65992	-101.12	0.0189625	0.339591	1	5450382
HCAG_05642		NW_001813978	complement(2671601..2672167)	29.3059	-1.36985	-2.58444	0.0190411	0.34035	1	5446482
HCAG_08102		NW_001813973	complement(690920..691758)	24.0717	-1.72162	-3.29807	0.0191834	0.342244	1	5443334
HCAG_02344		NW_001813981	830988..832036	28.7312	-1.49597	-2.82054	0.0193432	0.344441	1	5448388
HCAG_03936		NW_001813980	complement(2635655..2639673)	50.1374	1.81829	3.52663	0.0194604	0.345873	1	5448310
HCAG_07847		NW_001813974	1248724..1249710	13.9471	-1.84661	-3.59653	0.0195554	0.346567	1	5443568
HCAG_03952		NW_001813980	2696602..2697642	22.8959	1.85689	3.62227	0.0195732	0.346567	1	5447877
HCAG_00994		NW_001813982	3458992..3462826	24.852	-1.51628	-2.86052	0.0196504	0.34728	1	5450438
HCAG_04285		NW_001813979	891977..893405	28.8366	-1.37693	-2.59715	0.0197058	0.347605	1	5446944
HCAG_07332		NW_001813975	complement(1238015..1242064)	72.1188	-2.74312	-6.69516	0.0198869	0.348187	1	5444022
HCAG_03543		NW_001813980	1355052..1356776	60.6269	1.58384	2.99768	0.0197904	0.348187	1	5448194
HCAG_02665		NW_001813981	complement(1938158..1938997)	51.8245	1.51406	2.85612	0.0198577	0.348187	1	5448878
HCAG_00269		NW_001813982	881885..882488	21.196	3.34931	10.1916	0.019864	0.348187	1	5449794
HCAG_04388		NW_001813979	complement(1267427..1268410)	25.9203	-1.78793	-3.45318	0.0199508	0.348657	1	5446961
HCAG_06171		NW_001813976	complement(1843464..1846347)	53.7493	1.73674	3.33281	0.0199964	0.348805	1	5444831
HCAG_07639		NW_001813974	complement(551564..553404)	21.7341	-1.26075	-2.39621	0.0202616	0.352498	1	5443681
HCAG_07039		NW_001813975	131093..132346	35.1471	-1.47646	-2.78265	0.0203425	0.352498	1	5444340
HCAG_04115		NW_001813979	315670..316972	36.3482	-1.6614	-3.16324	0.0203321	0.352498	1	5446927
HCAG_02954		NW_001813981	complement(3029278..3031868)	2.45431	-2.27432	-4.83769	0.0203581	0.352498	1	5449335
HCAG_05542		NW_001813978	complement(2286595..2287788)	49.6572	-1.63662	-3.10936	0.0205427	0.354076	1	5445967
HCAG_01309		NW_001813982	4642227..4642756	22.7082	2.37501	5.18739	0.0205998	0.354076	1	5450312
HCAG_01382		NW_001813982	4907420..4910255	27.7883	-1.39349	-2.62713	0.0204883	0.354076	1	5451083
HCAG_01440		NW_001813982	complement(5119444..5123006)	31.4222	1.56581	2.96044	0.0205763	0.354076	1	5450182
HCAG_07082		NW_001813975	279347..281418	53.3517	-1.47867	-2.78692	0.0206914	0.355001	1	5444356
HCAG_09059		NW_001813967	complement(99801..100332)	24.7773	-1.52891	-2.88567	0.0208163	0.356493	1	5442377
HCAG_01806		NW_001813982	6291991..6293322	22.1858	1.31898	2.49489	0.02094	0.357959	1	5450441
HCAG_06250		NW_001813976	complement(2095865..2096945)	41.8	1.33836	2.52864	0.0209908	0.358176	1	5445069
HCAG_04821		NW_001813979	2728828..2730356	24.0448	-1.42626	-2.6875	0.0211101	0.359559	1	5446842
HCAG_06378		NW_001813977	145480..146917	27.065	1.23961	2.36135	0.0212118	0.36064	1	5445685
HCAG_04071		NW_001813979	170066..170474	23.2988	-1.92595	-3.79987	0.021286	0.360707	1	5447261
HCAG_02336		NW_001813981	complement(802387..804880)	25.9712	1.28884	2.44332	0.0212925	0.360707	1	5448337
HCAG_05271		NW_001813978	complement(1400440..1401901)	53.3178	-1.46873	-2.76777	0.0214791	0.361465	1	5446421
HCAG_02175		NW_001813981	231888..234218	41.2215	-1.63057	-3.09636	0.0215295	0.361465	1	5448938
HCAG_03116		NW_001813981	complement(3579309..3579955)	30.2584	-1.40549	-2.64907	0.0214961	0.361465	1	5449295
HCAG_00128		NW_001813982	complement(415939..418181)	54.9405	-1.7107	-3.2732	0.0214649	0.361465	1	5451171
HCAG_00265		NW_001813982	868902..871525	8.4272	1.58736	3.00498	0.0214645	0.361465	1	5450070
HCAG_07594		NW_001813974	403358..404098	4.20425	-3.3145	-9.94867	0.0219178	0.363839	1	5443633
HCAG_05927		NW_001813976	968115..968925	20.761	1.70603	3.26263	0.0218986	0.363839	1	5444783
HCAG_06432		NW_001813977	322431..324960	34.7623	-1.50145	-2.83127	0.0219418	0.363839	1	5445113
HCAG_04200		NW_001813979	complement(648566..650419)	27.0045	1.41865	2.67335	0.0218967	0.363839	1	5446955
HCAG_03910		NW_001813980	complement(2548295..2549980)	37.1738	-1.69392	-3.23535	0.02178	0.363839	1	5448265
HCAG_00706		NW_001813982	complement(2441899..2442788)	35.2792	-1.48794	-2.80487	0.0218378	0.363839	1	5451374
HCAG_01108		NW_001813982	3885144..3886969	59.2579	-1.56999	-2.96903	0.021883	0.363839	1	5449656
HCAG_06746		NW_001813977	complement(1396220..1398188)	19.3599	-1.42722	-2.68927	0.0220741	0.365388	1	5445505
HCAG_03000		NW_001813981	3219881..3220596	57.9939	1.40517	2.64848	0.0222526	0.367696	1	5448817
HCAG_06311		NW_001813976	complement(2304874..2306783)	40.0683	-1.62808	-3.091	0.0223928	0.369363	1	5444583
HCAG_08912		NW_001813970	314664..315825	41.1311	1.58091	2.99158	0.0226404	0.369376	1	5442548
HCAG_08714		NW_001813971	533277..533668	26.0525	-1.78347	-3.44254	0.022573	0.369376	1	5442755
HCAG_07727		NW_001813974	843196..845270	17.6115	-1.92691	-3.8024	0.0226316	0.369376	1	5443833
HCAG_05945		NW_001813976	complement(1028270..1029732)	28.4547	1.25874	2.39286	0.0225019	0.369376	1	5444841
HCAG_05199		NW_001813978	1150290..1151739	32.1952	-1.24353	-2.36777	0.0225753	0.369376	1	5446447
HCAG_02212		NW_001813981	complement(369799..372230)	27.0151	-1.39712	-2.63376	0.0226394	0.369376	1	5448842
HCAG_02312		NW_001813981	719605..719871	41.6235	3.66963	12.7253	0.0226686	0.369376	1	5448716
HCAG_03930		NW_001813980	complement(2609682..2611354)	55.0744	-1.82567	-3.54471	0.0228384	0.371499	1	5448227
HCAG_07135		NW_001813975	complement(468112..470481)	36.8993	-1.49527	-2.81917	0.0230582	0.374426	1	5444096
HCAG_04261		NW_001813979	complement(827716..828044)	14.9078	-3.37821	-10.3978	0.0232297	0.376497	1	5446627
HCAG_02392		NW_001813981	986720..988035	15.5978	-1.5767	-2.98287	0.0233058	0.376497	1	5449310
HCAG_02012		NW_001813982	7064080..7065433	31.8592	1.31978	2.49628	0.0232972	0.376497	1	5450642
HCAG_04147		NW_001813979	complement(432436..433953)	32.7007	1.40715	2.65212	0.0236836	0.379866	1	5446583
HCAG_02471		NW_001813981	complement(1276315..1277294)	24.985	1.46946	2.76918	0.0237142	0.379866	1	5448350
HCAG_02987		NW_001813981	complement(3169784..3170380)	13.6455	-1.78826	-3.45399	0.0237972	0.379866	1	5448539
HCAG_00209		NW_001813982	complement(672679..673101)	37.2095	-1.58033	-2.99038	0.0236913	0.379866	1	5450581
HCAG_00761		NW_001813982	complement(2669090..2669972)	30.3485	-1.28462	-2.43617	0.0237939	0.379866	1	5450421
HCAG_01337		NW_001813982	4751094..4751656	20.541	-1.51868	-2.8653	0.0237592	0.379866	1	5450212
HCAG_01518		NW_001813982	complement(5374379..5376701)	25.7877	-1.34458	-2.53957	0.0235973	0.379866	1	5450261
HCAG_06944		NW_001813977	complement(2108585..2110893)	40.818	-1.56598	-2.9608	0.0240664	0.382817	1	5445385
HCAG_05266		NW_001813978	1384145..1387220	30.1479	-1.4474	-2.72716	0.0240463	0.382817	1	5445872
HCAG_04455		NW_001813979	complement(1489623..1490964)	34.56	-1.48084	-2.79112	0.0241042	0.382817	1	5446952
HCAG_08044		NW_001813973	complement(497967..501245)	20.6176	-1.25082	-2.37977	0.0243295	0.385496	1	5443373
HCAG_07219		NW_001813975	complement(808083..809024)	33.1217	1.55342	2.93512	0.0244231	0.385496	1	5443985
HCAG_05428		NW_001813978	1910522..1911160	31.0224	2.31085	4.96175	0.0245534	0.385496	1	5446431
HCAG_04826		NW_001813979	complement(2743127..2744305)	17.5334	1.29748	2.45799	0.0244538	0.385496	1	5446757
HCAG_03158		NW_001813980	complement(94181..94574)	48.3745	2.10917	4.31443	0.0245575	0.385496	1	5448213
HCAG_03968		NW_001813980	complement(2755163..2757085)	318.565	2.8992	7.46015	0.0245599	0.385496	1	5448280
HCAG_00218		NW_001813982	complement(703727..705454)	13.4841	-1.39383	-2.62775	0.0244003	0.385496	1	5450434
HCAG_03296		NW_001813980	complement(541389..542180)	31.6709	-1.678	-3.19984	0.0246079	0.385605	1	5447426
HCAG_02466		NW_001813981	complement(1262876..1264363)	25.9816	-1.71448	-3.28178	0.0246958	0.386339	1	5448679
HCAG_03456		NW_001813980	1054521..1055714	48.5723	-1.4495	-2.73114	0.0248004	0.387331	1	5447839
HCAG_01347		NW_001813982	complement(4775780..4776789)	82.2569	1.63504	3.10596	0.0249478	0.388987	1	5450407
HCAG_07126		NW_001813975	complement(439753..440892)	16.0102	-1.72788	-3.31241	0.0249951	0.38908	1	5444390
HCAG_04645		NW_001813979	2166840..2168962	3.0581	2.20733	4.6182	0.0252146	0.391802	1	5446897
HCAG_01158		NW_001813982	complement(4083400..4084796)	53.4897	-1.39383	-2.62776	0.0252534	0.391802	1	5450340
HCAG_01293		NW_001813982	complement(4559453..4559986)	47.2333	-1.72663	-3.30953	0.0253781	0.393088	1	5450995
HCAG_03674		NW_001813980	complement(1801115..1802220)	32.4899	-1.776	-3.42476	0.0254305	0.393252	1	5447934
HCAG_03359		NW_001813980	719243..720578	94.2414	1.44221	2.71738	0.0256117	0.395404	1	5448075
HCAG_02307		NW_001813981	694433..696125	61.7847	-1.38971	-2.62025	0.0259613	0.400144	1	5448505
HCAG_06815		NW_001813977	1649283..1650291	26.9607	-1.51534	-2.85866	0.0260734	0.400997	1	5445508
HCAG_04876		NW_001813978	complement(48589..49496)	11.7924	-2.16096	-4.47213	0.0261019	0.400997	1	5446181
HCAG_01217		NW_001813982	complement(4292939..4295272)	25.6075	1.54952	2.9272	0.0261574	0.401194	1	5450599
HCAG_09237		NW_001813880	53..2215	3.43602	2.3542	5.11311	0.0262709	0.402278	1	5442181
HCAG_06633		NW_001813977	993514..996078	40.4342	1.57692	2.98332	0.0263483	0.402808	1	5445432
HCAG_02787		NW_001813981	complement(2405674..2406733)	65.7459	1.96877	3.91434	0.0266433	0.405997	1	5448615
HCAG_00865		NW_001813982	complement(3015751..3016183)	41.9039	-1.58027	-2.99027	0.0266006	0.405997	1	5449629
HCAG_04130		NW_001813979	complement(370829..371866)	20.9242	-1.38936	-2.61962	0.0267915	0.407595	1	5446617
HCAG_03505		NW_001813980	complement(1224337..1227153)	54.0947	1.78129	3.43732	0.0271105	0.409795	1	5447953
HCAG_03510		NW_001813980	complement(1242134..1243666)	23.7408	1.43317	2.7004	0.0270984	0.409795	1	5448019
HCAG_02160		NW_001813981	186510..188445	21.5651	-1.3709	-2.58631	0.0270992	0.409795	1	5448977
HCAG_01612		NW_001813982	5670548..5673212	1.20929	-3.12762	-8.73994	0.0270015	0.409795	1	5449686
HCAG_06949		NW_001813977	2119841..2121267	62.9184	-1.41573	-2.66794	0.0271878	0.410125	1	5445413
HCAG_00019		NW_001813982	68813..71344	34.3948	1.25999	2.39493	0.0272195	0.410125	1	5451300
HCAG_07514		NW_001813974	complement(159906..166224)	5.18603	1.28817	2.44217	0.0275372	0.413586	1	5443829
HCAG_06180		NW_001813976	1869468..1870087	48.4381	-1.21614	-2.32324	0.0275349	0.413586	1	5444877
HCAG_00774		NW_001813982	2708231..2709343	21.8288	-1.3836	-2.60918	0.0276389	0.414451	1	5451136
HCAG_03475		NW_001813980	1122314..1123466	31.978	-1.48115	-2.7917	0.027866	0.417191	1	5447807
HCAG_00173		NW_001813982	complement(540247..541124)	21.2843	1.43707	2.70771	0.0279561	0.417875	1	5450170
HCAG_06021		NW_001813976	complement(1297521..1298442)	143.874	1.39822	2.63576	0.0281262	0.419085	1	5444915
HCAG_06172		NW_001813976	1847274..1848026	20.7817	1.60451	3.04092	0.0281048	0.419085	1	5444837
HCAG_00347		NW_001813982	complement(1188185..1189311)	32.1314	-1.33127	-2.51624	0.0282575	0.420376	1	5450752
HCAG_07941		NW_001813973	complement(144377..148512)	1.96638	-1.95702	-3.8826	0.0283992	0.420488	1	5443198
HCAG_07349		NW_001813975	1286272..1288505	29.2162	1.53572	2.89933	0.0283559	0.420488	1	5444011
HCAG_06191		NW_001813976	1900869..1903271	43.8603	1.52364	2.87516	0.0283924	0.420488	1	5444903
HCAG_08755		NW_001813971	692388..693862	116.468	-1.7655	-3.39991	0.0286143	0.423005	1	5442781
HCAG_08529		NW_001813972	complement(950912..952743)	17.7026	1.46622	2.76297	0.0290558	0.423471	1	5443040
HCAG_08196		NW_001813973	1014756..1015326	10.5603	2.47623	5.56441	0.0289537	0.423471	1	5443466
HCAG_05837		NW_001813976	complement(653493..655136)	11.043	1.35659	2.5608	0.0291277	0.423471	1	5444428
HCAG_06343		NW_001813977	complement(18879..19247)	36.6178	1.74461	3.35103	0.0290598	0.423471	1	5445439
HCAG_06774		NW_001813977	complement(1497940..1499234)	9.55144	-1.71476	-3.28243	0.0290399	0.423471	1	5445674
HCAG_06909		NW_001813977	complement(1996339..1997383)	51.8198	-1.4318	-2.69784	0.0288039	0.423471	1	5445389
HCAG_04566		NW_001813979	1901012..1901938	54.1391	1.27116	2.41355	0.0287835	0.423471	1	5446809
HCAG_04005		NW_001813980	complement(2879246..2879954)	29.3548	-1.78517	-3.44659	0.0290928	0.423471	1	5447692
HCAG_02915		NW_001813981	2853501..2855245	37.7819	-1.3404	-2.53221	0.0291068	0.423471	1	5448952
HCAG_00211		NW_001813982	675604..678197	67.2888	-1.79038	-3.45907	0.0288591	0.423471	1	5450525
HCAG_01295		NW_001813982	4575855..4576523	56.9686	-1.41646	-2.6693	0.0291412	0.423471	1	5451363
HCAG_08051		NW_001813973	528883..530404	22.3533	-1.37777	-2.59867	0.0293434	0.42414	1	5443397
HCAG_06791		NW_001813977	1549284..1549667	15.5011	-2.7048	-6.51969	0.0293089	0.42414	1	5445499
HCAG_05236		NW_001813978	1295160..1297158	17.5115	-1.40902	-2.65557	0.0293346	0.42414	1	5446412
HCAG_03068		NW_001813981	complement(3443799..3448963)	6.80984	-1.51829	-2.86452	0.0293677	0.42414	1	5448934
HCAG_01580		NW_001813982	5555655..5556148	29.2097	2.59676	6.04925	0.0294193	0.424234	1	5450827
HCAG_09061		NW_001813967	complement(104146..106152)	20.0139	-1.21258	-2.31752	0.0296608	0.427061	1	5442358
HCAG_07295		NW_001813975	1096610..1098422	50.4217	1.33306	2.51937	0.0297396	0.42711	1	5443993
HCAG_06719		NW_001813977	1321450..1322779	20.1292	1.17505	2.25801	0.0298005	0.42711	1	5445543
HCAG_01260		NW_001813982	complement(4430715..4431770)	59.0954	-1.56071	-2.94999	0.0297829	0.42711	1	5451205
HCAG_04729		NW_001813979	complement(2437404..2438162)	15.0406	1.72597	3.30801	0.0299004	0.427889	1	5447401
HCAG_03841		NW_001813980	complement(2316741..2318380)	32.7742	1.38088	2.60428	0.0300484	0.428703	1	5447515
HCAG_01654		NW_001813982	complement(5789069..5790712)	75.8501	1.53147	2.8908	0.0300155	0.428703	1	5451225
HCAG_06737		NW_001813977	complement(1360165..1360407)	20.129	3.16431	8.96501	0.0302151	0.430427	1	5445661
HCAG_07182		NW_001813975	651367..652901	15.7423	1.46096	2.75291	0.0303888	0.430783	1	5444050
HCAG_07293		NW_001813975	complement(1091668..1092905)	15.561	1.88696	3.69854	0.0303955	0.430783	1	5443954
HCAG_04370		NW_001813979	1201884..1203656	53.5136	-1.68795	-3.22198	0.0302862	0.430783	1	5446781
HCAG_02006		NW_001813982	7042686..7044133	31.3767	-1.37602	-2.59552	0.0304233	0.430783	1	5450408
HCAG_06421		NW_001813977	295962..299508	38.6572	1.67407	3.19113	0.0305999	0.43163	1	5445345
HCAG_04972		NW_001813978	374114..375963	37.6117	-1.58952	-3.0095	0.0306209	0.43163	1	5445991
HCAG_04292		NW_001813979	complement(912157..912999)	24.7339	-1.52916	-2.88618	0.0305586	0.43163	1	5447064
HCAG_04934		NW_001813978	238895..241158	19.0631	1.16352	2.24003	0.0308583	0.433677	1	5446222
HCAG_05077		NW_001813978	749371..750632	62.6261	-1.54745	-2.923	0.03083	0.433677	1	5445857
HCAG_08899		NW_001813970	complement(272864..275213)	63.7429	-1.70851	-3.26823	0.0309947	0.434941	1	5442583
HCAG_08340		NW_001813972	complement(260433..261458)	56.1668	1.32278	2.50147	0.0310625	0.434941	1	5442974
HCAG_05791		NW_001813976	complement(491983..493313)	26.0116	-1.23742	-2.35777	0.031124	0.434941	1	5444611
HCAG_04650		NW_001813979	complement(2179610..2182371)	38.1381	-1.50197	-2.8323	0.0312258	0.434941	1	5447049
HCAG_02739		NW_001813981	2229962..2231507	32.8807	-1.28002	-2.42843	0.0312226	0.434941	1	5448993
HCAG_01005		NW_001813982	3517797..3523563	92.8028	-2.51268	-5.70681	0.0311385	0.434941	1	5450942
HCAG_03766		NW_001813980	complement(2088246..2089175)	36.7766	-1.39479	-2.62951	0.0313025	0.435364	1	5447598
HCAG_00394		NW_001813982	complement(1335290..1336105)	15.6139	-1.56885	-2.96667	0.0313727	0.435696	1	5450813
HCAG_09031		NW_001813968	186412..186820	10.5802	-2.49113	-5.62216	0.03153	0.435949	1	5442419
HCAG_07461		NW_001813975	1799909..1802007	33.1146	-1.21689	-2.32445	0.0315155	0.435949	1	5444007
HCAG_02527		NW_001813981	complement(1426632..1427576)	38.5559	-1.69698	-3.24222	0.0314811	0.435949	1	5449159
HCAG_03802		NW_001813980	2201857..2203030	60.1064	-1.32431	-2.50413	0.0316969	0.437612	1	5447888
HCAG_06781		NW_001813977	1518768..1518947	45.6505	-1.85176	-3.6094	0.0318901	0.43835	1	5445612
HCAG_03292		NW_001813980	complement(530984..532578)	36.3396	-1.28831	-2.44242	0.0318559	0.43835	1	5447608
HCAG_02810		NW_001813981	complement(2471819..2473425)	159.833	2.25751	4.78165	0.0318065	0.43835	1	5448640
HCAG_03579		NW_001813980	complement(1486169..1487120)	25.771	-1.39112	-2.62282	0.0319635	0.438717	1	5447955
HCAG_03002		NW_001813981	3223442..3223877	22.8247	-1.62927	-3.09356	0.0321321	0.440387	1	5448798
HCAG_02414		NW_001813981	1063490..1064219	64.8845	1.21322	2.31855	0.0321809	0.440415	1	5449348
HCAG_07257		NW_001813975	950555..952266	22.288	1.2072	2.3089	0.0324065	0.442858	1	5444033
HCAG_01299		NW_001813982	complement(4584333..4585477)	48.6435	1.7058	3.2621	0.0325506	0.444181	1	5450541
HCAG_06251		NW_001813976	complement(2098565..2099253)	25.0398	-1.45144	-2.73481	0.0326348	0.444685	1	5444867
HCAG_02218		NW_001813981	394598..395746	30.2966	1.30924	2.47811	0.0328703	0.446599	1	5448876
HCAG_02891		NW_001813981	2766848..2767639	9.83083	-1.86426	-3.64081	0.0328236	0.446599	1	5449296
HCAG_08857		NW_001813970	complement(138671..139819)	30.8303	1.35381	2.55586	0.0332781	0.450836	1	5442556
HCAG_03858		NW_001813980	complement(2373250..2373574)	35.4066	-1.71409	-3.28089	0.0332488	0.450836	1	5447921
HCAG_04884		NW_001813978	complement(72439..73806)	6.66271	1.72627	3.30872	0.0333867	0.451657	1	5445942
HCAG_08111		NW_001813973	719820..720915	109.005	1.37643	2.59625	0.0335729	0.453199	1	5443298
HCAG_03893		NW_001813980	complement(2491479..2494391)	3.64583	1.76932	3.40894	0.0335971	0.453199	1	5448193
HCAG_03248		NW_001813980	complement(388394..389560)	23.3561	-1.34388	-2.53832	0.0336856	0.453742	1	5448232
HCAG_04706		NW_001813979	complement(2378235..2379558)	37.4837	-1.24663	-2.37287	0.0337901	0.454499	1	5447361
HCAG_01545		NW_001813982	5447539..5447733	21.8886	3.01504	8.08381	0.03385	0.454654	1	5450523
HCAG_05676		NW_001813976	111890..113467	42.2998	-1.45178	-2.73545	0.0339169	0.454902	1	5445087
HCAG_06462		NW_001813977	435997..437137	58.1419	1.59752	3.02623	0.0344015	0.459799	1	5445183
HCAG_02556		NW_001813981	complement(1534453..1542837)	66.629	-2.33478	-5.04474	0.0344287	0.459799	1	5449050
HCAG_00447		NW_001813982	complement(1533409..1534916)	31.4432	-1.36378	-2.57358	0.0344155	0.459799	1	5451068
HCAG_07543		NW_001813974	complement(232157..236034)	9.73373	1.45108	2.73413	0.0344969	0.459853	1	5443910
HCAG_05286		NW_001813978	1448572..1449578	29.605	-1.31743	-2.49222	0.0345305	0.459853	1	5446413
HCAG_01301		NW_001813982	4595809..4597719	138.876	2.34407	5.07732	0.0346452	0.460727	1	5450457
HCAG_04333		NW_001813979	complement(1063048..1063934)	26.0141	-1.55649	-2.94137	0.0348327	0.462566	1	5447370
HCAG_00579		NW_001813982	1995278..1997430	17.3681	-1.2576	-2.39098	0.0349169	0.46303	1	5450479
HCAG_07989		NW_001813973	320591..321479	57.3642	-1.21013	-2.31359	0.0350305	0.463522	1	5443196
HCAG_02681		NW_001813981	complement(2026942..2029679)	6.31316	1.67777	3.19934	0.0350526	0.463522	1	5449051
HCAG_02792		NW_001813981	2415980..2417836	68.1743	1.24046	2.36274	0.0351103	0.463634	1	5448435
HCAG_07326		NW_001813975	1220607..1220890	15.7212	3.01406	8.07834	0.0353491	0.465029	1	5444048
HCAG_05721		NW_001813976	complement(264015..265637)	84.5243	1.69027	3.22716	0.0353238	0.465029	1	5444474
HCAG_04742		NW_001813979	complement(2477255..2479875)	16.6817	-1.17813	-2.26283	0.0353643	0.465029	1	5446736
HCAG_00570		NW_001813982	complement(1977058..1978197)	31.3325	-1.54971	-2.92757	0.0354277	0.465211	1	5449889
HCAG_04984		NW_001813978	411914..412498	19.2407	1.74424	3.35019	0.0355991	0.466809	1	5445852
HCAG_04164		NW_001813979	complement(518884..519237)	33.4021	3.40728	10.6095	0.0356695	0.467081	1	5446968
HCAG_02004		NW_001813982	7038476..7039084	15.6832	1.68087	3.20621	0.0358419	0.468687	1	5450291
HCAG_07451		NW_001813975	complement(1758798..1762844)	11.997	-1.13892	-2.20216	0.0360088	0.470215	1	5444410
HCAG_01468		NW_001813982	complement(5217133..5217956)	35.1458	1.2525	2.38255	0.0360721	0.470388	1	5451008
HCAG_04523		NW_001813979	1747991..1751118	52.0513	-1.75329	-3.37127	0.0361908	0.471282	1	5447215
HCAG_07178		NW_001813975	643633..645618	25.5657	-1.46566	-2.76191	0.0362475	0.471368	1	5444191
HCAG_07863		NW_001813974	complement(1321103..1321261)	20.7193	-3.22229	-9.33269	0.0363891	0.472436	1	5443763
HCAG_03211		NW_001813980	264431..265257	18.7722	2.39959	5.27653	0.0364804	0.472436	1	5447732
HCAG_02782		NW_001813981	2395952..2397578	38.3787	-1.36245	-2.57121	0.036435	0.472436	1	5448415
HCAG_09050		NW_001813967	61811..65539	20.4622	-1.18851	-2.27917	0.0365357	0.472501	1	5442381
HCAG_01501		NW_001813982	5325933..5328127	16.2655	-1.28824	-2.4423	0.0366483	0.473307	1	5450978
HCAG_04349		NW_001813979	1137059..1138535	30.2446	1.30736	2.47488	0.0368648	0.474149	1	5447207
HCAG_04397		NW_001813979	complement(1295841..1296573)	18.425	1.93321	3.81904	0.0367758	0.474149	1	5447285
HCAG_03929		NW_001813980	complement(2607258..2608431)	15.0475	-1.40049	-2.63991	0.0368408	0.474149	1	5448231
HCAG_02247		NW_001813981	complement(504117..505257)	33.8497	1.56322	2.95513	0.0370173	0.475459	1	5448731
HCAG_07104		NW_001813975	355016..357248	15.1477	-1.14874	-2.2172	0.0371726	0.475506	1	5444309
HCAG_00696		NW_001813982	2388482..2389452	23.1228	1.64327	3.12373	0.037168	0.475506	1	5451011
HCAG_01870		NW_001813982	6578959..6579727	106.972	1.23847	2.35949	0.0370738	0.475506	1	5450492
HCAG_01796		NW_001813982	6236614..6237195	17.7511	-1.44727	-2.72692	0.0373562	0.477205	1	5449772
HCAG_02156		NW_001813981	complement(174827..176745)	31.6282	-1.4892	-2.80732	0.0376688	0.480545	1	5448809
HCAG_05355		NW_001813978	complement(1689370..1689756)	13.7874	2.40039	5.27947	0.0378127	0.481728	1	5446338
HCAG_05833		NW_001813976	645805..646901	25.1138	-1.36711	-2.57954	0.0379278	0.48254	1	5444772
HCAG_02434		NW_001813981	complement(1141453..1142871)	26.7536	-1.15232	-2.2227	0.0380809	0.48318	1	5449253
HCAG_02607		NW_001813981	complement(1743642..1746098)	48.285	1.3972	2.63391	0.0380638	0.48318	1	5448462
HCAG_07214		NW_001813975	complement(795409..796284)	20.0342	-1.54683	-2.92174	0.0382476	0.483339	1	5444062
HCAG_06696		NW_001813977	1233296..1235014	25.6425	-1.21775	-2.32584	0.0382404	0.483339	1	5445654
HCAG_04081		NW_001813979	198873..200395	24.1319	-1.15824	-2.23185	0.0381842	0.483339	1	5446972
HCAG_02374		NW_001813981	complement(921613..923323)	28.7592	1.43611	2.70591	0.0383668	0.484195	1	5449098
HCAG_09271		NW_001813834	complement(147..1615)	2.65941	3.01373	8.07652	0.0388512	0.484501	1	5442151
HCAG_08907		NW_001813970	298774..300127	35.4071	-1.16261	-2.23863	0.0388251	0.484501	1	5442530
HCAG_07693		NW_001813974	726067..728377	36.1171	-1.45202	-2.73591	0.0386972	0.484501	1	5443583
HCAG_07703		NW_001813974	complement(755834..756847)	47.6704	-1.29509	-2.45392	0.0389156	0.484501	1	5443755
HCAG_05768		NW_001813976	410749..411851	27.1764	1.48664	2.80236	0.0384758	0.484501	1	5444557
HCAG_04236		NW_001813979	764708..767590	70.9444	-1.55422	-2.93675	0.0391641	0.484501	1	5446702
HCAG_03392		NW_001813980	854841..856473	2.1405	-5.60288	-48.5999	0.038967	0.484501	1	5448052
HCAG_03908		NW_001813980	complement(2544484..2546523)	25.1085	-1.282	-2.43176	0.0386448	0.484501	1	5448176
HCAG_02892		NW_001813981	complement(2768414..2771078)	1.32472	-2.13551	-4.39392	0.0391624	0.484501	1	5449303
HCAG_00283		NW_001813982	complement(945764..947175)	30.569	1.15116	2.22092	0.0389398	0.484501	1	5450208
HCAG_00401		NW_001813982	complement(1359935..1360251)	28.3066	-2.22953	-4.6898	0.0390173	0.484501	1	5450326
HCAG_01183		NW_001813982	4174294..4175258	22.8175	-1.41072	-2.6587	0.0385883	0.484501	1	5450812
HCAG_01276		NW_001813982	complement(4493351..4493822)	19.8083	-1.90199	-3.73728	0.0388645	0.484501	1	5451240
HCAG_01945		NW_001813982	6857487..6859628	17.8697	-1.10108	-2.14516	0.0391564	0.484501	1	5450499
HCAG_02039		NW_001813982	7154328..7156091	33.9204	1.31505	2.4881	0.0387793	0.484501	1	5450731
HCAG_01126		NW_001813982	complement(3969124..3970965)	18.9617	-1.49434	-2.81735	0.0392316	0.484699	1	5449409
HCAG_04640		NW_001813979	2145304..2150647	23.6065	1.59367	3.01817	0.0394234	0.485155	1	5446854
HCAG_01729		NW_001813982	complement(6032569..6033965)	26.391	-1.18626	-2.27561	0.0393259	0.485155	1	5449570
HCAG_01835		NW_001813982	6431310..6431594	57.7196	1.40651	2.65095	0.0393747	0.485155	1	5450759
HCAG_08107		NW_001813973	709963..710634	17.201	-1.47765	-2.78494	0.0394818	0.485239	1	5443520
HCAG_07441		NW_001813975	1717792..1719519	3.57696	2.14843	4.43344	0.0396437	0.486592	1	5444184
HCAG_03639		NW_001813980	1686739..1688098	10.8921	-1.32091	-2.49823	0.0401378	0.491374	1	5447567
HCAG_01128		NW_001813982	3973959..3975013	44.4003	1.52143	2.87076	0.0401157	0.491374	1	5449928
HCAG_09326		NW_001813748	108..1113	34.5256	-1.32998	-2.51398	0.040398	0.493917	1	5442108
HCAG_09040		NW_001813967	complement(31125..31538)	33.8333	-1.31761	-2.49252	0.0406928	0.494308	1	5442372
HCAG_08409		NW_001813972	518934..521827	29.1683	-1.60668	-3.0455	0.0405947	0.494308	1	5443115
HCAG_05910		NW_001813976	complement(918993..920100)	28.8529	-1.23906	-2.36045	0.0406837	0.494308	1	5444525
HCAG_04772		NW_001813979	2560030..2560293	43.6684	-1.56986	-2.96876	0.0406286	0.494308	1	5447240
HCAG_04862		NW_001813979	2865646..2867796	19.8954	-1.1157	-2.167	0.0406514	0.494308	1	5447119
HCAG_09185		NW_001813934	complement(146..950)	19.2064	-1.36109	-2.56879	0.0408443	0.495508	1	5442238
HCAG_07874		NW_001813974	complement(1344136..1344645)	852.548	2.12935	4.3752	0.0409442	0.496079	1	5443801
HCAG_08748		NW_001813971	complement(645930..646123)	16.2836	-2.91154	-7.52421	0.0410175	0.496327	1	5442820
HCAG_04782		NW_001813979	2586125..2587481	23.6905	1.44632	2.72512	0.0411991	0.497884	1	5446762
HCAG_02689		NW_001813981	2048457..2051200	7.19055	1.25284	2.3831	0.0413665	0.498904	1	5448942
HCAG_01283		NW_001813982	complement(4512170..4514837)	15.9188	-1.1238	-2.1792	0.0413896	0.498904	1	5450740
HCAG_04809		NW_001813979	2691198..2691858	67.4362	1.29065	2.44639	0.0415056	0.499661	1	5446980
HCAG_02293		NW_001813981	654901..657331	33.9395	-1.31824	-2.49362	0.0416718	0.501021	1	5448685
HCAG_09140		NW_001813957	complement(4843..6242)	3.76501	-2.17512	-4.51623	0.0418727	0.501896	1	5442278
HCAG_08767		NW_001813971	726520..727344	3.09378	-2.91139	-7.52341	0.0421791	0.501896	1	5442767
HCAG_06259		NW_001813976	complement(2126106..2127839)	19.488	1.10777	2.15512	0.0424382	0.501896	1	5444793
HCAG_06855		NW_001813977	complement(1807883..1809039)	15.9389	3.06507	8.36909	0.0423252	0.501896	1	5445207
HCAG_04899		NW_001813978	132320..132523	47.0224	1.73578	3.3306	0.0423382	0.501896	1	5446132
HCAG_05027		NW_001813978	564771..565499	38.2001	-1.53353	-2.89493	0.0424296	0.501896	1	5445875
HCAG_05284		NW_001813978	complement(1442396..1445067)	204.088	2.54677	5.84325	0.042492	0.501896	1	5446543
HCAG_03265		NW_001813980	complement(431475..433201)	22.3531	1.15749	2.23068	0.0423276	0.501896	1	5447590
HCAG_02420		NW_001813981	complement(1084424..1086034)	22.5324	-1.14073	-2.20492	0.0424503	0.501896	1	5449273
HCAG_02946		NW_001813981	complement(3001701..3003407)	17.4137	1.44932	2.7308	0.0424754	0.501896	1	5448405
HCAG_00151		NW_001813982	480947..483693	19.1005	-1.21601	-2.32304	0.0420287	0.501896	1	5451376
HCAG_01053		NW_001813982	complement(3688535..3689166)	19.9432	1.51015	2.8484	0.0421728	0.501896	1	5450229
HCAG_01600		NW_001813982	complement(5634215..5636189)	14.737	1.30688	2.47405	0.0421553	0.501896	1	5450126
HCAG_01680		NW_001813982	5870484..5871426	12.0779	1.56625	2.96134	0.0418625	0.501896	1	5450562
HCAG_02626		NW_001813981	complement(1808638..1809111)	11.3518	2.44799	5.45655	0.0427152	0.5039	1	5448732
HCAG_05997		NW_001813976	1198982..1201567	21.5438	-1.32872	-2.51181	0.0429561	0.504344	1	5445039
HCAG_06804		NW_001813977	1606719..1608932	42.4196	-1.30231	-2.46624	0.0429233	0.504344	1	5445347
HCAG_04377		NW_001813979	complement(1225450..1226094)	28.3903	1.60229	3.03625	0.042976	0.504344	1	5446689
HCAG_01119		NW_001813982	complement(3941871..3942943)	20.2274	1.50989	2.84788	0.0429694	0.504344	1	5450303
HCAG_01999		NW_001813982	7028133..7028318	14.8424	-2.30361	-4.93692	0.043021	0.504344	1	5449784
HCAG_08891		NW_001813970	246401..250154	23.0868	-1.33308	-2.51941	0.0440825	0.50626	1	5442575
HCAG_08012		NW_001813973	complement(398146..399483)	15.8111	-1.1968	-2.29231	0.0437823	0.50626	1	5443176
HCAG_07528		NW_001813974	199112..199267	16.7977	-2.91202	-7.52672	0.0449117	0.50626	1	5443772
HCAG_07567		NW_001813974	299520..301019	22.3909	1.21204	2.31665	0.0438551	0.50626	1	5443548
HCAG_07601		NW_001813974	complement(419776..422522)	7.86218	1.40488	2.64796	0.0441996	0.50626	1	5443643
HCAG_07768		NW_001813974	complement(972026..972746)	16.6742	1.81494	3.51846	0.0437599	0.50626	1	5443653
HCAG_07037		NW_001813975	126469..128145	20.6517	-1.14029	-2.20426	0.0434953	0.50626	1	5444399
HCAG_05836		NW_001813976	652328..653259	23.0693	1.72203	3.29901	0.0442275	0.50626	1	5444534
HCAG_05938		NW_001813976	complement(1004859..1006191)	132.641	-1.64879	-3.1357	0.0446782	0.50626	1	5444715
HCAG_06271		NW_001813976	complement(2163559..2164054)	23.0788	-1.28375	-2.43471	0.0449614	0.50626	1	5444766
HCAG_06721		NW_001813977	complement(1326881..1327912)	35.4603	-1.32144	-2.49915	0.0444065	0.50626	1	5445772
HCAG_06771		NW_001813977	1476362..1477119	50.5356	1.35352	2.55534	0.0435444	0.50626	1	5445670
HCAG_04913		NW_001813978	complement(177242..178397)	15.7147	1.88777	3.70063	0.0448781	0.50626	1	5446437
HCAG_05200		NW_001813978	complement(1152755..1153253)	16.3478	1.81529	3.5193	0.0433441	0.50626	1	5446463
HCAG_05257		NW_001813978	1364317..1364696	60.7107	-1.38649	-2.61442	0.0437402	0.50626	1	5446162
HCAG_05479		NW_001813978	2081474..2082098	53.0598	1.5827	2.99531	0.0434977	0.50626	1	5445802
HCAG_04153		NW_001813979	449408..449763	33.4491	-1.66479	-3.17067	0.0440723	0.50626	1	5447263
HCAG_04462		NW_001813979	1531160..1532393	25.8012	-1.18756	-2.27768	0.0444602	0.50626	1	5447075
HCAG_04545		NW_001813979	1817633..1819237	47.7522	-1.30203	-2.46575	0.0447531	0.50626	1	5447087
HCAG_04561		NW_001813979	complement(1865207..1865940)	21.1664	-1.4773	-2.78427	0.0445726	0.50626	1	5446926
HCAG_04754		NW_001813979	2509248..2509950	21.0855	-1.97581	-3.93349	0.0445676	0.50626	1	5446692
HCAG_03249		NW_001813980	complement(392271..392462)	21.3987	-2.16791	-4.49372	0.044226	0.50626	1	5448321
HCAG_03810		NW_001813980	2218612..2222162	35.2884	-1.32683	-2.50851	0.0435409	0.50626	1	5447710
HCAG_02120		NW_001813981	70316..71605	18.3405	-1.26502	-2.40331	0.0445344	0.50626	1	5448425
HCAG_02196		NW_001813981	306403..307549	20.5852	-1.2581	-2.3918	0.0447477	0.50626	1	5448871
HCAG_02226		NW_001813981	422220..423197	16.0922	1.44868	2.72958	0.0440362	0.50626	1	5448976
HCAG_00503		NW_001813982	1741544..1742103	10.5238	-2.91202	-7.52672	0.0447092	0.50626	1	5450509
HCAG_00801		NW_001813982	2807217..2808304	33.3839	-1.64818	-3.13438	0.0439068	0.50626	1	5449674
HCAG_00927		NW_001813982	3209138..3211273	33.5751	-1.45876	-2.74873	0.0446915	0.50626	1	5450953
HCAG_00996		NW_001813982	3470330..3471146	29.7115	-1.66582	-3.17294	0.0448194	0.50626	1	5450906
HCAG_01278		NW_001813982	complement(4501661..4502285)	22.1389	-1.5799	-2.98949	0.0449563	0.50626	1	5450904
HCAG_01334		NW_001813982	complement(4740559..4741935)	19.3017	1.17652	2.2603	0.0442847	0.50626	1	5451415
HCAG_01538		NW_001813982	complement(5429452..5432679)	30.5698	1.35487	2.55774	0.044036	0.50626	1	5451375
HCAG_05698		NW_001813976	complement(206697..209069)	2.04163	2.41309	5.32614	0.0451164	0.507349	1	5444884
HCAG_01155		NW_001813982	4075048..4076128	23.9502	-1.0945	-2.13539	0.045166	0.507349	1	5449836
HCAG_08058		NW_001813973	complement(546225..547327)	23.7864	1.33731	2.52679	0.045295	0.507585	1	5443408
HCAG_00127		NW_001813982	complement(409939..410811)	22.3884	1.67225	3.18712	0.045295	0.507585	1	5450202
HCAG_05405		NW_001813978	1856146..1857408	8.62177	-5.6299	-49.5187	0.0456396	0.509142	1	5446529
HCAG_04639		NW_001813979	complement(2141026..2143356)	1.36484	-5.6299	-49.5187	0.045648	0.509142	1	5446741
HCAG_02949		NW_001813981	complement(3016456..3017091)	28.9701	-1.50201	-2.83237	0.0456079	0.509142	1	5449283
HCAG_01873		NW_001813982	6586996..6588005	24.0437	-1.33006	-2.51413	0.0456505	0.509142	1	5451112
HCAG_08280		NW_001813972	38167..41313	47.2852	-1.57231	-2.9738	0.0457668	0.50923	1	5442855
HCAG_03622		NW_001813980	1634298..1635346	28.2624	1.3249	2.50516	0.0457267	0.50923	1	5447460
HCAG_08515		NW_001813972	894213..895414	15.5484	-1.33116	-2.51604	0.0459019	0.509528	1	5442943
HCAG_07653		NW_001813974	complement(598546..601485)	51.3086	1.55264	2.93353	0.0458818	0.509528	1	5443533
HCAG_09083		NW_001813966	complement(110648..111371)	23.2233	1.82881	3.55244	0.0461654	0.511245	1	5442333
HCAG_06757		NW_001813977	complement(1437115..1438236)	33.9401	-1.17782	-2.26234	0.0461437	0.511245	1	5445610
HCAG_03709		NW_001813980	1905015..1905545	226.97	1.38652	2.61448	0.0462764	0.511871	1	5448147
HCAG_01705		NW_001813982	complement(5955099..5956845)	28.7303	1.30829	2.47648	0.0465761	0.514581	1	5449856
HCAG_04655		NW_001813979	2200129..2202219	52.404	-1.5195	-2.86692	0.0467499	0.51529	1	5447099
HCAG_02211		NW_001813981	complement(365183..368374)	21.462	1.18402	2.2721	0.0467018	0.51529	1	5449177
HCAG_05146		NW_001813978	complement(983874..984792)	36.2329	-1.26432	-2.40214	0.046923	0.516592	1	5446169
HCAG_02863		NW_001813981	complement(2679296..2681929)	68.1965	-1.61302	-3.05891	0.0469902	0.516727	1	5448951
HCAG_09139		NW_001813957	complement(3401..4541)	7.93099	-1.67139	-3.18522	0.0473171	0.518503	1	5442279
HCAG_09069		NW_001813966	complement(29690..31134)	22.4153	-1.07327	-2.1042	0.0473086	0.518503	1	5442346
HCAG_05741		NW_001813976	complement(319542..320218)	24.0482	-1.21908	-2.32798	0.0472492	0.518503	1	5444665
HCAG_02170		NW_001813981	complement(220444..221247)	67.9576	1.04451	2.06267	0.0474294	0.519128	1	5448954
HCAG_08809		NW_001813971	complement(871958..872668)	31.5086	-1.53121	-2.89028	0.047532	0.519646	1	5442637
HCAG_06127		NW_001813976	complement(1720988..1721469)	102.599	-1.34449	-2.5394	0.0478201	0.521705	1	5444710
HCAG_05006		NW_001813978	500346..500907	11.8555	2.81251	7.02503	0.0479977	0.521705	1	5446100
HCAG_03314		NW_001813980	591392..593623	26.9765	-1.31502	-2.48805	0.0479572	0.521705	1	5447745
HCAG_00339		NW_001813982	complement(1155756..1156589)	22.9808	1.45948	2.75009	0.04795	0.521705	1	5449734
HCAG_01898		NW_001813982	complement(6686862..6687561)	14.1082	1.67861	3.20119	0.0479367	0.521705	1	5450143
HCAG_06178		NW_001813976	complement(1860241..1862955)	86.3002	-1.91399	-3.76849	0.0481688	0.522357	1	5444851
HCAG_02343		NW_001813981	829137..830401	17.6388	-1.19525	-2.28984	0.0481328	0.522357	1	5448487
HCAG_00981		NW_001813982	3410838..3411964	42.6238	-1.34838	-2.54626	0.0483027	0.523205	1	5449420
HCAG_05843		NW_001813976	complement(676418..678159)	3.71865	1.75197	3.36818	0.0485533	0.525314	1	5444569
HCAG_08535		NW_001813972	976557..979435	1.41389	2.81218	7.02345	0.0489177	0.526351	1	5443128
HCAG_08165		NW_001813973	complement(897822..900326)	35.1492	1.3683	2.58166	0.0488198	0.526351	1	5443325
HCAG_08189		NW_001813973	complement(992274..995059)	26.6363	1.34879	2.54698	0.049035	0.526351	1	5443413
HCAG_07560		NW_001813974	282571..284893	23.0896	-1.2867	-2.43969	0.0491178	0.526351	1	5443705
HCAG_06831		NW_001813977	1709045..1709462	49.6898	2.03361	4.09428	0.0489206	0.526351	1	5445477
HCAG_04881		NW_001813978	66577..67503	23.1127	1.21834	2.32678	0.0487184	0.526351	1	5446340
HCAG_03536		NW_001813980	1333599..1334487	21.169	1.65668	3.15291	0.0491096	0.526351	1	5448169
HCAG_00591		NW_001813982	complement(2030372..2031262)	29.403	1.20758	2.30951	0.0491107	0.526351	1	5451389
HCAG_00972		NW_001813982	complement(3388090..3388890)	20.0642	1.3022	2.46605	0.049153	0.526351	1	5451444
HCAG_08109		NW_001813973	713568..714905	15.2449	-1.47697	-2.78364	0.0492751	0.526975	1	5443166
HCAG_02504		NW_001813981	1369578..1370180	62.7089	-1.29586	-2.45523	0.0493768	0.526975	1	5449352
HCAG_01483		NW_001813982	complement(5277914..5279732)	30.5008	-1.26307	-2.40006	0.0493794	0.526975	1	5451177
HCAG_02407		NW_001813981	complement(1045543..1046061)	21.2414	1.41556	2.66764	0.0494961	0.527622	1	5448710
HCAG_00482		NW_001813982	complement(1664229..1666702)	8.12037	-1.21505	-2.32149	0.0495942	0.528069	1	5449905
HCAG_07509		NW_001813974	139082..142816	32.894	-1.26667	-2.40606	0.0497235	0.528249	1	5443942
HCAG_03788		NW_001813980	complement(2145351..2148008)	113.796	-2.28443	-4.87171	0.0497134	0.528249	1	5447436
HCAG_08283		NW_001813972	49036..51148	29.5853	-1.498	-2.82451	0.0499808	0.530383	1	5443112
HCAG_06207		NW_001813976	complement(1963285..1964851)	17.1231	1.28578	2.43814	0.0502275	0.530603	1	5444901
HCAG_03797		NW_001813980	2186505..2187760	13.5968	-1.2563	-2.38882	0.0501969	0.530603	1	5447890
HCAG_00795		NW_001813982	complement(2781415..2782534)	9.94332	1.55469	2.9377	0.0502837	0.530603	1	5449863
HCAG_01427		NW_001813982	complement(5065462..5067155)	5.81503	-1.54392	-2.91585	0.0502118	0.530603	1	5449992
HCAG_01891		NW_001813982	complement(6667089..6667630)	40.58	-1.29607	-2.45559	0.0502323	0.530603	1	5450103
HCAG_04207		NW_001813979	668346..668631	17.8194	2.23253	4.69957	0.0503806	0.530796	1	5446880
HCAG_00654		NW_001813982	complement(2236634..2237718)	24.5409	-1.14944	-2.21828	0.0504149	0.530796	1	5450725
HCAG_09146		NW_001813948	complement(7594..9629)	24.6001	1.27183	2.41468	0.0504884	0.530976	1	5442257
HCAG_08242		NW_001813973	complement(1146679..1149068)	23.9446	-1.17777	-2.26226	0.0509051	0.534677	1	5443184
HCAG_07060		NW_001813975	complement(202856..206166)	54.2671	-1.56228	-2.9532	0.0509998	0.534677	1	5444182
HCAG_03918		NW_001813980	complement(2574848..2576564)	15.1243	-1.39649	-2.6326	0.051011	0.534677	1	5448295
HCAG_05823		NW_001813976	complement(613456..615617)	14.9531	1.02395	2.03348	0.0511446	0.53548	1	5444674
HCAG_07813		NW_001813974	1128401..1129770	29.2524	-1.22703	-2.34085	0.0512206	0.535507	1	5443582
HCAG_03538		NW_001813980	1339026..1343100	48.0979	1.86782	3.64982	0.051261	0.535507	1	5447529
HCAG_02643		NW_001813981	complement(1865553..1870821)	45.4169	-1.88059	-3.68225	0.051367	0.536018	1	5448549
HCAG_04189		NW_001813979	complement(613403..614188)	32.3827	-1.27499	-2.41997	0.0514856	0.536066	1	5446974
HCAG_00860		NW_001813982	3000521..3002323	88.5983	1.33773	2.52753	0.051444	0.536066	1	5450279
HCAG_00929		NW_001813982	3219621..3220259	29.5515	-1.39994	-2.63891	0.0515629	0.536277	1	5450882
HCAG_08256		NW_001813973	1183444..1184138	17.1783	1.75502	3.3753	0.051646	0.536548	1	5443507
HCAG_03540		NW_001813980	1347582..1349787	17.2633	1.13753	2.20004	0.0517208	0.536702	1	5448027
HCAG_03107		NW_001813981	3560266..3564858	27.3942	-1.33595	-2.52442	0.051775	0.536702	1	5449366
HCAG_08460		NW_001813972	707057..708509	27.0059	1.29005	2.44536	0.0519012	0.537417	1	5442858
HCAG_07599		NW_001813974	412945..414064	8.49455	-1.57374	-2.97676	0.0524277	0.540978	1	5443586
HCAG_05974		NW_001813976	complement(1117832..1118200)	21.0837	1.58408	2.99817	0.0524139	0.540978	1	5444767
HCAG_06408		NW_001813977	245205..245891	16.2993	-1.42034	-2.67649	0.0524752	0.540978	1	5445483
HCAG_06567		NW_001813977	770723..772550	22.2666	1.10073	2.14463	0.0524538	0.540978	1	5445709
HCAG_03238		NW_001813980	354637..357063	22.9872	-1.22054	-2.33034	0.0525789	0.541454	1	5447514
HCAG_06801		NW_001813977	1581091..1583692	179.837	-2.12952	-4.37573	0.0527205	0.541503	1	5445548
HCAG_02918		NW_001813981	complement(2864344..2865148)	22.5136	-1.28533	-2.43738	0.0526957	0.541503	1	5448620
HCAG_01484		NW_001813982	complement(5280839..5282119)	21.1481	-1.20153	-2.29983	0.0527565	0.541503	1	5450980
HCAG_00227		NW_001813982	complement(739344..741710)	71.1847	-1.52674	-2.88134	0.0529486	0.542882	1	5450233
HCAG_08741		NW_001813971	630284..631930	26.2405	1.19657	2.29195	0.0531557	0.543228	1	5442774
HCAG_06042		NW_001813976	complement(1390149..1390970)	10.8709	1.36575	2.57709	0.0531161	0.543228	1	5444822
HCAG_03385		NW_001813980	826150..827661	34.3705	1.27243	2.41568	0.0530479	0.543228	1	5448285
HCAG_03213		NW_001813980	complement(271607..273047)	29.1094	1.01792	2.025	0.0533314	0.543842	1	5447699
HCAG_03346		NW_001813980	682267..682855	21.5977	-1.77235	-3.41611	0.0533099	0.543842	1	5447645
HCAG_00870		NW_001813982	3030983..3031672	21.2916	1.49731	2.82315	0.0536781	0.546784	1	5450637
HCAG_07045		NW_001813975	149590..150378	15.5444	-1.62503	-3.08448	0.0538318	0.547756	1	5444093
HCAG_06980		NW_001813977	complement(2251731..2252864)	42.2778	-1.18213	-2.26911	0.0539674	0.548542	1	5445620
HCAG_08547		NW_001813972	1022979..1024813	56.6503	-1.27303	-2.41669	0.0541059	0.548763	1	5442909
HCAG_01161		NW_001813982	4090614..4092033	135.094	1.74297	3.34723	0.0540711	0.548763	1	5450098
HCAG_05134		NW_001813978	complement(953196..956496)	8.73711	-1.26038	-2.39558	0.0543458	0.550602	1	5446198
HCAG_02622		NW_001813981	complement(1797967..1800603)	27.6666	-1.1137	-2.164	0.0545586	0.552031	1	5448678
HCAG_02642		NW_001813981	complement(1863960..1864495)	15.3595	-2.1051	-4.30227	0.0546042	0.552031	1	5448501
HCAG_06906		NW_001813977	complement(1990894..1992669)	18.1113	1.09777	2.14023	0.0548209	0.553627	1	5445316
HCAG_06325		NW_001813976	complement(2361995..2363023)	17.551	-1.1557	-2.22793	0.0549232	0.554064	1	5445078
HCAG_07508		NW_001813974	complement(137971..138630)	18.5278	1.4276	2.68998	0.0552771	0.556066	1	5443797
HCAG_06688		NW_001813977	1209664..1212016	29.5945	1.25419	2.38533	0.0552246	0.556066	1	5445265
HCAG_06792		NW_001813977	1551567..1552410	7.52636	1.68605	3.21775	0.0553582	0.556066	1	5445569
HCAG_01748		NW_001813982	6080574..6083552	1.54955	2.21691	4.64898	0.0553352	0.556066	1	5450526
HCAG_07042		NW_001813975	complement(143005..144755)	31.4481	-1.08622	-2.12316	0.0556852	0.556103	1	5444284
HCAG_05685		NW_001813976	complement(143654..145464)	29.7417	-1.19537	-2.29004	0.055835	0.556103	1	5444697
HCAG_06423		NW_001813977	303362..304271	14.3507	1.32613	2.50729	0.0558226	0.556103	1	5445441
HCAG_06640		NW_001813977	1020205..1020851	201.744	1.2416	2.36461	0.0557071	0.556103	1	5445205
HCAG_05229		NW_001813978	1273144..1276749	53.5473	-1.72676	-3.30983	0.0557504	0.556103	1	5446518
HCAG_04281		NW_001813979	complement(879719..881947)	101	-1.79269	-3.4646	0.0556659	0.556103	1	5446626
HCAG_03483		NW_001813980	1147674..1148899	16.9823	1.18647	2.27596	0.0554817	0.556103	1	5447700
HCAG_02370		NW_001813981	903585..906739	17.1276	-1.10264	-2.14748	0.0555588	0.556103	1	5449249
HCAG_07302		NW_001813975	1116616..1118328	42.8623	-1.26277	-2.39956	0.0559174	0.556118	1	5444102
HCAG_05920		NW_001813976	complement(948821..955450)	41.0967	-2.01901	-4.05304	0.056271	0.556118	1	5444635
HCAG_04920		NW_001813978	202094..203531	17.7648	-1.23908	-2.36047	0.0562658	0.556118	1	5446334
HCAG_03373		NW_001813980	785042..786997	53.3243	-1.40668	-2.65126	0.0561588	0.556118	1	5448158
HCAG_03606		NW_001813980	complement(1582818..1585479)	30.6737	-1.46412	-2.75896	0.0563098	0.556118	1	5447993
HCAG_02848		NW_001813981	complement(2614516..2617147)	3.04707	1.62575	3.08602	0.0561584	0.556118	1	5448791
HCAG_01124		NW_001813982	complement(3955654..3957479)	51.314	-1.35548	-2.55882	0.0559892	0.556118	1	5450237
HCAG_01622		NW_001813982	complement(5698959..5699717)	12.7236	-1.37833	-2.59967	0.0560873	0.556118	1	5450576
HCAG_06370		NW_001813977	127509..128213	36.0107	1.00978	2.0136	0.0565397	0.556133	1	5445690
HCAG_03691		NW_001813980	complement(1850828..1851551)	15.6912	1.63211	3.09965	0.0565479	0.556133	1	5448025
HCAG_02279		NW_001813981	complement(607385..608107)	139.39	1.09258	2.13255	0.056542	0.556133	1	5448506
HCAG_02743		NW_001813981	2257089..2257906	23.9884	-1.18288	-2.2703	0.0564274	0.556133	1	5449328
HCAG_08884		NW_001813970	232797..233762	20.8943	1.08721	2.12462	0.0566304	0.556363	1	5442535
HCAG_07400		NW_001813975	complement(1505134..1508215)	16.9278	-1.08822	-2.12612	0.0570733	0.558962	1	5444368
HCAG_02375		NW_001813981	924077..926515	20.098	1.03995	2.05616	0.0570486	0.558962	1	5449080
HCAG_00449		NW_001813982	complement(1543529..1543995)	115.732	1.10717	2.15423	0.0569689	0.558962	1	5449398
HCAG_07628		NW_001813974	complement(512834..514717)	31.873	-1.20113	-2.29919	0.0572832	0.559269	1	5443613
HCAG_03317		NW_001813980	complement(596777..597123)	13.851	-2.30392	-4.93797	0.0572348	0.559269	1	5447574
HCAG_02749		NW_001813981	complement(2285274..2286292)	15.145	1.36414	2.57422	0.0572698	0.559269	1	5448859
HCAG_07248		NW_001813975	complement(912014..912767)	25.0521	-1.53054	-2.88893	0.0574964	0.559608	1	5444056
HCAG_00663		NW_001813982	2265424..2267279	12.9909	1.25365	2.38444	0.0574907	0.559608	1	5450856
HCAG_00920		NW_001813982	3185138..3185443	16.0873	-1.74555	-3.35322	0.0574919	0.559608	1	5450628
HCAG_09030		NW_001813968	178471..181529	31.4213	-1.36962	-2.58403	0.0577328	0.559662	1	5442422
HCAG_06573		NW_001813977	789319..790137	11.1338	-5.22826	-37.4855	0.0577401	0.559662	1	5445713
HCAG_04409		NW_001813979	complement(1331674..1333771)	29.3958	-1.19502	-2.28948	0.0576945	0.559662	1	5446723
HCAG_03582		NW_001813980	1496342..1497898	25.2719	-1.40564	-2.64935	0.057598	0.559662	1	5447781
HCAG_04503		NW_001813979	1667831..1670155	20.2341	-1.12014	-2.17369	0.0579025	0.560658	1	5447294
HCAG_08033		NW_001813973	463922..464946	16.2731	-1.25437	-2.38562	0.0579953	0.560979	1	5443343
HCAG_07709		NW_001813974	complement(771873..774999)	38.2265	-1.33117	-2.51607	0.0581205	0.561612	1	5443783
HCAG_02132		NW_001813981	103870..105071	33.7585	-1.30424	-2.46953	0.0582261	0.561778	1	5448479
HCAG_00459		NW_001813982	complement(1586905..1588444)	41.5768	-1.20184	-2.30033	0.0582572	0.561778	1	5449487
HCAG_08155		NW_001813973	865572..867058	17.5448	-1.14072	-2.20491	0.0584909	0.562975	1	5443357
HCAG_06697		NW_001813977	1235560..1236850	25.2498	1.18693	2.27667	0.0585609	0.562975	1	5445325
HCAG_02325		NW_001813981	768099..768574	13.6788	2.69952	6.49586	0.0585138	0.562975	1	5449305
HCAG_04146		NW_001813979	complement(428490..430299)	43.1897	1.11029	2.1589	0.0587724	0.564431	1	5446785
HCAG_02953		NW_001813981	3027448..3029025	3.20653	-2.30174	-4.93053	0.0588384	0.564488	1	5449211
HCAG_02422		NW_001813981	complement(1096845..1098623)	19.8794	-1.03446	-2.04835	0.0590725	0.566157	1	5449233
HCAG_08949		NW_001813969	complement(128247..129930)	22.2282	1.04222	2.0594	0.0591935	0.566239	1	5442453
HCAG_07883		NW_001813974	complement(1358089..1358427)	46.5037	1.44132	2.7157	0.059364	0.566239	1	5443865
HCAG_06083		NW_001813976	complement(1544901..1546985)	30.0256	1.19321	2.28661	0.059222	0.566239	1	5444785
HCAG_05026		NW_001813978	562895..564235	20.8843	1.15257	2.2231	0.0593823	0.566239	1	5445789
HCAG_00289		NW_001813982	968164..972982	36.0296	-1.24963	-2.37781	0.0593145	0.566239	1	5449886
HCAG_05941		NW_001813976	1011179..1011890	32.0084	1.85896	3.62746	0.0594506	0.566317	1	5444809
HCAG_09052		NW_001813967	complement(69574..70256)	14.4225	-2.22533	-4.67619	0.0595537	0.566608	1	5442366
HCAG_01998		NW_001813982	complement(7023091..7027035)	27.7314	-1.23382	-2.35189	0.0596017	0.566608	1	5449407
HCAG_08668		NW_001813971	complement(321266..325453)	23.3798	-1.17801	-2.26264	0.0598028	0.566909	1	5442682
HCAG_05108		NW_001813978	complement(844104..845393)	43.2298	1.32187	2.4999	0.0598142	0.566909	1	5445824
HCAG_05224		NW_001813978	complement(1256277..1258112)	24.3996	1.02225	2.03108	0.0597932	0.566909	1	5446332
HCAG_05852		NW_001813976	complement(705119..705765)	14.1441	-1.39604	-2.63179	0.0602202	0.566934	1	5444578
HCAG_05586		NW_001813978	complement(2439795..2442741)	18.3632	1.09667	2.13861	0.0600145	0.566934	1	5446478
HCAG_04068		NW_001813979	complement(163577..165141)	45.4065	-1.53257	-2.89302	0.0602993	0.566934	1	5447365
HCAG_04287		NW_001813979	complement(896906..898168)	20.1659	-1.13519	-2.19647	0.0601681	0.566934	1	5447161
HCAG_03963		NW_001813980	2740257..2742776	47.1877	1.44418	2.72108	0.0602481	0.566934	1	5447864
HCAG_03045		NW_001813981	3377398..3379265	57.9032	1.17844	2.26332	0.0601195	0.566934	1	5449280
HCAG_00091		NW_001813982	292598..294168	25.0236	-1.02377	-2.03323	0.0599533	0.566934	1	5450619
HCAG_01792		NW_001813982	6222622..6222882	26.1747	-1.39604	-2.63179	0.0600824	0.566934	1	5449677
HCAG_06560		NW_001813977	complement(743857..745095)	10.4603	1.26045	2.39571	0.0605782	0.568987	1	5445749
HCAG_09151		NW_001813959	70..2064	26.4539	-1.16878	-2.24822	0.0606779	0.569355	1	5442285
HCAG_08056		NW_001813973	complement(542332..544206)	26.9057	-1.30505	-2.47092	0.060883	0.569687	1	5443392
HCAG_07036		NW_001813975	complement(124030..124694)	20.3691	-2.30053	-4.92639	0.0608951	0.569687	1	5443955
HCAG_01061		NW_001813982	complement(3716265..3717927)	31.2575	1.1003	2.14399	0.0607868	0.569687	1	5451069
HCAG_00027		NW_001813982	complement(88285..88846)	40.0898	1.2151	2.32157	0.0610925	0.570966	1	5450399
HCAG_06382		NW_001813977	complement(154217..157481)	22.4481	-1.10392	-2.14938	0.0618289	0.57216	1	5445606
HCAG_04891		NW_001813978	101800..103266	43.5153	-1.07243	-2.10297	0.0613075	0.57216	1	5446110
HCAG_04519		NW_001813979	1735402..1736592	43.5421	-1.39302	-2.62628	0.0617393	0.57216	1	5446641
HCAG_04806		NW_001813979	complement(2678080..2679745)	19.9792	1.20428	2.30422	0.0614634	0.57216	1	5446879
HCAG_02791		NW_001813981	complement(2414732..2415682)	11.5433	-1.39541	-2.63064	0.0617874	0.57216	1	5448349
HCAG_02869		NW_001813981	complement(2701911..2702066)	58.5505	-1.29084	-2.4467	0.0617713	0.57216	1	5449136
HCAG_00037		NW_001813982	121521..122996	39.0474	-1.61274	-3.05832	0.0615906	0.57216	1	5450896
HCAG_00819		NW_001813982	2870376..2870853	29.5595	-1.29084	-2.4467	0.0617997	0.57216	1	5451263
HCAG_01373		NW_001813982	4876950..4877544	14.7879	-1.39619	-2.63206	0.0615225	0.57216	1	5451194
HCAG_02013		NW_001813982	7069152..7070428	13.4878	1.80266	3.48863	0.0614907	0.57216	1	5450496
HCAG_06498		NW_001813977	complement(558804..562492)	57.3268	-1.75118	-3.36634	0.0619386	0.572612	1	5445489
HCAG_07361		NW_001813975	1330377..1332002	25.1815	1.10021	2.14386	0.0621125	0.573656	1	5444115
HCAG_01675		NW_001813982	5859917..5860802	27.1724	-1.14181	-2.20658	0.0622978	0.574803	1	5451042
HCAG_03443		NW_001813980	complement(1021749..1022712)	28.8389	1.56002	2.94858	0.0625543	0.575475	1	5447805
HCAG_03459		NW_001813980	1073256..1075427	17.2689	-0.987559	-1.98283	0.0625527	0.575475	1	5447865
HCAG_01321		NW_001813982	complement(4687882..4689311)	38.3945	1.04503	2.06341	0.0624923	0.575475	1	5449528
HCAG_04962		NW_001813978	340600..342906	4.20685	-1.6524	-3.14356	0.0629367	0.578427	1	5445913
HCAG_03426		NW_001813980	complement(966558..967945)	30.4918	-1.17021	-2.25045	0.0631056	0.579413	1	5447853
HCAG_05929		NW_001813976	complement(972691..974451)	26.8137	-1.00187	-2.00259	0.0632448	0.580124	1	5444687
HCAG_00142		NW_001813982	complement(459415..460173)	11.7501	-1.16525	-2.24272	0.0633086	0.580143	1	5449795
HCAG_03507		NW_001813980	1233300..1234796	27.7527	-1.21203	-2.31663	0.0634192	0.580591	1	5447595
HCAG_08705		NW_001813971	complement(490293..491218)	120.541	1.21007	2.31348	0.0635739	0.581441	1	5442754
HCAG_08439		NW_001813972	complement(623705..626001)	18.2967	-1.27048	-2.41242	0.0639117	0.583396	1	5442865
HCAG_06509		NW_001813977	588753..591468	47.084	-1.2073	-2.30905	0.0638937	0.583396	1	5445444
HCAG_04199		NW_001813979	646162..648094	48.8196	1.23276	2.35016	0.0641099	0.583509	1	5446644
HCAG_04627		NW_001813979	complement(2081606..2083998)	20.9291	-1.08871	-2.12683	0.0640987	0.583509	1	5447414
HCAG_01172		NW_001813982	complement(4122183..4122890)	17.9229	1.56931	2.96763	0.0641103	0.583509	1	5450366
HCAG_03738		NW_001813980	complement(1998341..1999954)	13.6627	1.07548	2.10742	0.0642209	0.58395	1	5448277
HCAG_09215		NW_001813903	complement(1119..2717)	1.21733	-2.65778	-6.31061	0.064675	0.585663	1	5442204
HCAG_08307		NW_001813972	complement(119926..120564)	9.98207	-2.65811	-6.31204	0.0645757	0.585663	1	5443014
HCAG_06584		NW_001813977	828708..831341	42.2226	1.34719	2.54416	0.0649908	0.585663	1	5445581
HCAG_03716		NW_001813980	complement(1925880..1926173)	19.9903	-1.43136	-2.697	0.0650732	0.585663	1	5448217
HCAG_03925		NW_001813980	2593567..2596263	23.8692	-1.14149	-2.20609	0.0648385	0.585663	1	5448195
HCAG_02820		NW_001813981	complement(2495913..2499533)	27.301	-1.1517	-2.22176	0.0650945	0.585663	1	5448677
HCAG_03004		NW_001813981	complement(3231642..3232607)	20.2415	1.35511	2.55816	0.0649146	0.585663	1	5448618
HCAG_00403		NW_001813982	complement(1365964..1368706)	23.1407	1.07926	2.11295	0.0649021	0.585663	1	5450848
HCAG_00690		NW_001813982	2367951..2368987	86.6791	-1.27194	-2.41486	0.0647885	0.585663	1	5449549
HCAG_01358		NW_001813982	4801999..4803685	32.1464	-1.18342	-2.27115	0.0646891	0.585663	1	5450788
HCAG_01874		NW_001813982	complement(6596875..6598630)	29.831	-1.46935	-2.76897	0.0650153	0.585663	1	5451277
HCAG_04820		NW_001813979	2724453..2726414	25.6086	-1.17942	-2.26486	0.0651655	0.585742	1	5447218
HCAG_04072		NW_001813979	171215..172488	26.4648	1.03625	2.05088	0.0652728	0.586146	1	5447198
HCAG_02430		NW_001813981	1129367..1130391	19.501	1.43994	2.71309	0.0654316	0.587011	1	5448707
HCAG_08343		NW_001813972	complement(282068..282755)	16.4872	-1.54789	-2.92389	0.0655819	0.587239	1	5442929
HCAG_03780		NW_001813980	complement(2127783..2131714)	19.8772	-1.16633	-2.24439	0.0655492	0.587239	1	5448299
HCAG_08795		NW_001813971	824364..825664	27.4022	1.18678	2.27644	0.0659594	0.588937	1	5442679
HCAG_05106		NW_001813978	839015..840244	24.8168	-1.02918	-2.04086	0.0659292	0.588937	1	5446144
HCAG_00776		NW_001813982	2711853..2716394	71.7426	-2.1281	-4.37141	0.0658629	0.588937	1	5450958
HCAG_05335		NW_001813978	complement(1635749..1637241)	21.3421	-1.17361	-2.25576	0.0662427	0.589989	1	5446005
HCAG_04748		NW_001813979	2494249..2494906	16.0868	-1.3648	-2.5754	0.0662652	0.589989	1	5447072
HCAG_01489		NW_001813982	complement(5292544..5294139)	14.0915	-1.14027	-2.20422	0.0662656	0.589989	1	5449710
HCAG_01977		NW_001813982	complement(6953694..6954640)	9.61539	2.04356	4.12261	0.0666515	0.592864	1	5449636
HCAG_08766		NW_001813971	complement(721893..724680)	19.0401	1.22141	2.33175	0.0669058	0.592883	1	5442835
HCAG_05704		NW_001813976	217361..220318	29.7771	-1.09887	-2.14186	0.0669001	0.592883	1	5444962
HCAG_06277		NW_001813976	complement(2180476..2182776)	1.49711	-2.65826	-6.31271	0.0668676	0.592883	1	5444950
HCAG_06916		NW_001813977	complement(2019398..2020632)	44.8468	1.08696	2.12425	0.0667749	0.592883	1	5445458
HCAG_05617		NW_001813978	2540207..2541676	22.2288	-1.34445	-2.53933	0.0671268	0.593255	1	5446538
HCAG_03376		NW_001813980	complement(793608..798775)	28.6267	-1.43803	-2.70951	0.0671371	0.593255	1	5448331
HCAG_01566		NW_001813982	complement(5523688..5524116)	38.4412	-1.57215	-2.97347	0.067033	0.593255	1	5450175
HCAG_02871		NW_001813981	complement(2703327..2703533)	23.8473	2.29605	4.91111	0.067226	0.593482	1	5449089
HCAG_07071		NW_001813975	complement(246104..246865)	11.3762	1.36464	2.57512	0.067314	0.593702	1	5444324
HCAG_00294		NW_001813982	complement(999681..1000624)	19.1563	1.46346	2.75769	0.0674081	0.593975	1	5450165
HCAG_08618		NW_001813971	156908..157512	27.42	-1.47022	-2.77065	0.0675723	0.594864	1	5442693
HCAG_08921		NW_001813969	31064..32266	22.52	1.07866	2.11207	0.0680349	0.597643	1	5442481
HCAG_08417		NW_001813972	556697..557218	12.446	2.13204	4.38337	0.0681931	0.597643	1	5442908
HCAG_07141		NW_001813975	487474..491049	21.5298	-1.04298	-2.06048	0.0680633	0.597643	1	5444251
HCAG_07243		NW_001813975	890859..892258	14.8949	-1.11159	-2.16083	0.0682748	0.597643	1	5443988
HCAG_03416		NW_001813980	complement(927428..931136)	27.4072	-1.2868	-2.43986	0.0682505	0.597643	1	5447862
HCAG_03438		NW_001813980	1009306..1010461	22.3573	1.27211	2.41515	0.0683329	0.597643	1	5448270
HCAG_01841		NW_001813982	complement(6460590..6462552)	24.1033	-0.994053	-1.99177	0.0681365	0.597643	1	5450786
HCAG_08931		NW_001813969	66586..67456	32.6117	1.4112	2.65958	0.0684172	0.597824	1	5442492
HCAG_05197		NW_001813978	complement(1146005..1146703)	23.1863	-1.28993	-2.44516	0.0685681	0.598574	1	5446290
HCAG_00046		NW_001813982	complement(149364..150190)	79.4214	0.998939	1.99853	0.0686304	0.598574	1	5450159
HCAG_05474		NW_001813978	complement(2064707..2065198)	18.9416	1.53441	2.89671	0.0688936	0.599873	1	5445862
HCAG_02799		NW_001813981	2443160..2444884	24.1397	1.13737	2.19979	0.068907	0.599873	1	5448627
HCAG_00362		NW_001813982	1229317..1230118	27.7151	-1.31366	-2.48571	0.0690288	0.600378	1	5451023
HCAG_08026		NW_001813973	complement(447111..447631)	8.79906	-2.65795	-6.31137	0.0692566	0.601623	1	5443227
HCAG_06493		NW_001813977	547063..547986	21.8769	-0.944293	-1.92425	0.0693639	0.601623	1	5445267
HCAG_02662		NW_001813981	complement(1930944..1932138)	24.7011	-1.2496	-2.37776	0.06932	0.601623	1	5448416
HCAG_08356		NW_001813972	complement(309620..313485)	6.9756	1.41645	2.66929	0.0702601	0.603325	1	5442982
HCAG_07540		NW_001813974	223969..225469	30.15	1.0504	2.0711	0.0705306	0.603325	1	5443823
HCAG_07820		NW_001813974	complement(1153385..1156162)	44.8524	1.39487	2.62966	0.0706495	0.603325	1	5443894
HCAG_07890		NW_001813974	1384954..1387344	26.5836	-1.25525	-2.38709	0.0703898	0.603325	1	5443835
HCAG_07209		NW_001813975	772790..775500	26.5352	-1.13294	-2.19305	0.0703722	0.603325	1	5444106
HCAG_05954		NW_001813976	complement(1053238..1054362)	15.4095	-1.06267	-2.0888	0.0697604	0.603325	1	5444880
HCAG_06132		NW_001813976	complement(1732631..1733522)	32.7465	-0.93197	-1.90788	0.0700517	0.603325	1	5445097
HCAG_06205		NW_001813976	complement(1960170..1961824)	32.8559	1.1266	2.18344	0.07024	0.603325	1	5444800
HCAG_06293		NW_001813976	2238495..2238968	19.1387	-1.36526	-2.57622	0.0701354	0.603325	1	5444906
HCAG_06519		NW_001813977	complement(622926..624927)	16.468	-0.974028	-1.96432	0.0700622	0.603325	1	5445399
HCAG_04197		NW_001813979	complement(642566..644570)	60.8912	-1.35616	-2.56003	0.069906	0.603325	1	5446581
HCAG_04412		NW_001813979	complement(1346269..1348394)	31.0531	-1.28445	-2.43588	0.0705191	0.603325	1	5446860
HCAG_04469		NW_001813979	complement(1549660..1554674)	210.843	2.13554	4.39402	0.0700226	0.603325	1	5447273
HCAG_04481		NW_001813979	1586477..1588104	75.1535	-1.29116	-2.44725	0.0699185	0.603325	1	5447309
HCAG_04619		NW_001813979	2064022..2065661	29.131	1.03782	2.05312	0.0698397	0.603325	1	5446831
HCAG_02526		NW_001813981	1425502..1426336	39.1239	-1.11277	-2.1626	0.0704943	0.603325	1	5449156
HCAG_00360		NW_001813982	1227390..1228058	15.1541	-1.22426	-2.33636	0.070651	0.603325	1	5451106
HCAG_00274		NW_001813982	complement(901153..902496)	39.5607	1.04576	2.06446	0.0707925	0.603984	1	5450075
HCAG_09227		NW_001813891	complement(1354..1786)	10.2011	-2.08753	-4.25019	0.0710412	0.605008	1	5442191
HCAG_03413		NW_001813980	922970..924131	26.3218	-1.09805	-2.14066	0.0710283	0.605008	1	5447464
HCAG_07798		NW_001813974	1082874..1083737	18.2053	-1.27393	-2.41819	0.0712043	0.605849	1	5443923
HCAG_07279		NW_001813975	complement(1040471..1042238)	25.9251	1.09582	2.13734	0.071428	0.606654	1	5444005
HCAG_01908		NW_001813982	complement(6737060..6738688)	23.0634	-0.999692	-1.99957	0.0714075	0.606654	1	5450161
HCAG_01820		NW_001813982	6342192..6342867	289.043	-1.68689	-3.21962	0.0715256	0.606935	1	5451328
HCAG_01481		NW_001813982	5267268..5269712	15.8383	1.15658	2.22928	0.0716818	0.607712	1	5451192
HCAG_08913		NW_001813970	316816..321008	0.826802	2.77923	6.86487	0.0722735	0.608884	1	5442528
HCAG_06263		NW_001813976	2136393..2138540	20.2639	-1.09003	-2.12879	0.0723089	0.608884	1	5445102
HCAG_06270		NW_001813976	complement(2161360..2162655)	39.8942	1.02481	2.03469	0.0723079	0.608884	1	5444539
HCAG_06490		NW_001813977	535960..536561	14.6712	2.09938	4.28526	0.0722436	0.608884	1	5445311
HCAG_03307		NW_001813980	complement(572920..573729)	25.8712	1.43196	2.69814	0.0723382	0.608884	1	5447694
HCAG_03425		NW_001813980	complement(963317..963732)	12.5751	2.77923	6.86487	0.0722516	0.608884	1	5448271
HCAG_03642		NW_001813980	complement(1694540..1695090)	46.2298	1.31107	2.48125	0.0721615	0.608884	1	5448001
HCAG_02342		NW_001813981	826211..827913	42.0392	-1.11463	-2.1654	0.0721056	0.608884	1	5448383
HCAG_08290		NW_001813972	74267..75907	21.344	0.98713	1.98224	0.0727348	0.610717	1	5443025
HCAG_00794		NW_001813982	2780627..2781162	14.8182	1.48199	2.79333	0.0726342	0.610717	1	5450392
HCAG_01250		NW_001813982	complement(4389290..4391392)	19.287	1.05879	2.08319	0.0727508	0.610717	1	5450723
HCAG_02169		NW_001813981	216239..218023	15.037	1.03424	2.04804	0.0732598	0.614441	1	5448907
HCAG_04065		NW_001813979	147445..149131	17.7311	-1.10416	-2.14973	0.0734005	0.615073	1	5447295
HCAG_04135		NW_001813979	complement(395710..397063)	17.215	-0.960831	-1.94643	0.0735806	0.616032	1	5446604
HCAG_08957		NW_001813969	160482..160982	9.35773	-2.65763	-6.30994	0.0737347	0.616298	1	5442497
HCAG_02220		NW_001813981	complement(399594..401705)	27.5635	-1.17601	-2.2595	0.0737434	0.616298	1	5448366
HCAG_06400		NW_001813977	217369..221892	27.577	1.26081	2.3963	0.0738578	0.616706	1	5445278
HCAG_06813		NW_001813977	1646036..1647916	29.9248	-1.11182	-2.16118	0.0743731	0.620458	1	5445519
HCAG_08649		NW_001813971	254956..256823	39.5316	-1.12261	-2.1774	0.0752153	0.620531	1	5442620
HCAG_08386		NW_001813972	425575..426672	29.4712	1.16873	2.24813	0.0752775	0.620531	1	5442902
HCAG_08451		NW_001813972	complement(673495..675341)	17.6281	1.01043	2.01452	0.0755986	0.620531	1	5442915
HCAG_08022		NW_001813973	438180..438929	18.2662	1.77848	3.43066	0.0751911	0.620531	1	5443509
HCAG_08201		NW_001813973	1027027..1027921	37.1506	-1.1035	-2.14876	0.0754579	0.620531	1	5443455
HCAG_07414		NW_001813975	complement(1609280..1612084)	47.4922	1.20338	2.30279	0.0749005	0.620531	1	5444391
HCAG_05905		NW_001813976	complement(902133..903020)	33.6903	1.01077	2.01498	0.0754091	0.620531	1	5445096
HCAG_05923		NW_001813976	complement(958534..960478)	31.1939	-1.00033	-2.00046	0.0752502	0.620531	1	5444479
HCAG_05965		NW_001813976	complement(1091788..1092553)	17.723	-1.12918	-2.18734	0.0754361	0.620531	1	5444912
HCAG_06420		NW_001813977	complement(292712..295304)	39.465	-1.26076	-2.39622	0.0744944	0.620531	1	5445135
HCAG_06553		NW_001813977	726636..728804	29.4196	-1.08381	-2.11962	0.0753011	0.620531	1	5445706
HCAG_05465		NW_001813978	2031079..2032359	9.60787	1.4488	2.72982	0.0756209	0.620531	1	5446052
HCAG_05637		NW_001813978	2643706..2645572	14.7031	-1.03565	-2.05004	0.0752637	0.620531	1	5445873
HCAG_04174		NW_001813979	complement(554187..554749)	14.2539	-1.51056	-2.84921	0.0750201	0.620531	1	5446587
HCAG_03263		NW_001813980	complement(427878..428850)	36.3174	0.963568	1.95013	0.0756359	0.620531	1	5447558
HCAG_03656		NW_001813980	1744117..1744551	10.2194	1.77768	3.42875	0.0746055	0.620531	1	5447757
HCAG_02864		NW_001813981	complement(2683042..2684879)	11.9787	-1.02428	-2.03394	0.0752921	0.620531	1	5448708
HCAG_01673		NW_001813982	5855486..5857084	24.0265	1.00832	2.01157	0.0751437	0.620531	1	5450844
HCAG_01752		NW_001813982	complement(6097593..6098335)	7.04774	-1.48652	-2.80212	0.0755397	0.620531	1	5450834
HCAG_05163		NW_001813978	1037483..1038337	36.8854	-1.00608	-2.00845	0.0759407	0.621412	1	5446244
HCAG_04363		NW_001813979	complement(1179477..1181902)	20.1281	1.1146	2.16535	0.0759224	0.621412	1	5446629
HCAG_03564		NW_001813980	complement(1425693..1426417)	6.87546	1.77816	3.42988	0.0759415	0.621412	1	5448175
HCAG_06670		NW_001813977	1139905..1143835	35.2024	1.25057	2.37936	0.0764675	0.625172	1	5445758
HCAG_08567		NW_001813972	complement(1138330..1140231)	3.76877	1.77816	3.42988	0.0767743	0.625539	1	5443130
HCAG_05855		NW_001813976	complement(714509..716062)	21.2741	1.28869	2.44307	0.0766225	0.625539	1	5444464
HCAG_02990		NW_001813981	3179147..3181325	12.1295	1.11631	2.16792	0.0767785	0.625539	1	5448735
HCAG_01447		NW_001813982	complement(5135178..5136915)	44.7001	-1.06154	-2.08716	0.0766715	0.625539	1	5450274
HCAG_07089		NW_001813975	complement(298320..301891)	58.9166	1.37737	2.59794	0.0769749	0.625646	1	5444346
HCAG_04473		NW_001813979	complement(1566411..1567806)	27.7594	-0.963021	-1.94939	0.0769913	0.625646	1	5447246
HCAG_04511		NW_001813979	1712829..1713435	60.0744	-1.46536	-2.76133	0.0769567	0.625646	1	5447252
HCAG_09028		NW_001813968	complement(171147..173133)	44.5995	1.09473	2.13573	0.0774451	0.625674	1	5442401
HCAG_08049		NW_001813973	524739..527015	18.9125	0.939309	1.91761	0.0774606	0.625674	1	5443371
HCAG_06010		NW_001813976	complement(1258150..1261300)	21.0983	-0.990097	-1.98632	0.0771029	0.625674	1	5445017
HCAG_04385		NW_001813979	1258135..1259005	39.9875	1.06952	2.09874	0.0773884	0.625674	1	5446971
HCAG_04518		NW_001813979	1733729..1734754	10.747	-1.13913	-2.20247	0.0774486	0.625674	1	5446791
HCAG_04651		NW_001813979	2183486..2184706	19.4145	1.28306	2.43354	0.0771309	0.625674	1	5446829
HCAG_03894		NW_001813980	2495987..2496469	22.2	-1.40089	-2.64065	0.0773231	0.625674	1	5448072
HCAG_05849		NW_001813976	698386..699609	29.0791	1.07309	2.10393	0.0776213	0.626434	1	5444690
HCAG_08682		NW_001813971	complement(386448..387476)	33.3616	-1.22765	-2.34185	0.0780259	0.626472	1	5442656
HCAG_07228		NW_001813975	839831..845759	0.974614	1.86833	3.6511	0.0780092	0.626472	1	5444222
HCAG_07431		NW_001813975	complement(1691918..1693695)	89.4422	-1.47573	-2.78124	0.0779743	0.626472	1	5444414
HCAG_05906		NW_001813976	complement(905319..907085)	21.8439	-0.959115	-1.94412	0.0780093	0.626472	1	5444740
HCAG_04235		NW_001813979	759666..762742	49.5187	1.18711	2.27696	0.077935	0.626472	1	5446790
HCAG_02812		NW_001813981	2478258..2479071	10.7595	1.67156	3.18558	0.0779469	0.626472	1	5448387
HCAG_04684		NW_001813979	2300169..2300951	9.18523	1.54404	2.9161	0.0781032	0.626558	1	5447073
HCAG_07001		NW_001813977	2330411..2331566	17.4609	-1.06151	-2.08712	0.0784025	0.627521	1	5445693
HCAG_03504		NW_001813980	complement(1222743..1223569)	25.8697	-1.14046	-2.20452	0.078291	0.627521	1	5447910
HCAG_01420		NW_001813982	5036270..5038570	7.95092	-1.14522	-2.2118	0.0784235	0.627521	1	5449948
HCAG_04410		NW_001813979	complement(1336050..1337701)	14.8375	-1.10369	-2.14903	0.0784957	0.627565	1	5446816
HCAG_04296		NW_001813979	complement(921880..922613)	29.0567	-1.14075	-2.20496	0.078606	0.627913	1	5447160
HCAG_03209		NW_001813980	257663..258447	14.0147	1.24288	2.3667	0.0787761	0.628737	1	5447548
HCAG_05395		NW_001813978	complement(1829255..1830348)	22.6087	-0.953938	-1.93715	0.0790337	0.630258	1	5446551
HCAG_09314		NW_001813771	complement(216..616)	8.527	-2.65979	-6.31942	0.0791094	0.630328	1	5442117
HCAG_04061		NW_001813979	complement(136458..137800)	31.9568	-1.46382	-2.75838	0.0792186	0.630355	1	5447351
HCAG_03599		NW_001813980	1560593..1561217	24.1506	1.40543	2.64897	0.0793139	0.630355	1	5448288
HCAG_00103		NW_001813982	340803..349471	60.1952	-2.08597	-4.2456	0.0792934	0.630355	1	5451324
HCAG_07996		NW_001813973	complement(344189..346713)	17.1682	0.976216	1.9673	0.0795886	0.630994	1	5443197
HCAG_07744		NW_001813974	895349..897793	5.58821	-1.03413	-2.04788	0.0798633	0.630994	1	5443900
HCAG_04182		NW_001813979	591358..593688	19.7569	1.04495	2.06329	0.0800655	0.630994	1	5446739
HCAG_04614		NW_001813979	complement(2042039..2044279)	13.2063	-0.983187	-1.97683	0.0799504	0.630994	1	5446667
HCAG_03144		NW_001813980	58038..58211	11.1868	-4.78009	-27.4759	0.0798117	0.630994	1	5447795
HCAG_02350		NW_001813981	complement(847287..847988)	23.803	1.42779	2.69035	0.0797669	0.630994	1	5448361
HCAG_02416		NW_001813981	1070768..1071468	44.4887	-1.46215	-2.75519	0.0798732	0.630994	1	5448548
HCAG_00856		NW_001813982	2988854..2991743	18.7197	-1.01572	-2.02191	0.0795989	0.630994	1	5449403
HCAG_01184		NW_001813982	complement(4177751..4179116)	67.6627	1.17894	2.26411	0.0800333	0.630994	1	5450873
HCAG_01314		NW_001813982	complement(4660486..4661775)	10.9846	-1.36576	-2.57711	0.0798933	0.630994	1	5449802
HCAG_06720		NW_001813977	1324465..1325820	26.4605	1.37101	2.58652	0.0804099	0.632648	1	5445574
HCAG_06859		NW_001813977	1821780..1823498	40.1309	1.15512	2.22703	0.0803923	0.632648	1	5445253
HCAG_09096		NW_001813962	complement(9266..10983)	37.0531	-1.1155	-2.16669	0.080729	0.633902	1	5442298
HCAG_06080		NW_001813976	1536199..1537410	18.5159	-0.965684	-1.95299	0.0807716	0.633902	1	5444579
HCAG_05193		NW_001813978	complement(1133518..1134852)	33.04	1.15613	2.22859	0.0807262	0.633902	1	5446279
HCAG_07756		NW_001813974	complement(939893..942210)	32.5059	-1.06946	-2.09864	0.080954	0.634147	1	5443746
HCAG_07087		NW_001813975	292337..293013	26.9228	-1.37093	-2.58636	0.0810227	0.634147	1	5444416
HCAG_07004		NW_001813977	2349695..2351457	12.6719	1.15714	2.23014	0.0812621	0.634147	1	5445734
HCAG_04636		NW_001813979	2124749..2126097	18.1802	1.22075	2.33068	0.0811776	0.634147	1	5446995
HCAG_02122		NW_001813981	complement(73798..74783)	11.0748	1.20033	2.29792	0.081275	0.634147	1	5448899
HCAG_03023		NW_001813981	3299756..3301063	18.7268	0.960201	1.94558	0.081109	0.634147	1	5448988
HCAG_01029		NW_001813982	3597876..3598980	9.73029	1.24128	2.36409	0.0809106	0.634147	1	5451233
HCAG_03219		NW_001813980	complement(297233..298732)	17.0364	-1.04382	-2.06169	0.0816172	0.636289	1	5447875
HCAG_05221		NW_001813978	1239978..1241224	50.0938	1.0412	2.05793	0.081751	0.636804	1	5446381
HCAG_05172		NW_001813978	complement(1061820..1062899)	11.1356	1.25456	2.38594	0.0818941	0.636864	1	5446237
HCAG_04602		NW_001813979	complement(2013400..2016694)	25.948	-1.28983	-2.44499	0.0818755	0.636864	1	5446684
HCAG_07347		NW_001813975	complement(1282085..1282860)	28.4774	1.21393	2.31969	0.0823431	0.639438	1	5444092
HCAG_00291		NW_001813982	complement(975048..976118)	13.7139	1.12286	2.17779	0.0823612	0.639438	1	5449823
HCAG_01144		NW_001813982	4028752..4029123	30.3576	1.19226	2.2851	0.082432	0.63946	1	5451245
HCAG_08870		NW_001813970	180122..180958	8.35062	1.50671	2.8416	0.0826567	0.640675	1	5442537
HCAG_09046		NW_001813967	complement(47271..48595)	15.6875	-1.69286	-3.23296	0.0834855	0.640854	1	5442382
HCAG_08947		NW_001813969	complement(123577..126097)	56.7891	-1.16271	-2.23878	0.0831597	0.640854	1	5442440
HCAG_08443		NW_001813972	641166..642023	11.4218	1.32315	2.50213	0.0830666	0.640854	1	5443004
HCAG_05886		NW_001813976	826076..828033	49.2758	-1.1933	-2.28676	0.0833324	0.640854	1	5444677
HCAG_04228		NW_001813979	742241..743395	26.4377	1.09332	2.13364	0.0833299	0.640854	1	5446824
HCAG_04606		NW_001813979	complement(2024118..2025440)	24.0301	0.979856	1.97227	0.0834978	0.640854	1	5446612
HCAG_02105		NW_001813981	complement(13279..21618)	0.511522	-1.78224	-3.43959	0.0829579	0.640854	1	5449134
HCAG_02214		NW_001813981	complement(377007..380153)	13.3153	-0.965577	-1.95284	0.0833525	0.640854	1	5448420
HCAG_02405		NW_001813981	1039167..1040384	24.0171	1.32897	2.51224	0.0830875	0.640854	1	5448704
HCAG_02817		NW_001813981	complement(2489992..2490578)	12.35	1.5077	2.84355	0.0828845	0.640854	1	5448348
HCAG_00900		NW_001813982	complement(3120883..3121265)	31.7514	-1.86726	-3.64839	0.0831354	0.640854	1	5450664
HCAG_01189		NW_001813982	complement(4187262..4187940)	193.378	1.11262	2.16237	0.0834947	0.640854	1	5450966
HCAG_08790		NW_001813971	complement(806362..810198)	26.5033	1.1526	2.22314	0.0839185	0.641452	1	5442700
HCAG_05948		NW_001813976	1033125..1034266	38.0322	0.961236	1.94698	0.0838713	0.641452	1	5444857
HCAG_06826		NW_001813977	complement(1684608..1686675)	20.945	-1.07506	-2.10681	0.0837742	0.641452	1	5445176
HCAG_03268		NW_001813980	438059..444902	24.3689	1.34348	2.53763	0.0839975	0.641452	1	5447809
HCAG_03793		NW_001813980	2169229..2172326	23.6414	1.19199	2.28468	0.0840775	0.641452	1	5447833
HCAG_00922		NW_001813982	3187822..3189861	31.6066	-1.0894	-2.12786	0.0841215	0.641452	1	5449990
HCAG_01228		NW_001813982	complement(4319690..4320203)	23.0264	1.71289	3.27816	0.0840134	0.641452	1	5449507
HCAG_01655		NW_001813982	5791031..5792870	17.538	-0.968664	-1.95703	0.083931	0.641452	1	5450009
HCAG_05152		NW_001813978	complement(994200..997621)	33.4592	-1.18107	-2.26746	0.0842915	0.641894	1	5446271
HCAG_02252		NW_001813981	520505..523360	17.2556	-1.10952	-2.15774	0.084316	0.641894	1	5448691
HCAG_07088		NW_001813975	complement(293450..295598)	19.9337	0.976167	1.96723	0.0844458	0.642362	1	5444154
HCAG_08885		NW_001813970	complement(235000..235570)	13.1227	-2.83515	-7.13617	0.0847905	0.643021	1	5442558
HCAG_07247		NW_001813975	complement(909698..911064)	10.6564	1.12366	2.17899	0.0852115	0.643021	1	5443962
HCAG_05014		NW_001813978	complement(524447..526279)	39.4945	-0.995853	-1.99426	0.084896	0.643021	1	5446159
HCAG_05044		NW_001813978	complement(634961..635644)	30.3846	-1.45133	-2.73461	0.0850209	0.643021	1	5446308
HCAG_05320		NW_001813978	1594850..1597078	25.5947	-1.05051	-2.07126	0.0846936	0.643021	1	5445804
HCAG_04119		NW_001813979	complement(339415..342138)	18.4704	-1.02493	-2.03486	0.085064	0.643021	1	5447046
HCAG_03369		NW_001813980	complement(766060..767150)	15.9327	-1.11635	-2.16798	0.0852164	0.643021	1	5448153
HCAG_02937		NW_001813981	2931429..2932726	13.383	1.16637	2.24447	0.0851785	0.643021	1	5448459
HCAG_00184		NW_001813982	complement(594547..598214)	35.1923	-1.16069	-2.23564	0.0851936	0.643021	1	5449755
HCAG_01706		NW_001813982	5957115..5957291	15.3187	2.57664	5.96549	0.0846858	0.643021	1	5450507
HCAG_09170		NW_001813916	655..1241	18.8415	-1.51005	-2.8482	0.0861028	0.643756	1	5442221
HCAG_08735		NW_001813971	complement(598748..600148)	2.21524	-2.08737	-4.24974	0.0861854	0.643756	1	5442800
HCAG_08468		NW_001813972	732732..734211	19.2319	1.0457	2.06437	0.086149	0.643756	1	5443062
HCAG_05755		NW_001813976	complement(372702..373369)	40.2982	-1.63985	-3.11633	0.0858194	0.643756	1	5444542
HCAG_05825		NW_001813976	complement(620754..624001)	126.395	-2.02689	-4.07524	0.0861411	0.643756	1	5444654
HCAG_05850		NW_001813976	complement(700869..701964)	46.1916	1.23822	2.35907	0.08612	0.643756	1	5444731
HCAG_06710		NW_001813977	1291514..1293184	15.8291	1.02648	2.03704	0.0859556	0.643756	1	5445352
HCAG_05297		NW_001813978	complement(1501331..1501866)	21.6487	-2.02954	-4.08276	0.0862038	0.643756	1	5445814
HCAG_05624		NW_001813978	2566328..2567167	9.79757	1.54389	2.91579	0.0861206	0.643756	1	5446216
HCAG_04175		NW_001813979	complement(558162..559315)	11.6545	1.21378	2.31944	0.0858937	0.643756	1	5446776
HCAG_03472		NW_001813980	1114683..1115840	18.435	-1.2588	-2.39297	0.0859543	0.643756	1	5447588
HCAG_00247		NW_001813982	804815..805838	16.4181	-1.0923	-2.13214	0.085633	0.643756	1	5450316
HCAG_00636		NW_001813982	2171399..2175621	28.5546	-1.04074	-2.05728	0.0856023	0.643756	1	5450993
HCAG_08967		NW_001813969	184706..185522	18.4995	-1.13089	-2.18993	0.086376	0.64453	1	5442473
HCAG_08401		NW_001813972	complement(471917..473472)	24.0706	-1.00184	-2.00255	0.0867857	0.645441	1	5443138
HCAG_08227		NW_001813973	1100222..1100425	104.913	1.1435	2.20916	0.0868414	0.645441	1	5443327
HCAG_06124		NW_001813976	1715253..1715744	14.0063	1.37281	2.58974	0.0867927	0.645441	1	5444609
HCAG_04242		NW_001813979	complement(782529..783970)	19.9297	0.982905	1.97644	0.0867768	0.645441	1	5446619
HCAG_02206		NW_001813981	complement(341047..341968)	129.035	-1.15871	-2.23257	0.0868018	0.645441	1	5449346
HCAG_09062		NW_001813967	106457..112533	3.89886	1.35176	2.55224	0.0882042	0.646877	1	5442355
HCAG_08824		NW_001813970	31506..34297	18.096	-0.937076	-1.91464	0.0876461	0.646877	1	5442571
HCAG_08298		NW_001813972	99833..100284	15.5233	1.54322	2.91444	0.0880875	0.646877	1	5443083
HCAG_08006		NW_001813973	complement(378799..379921)	23.8094	-0.99026	-1.98654	0.0879848	0.646877	1	5443173
HCAG_08127		NW_001813973	complement(768477..769821)	3.62859	1.93941	3.83548	0.0875133	0.646877	1	5443287
HCAG_08166		NW_001813973	complement(901322..902689)	29.0841	0.960557	1.94606	0.0873972	0.646877	1	5443305
HCAG_07559		NW_001813974	280356..282074	105.226	-1.64218	-3.12137	0.0881286	0.646877	1	5443719
HCAG_05995		NW_001813976	1195769..1196617	37.8539	-1.01918	-2.02676	0.0879985	0.646877	1	5445004
HCAG_04395		NW_001813979	1289695..1290220	13.5697	-1.58798	-3.00628	0.0877227	0.646877	1	5447321
HCAG_04581		NW_001813979	1940925..1941332	21.4258	-1.22152	-2.33192	0.0874028	0.646877	1	5446653
HCAG_04610		NW_001813979	2033460..2034450	14.4823	1.56624	2.96132	0.0876114	0.646877	1	5446594
HCAG_03493		NW_001813980	complement(1187455..1188184)	18.6492	-1.25241	-2.38239	0.0877039	0.646877	1	5447733
HCAG_04001		NW_001813980	complement(2866286..2868513)	26.5717	-1.02134	-2.02981	0.0877895	0.646877	1	5447679
HCAG_02411		NW_001813981	complement(1057289..1059004)	13.299	-1.00728	-2.01012	0.0879908	0.646877	1	5448411
HCAG_02543		NW_001813981	1485357..1486029	38.5764	1.41683	2.66999	0.0880398	0.646877	1	5449081
HCAG_00467		NW_001813982	1608494..1609844	21.9019	1.2133	2.31868	0.0881569	0.646877	1	5449619
HCAG_01777		NW_001813982	complement(6181581..6182195)	22.6184	1.20558	2.3063	0.0879174	0.646877	1	5450363
HCAG_08859		NW_001813970	complement(142237..142668)	40.6541	1.09975	2.14318	0.0889339	0.647444	1	5442522
HCAG_07777		NW_001813974	1008806..1009968	17.0774	-1.05418	-2.07653	0.0887667	0.647444	1	5443679
HCAG_07113		NW_001813975	complement(393499..394659)	15.5504	-1.06175	-2.08746	0.0889356	0.647444	1	5444293
HCAG_06888		NW_001813977	1920143..1921287	28.3823	1.21435	2.32036	0.0887799	0.647444	1	5445213
HCAG_05432		NW_001813978	1919578..1920938	18.6272	0.994744	1.99273	0.0885736	0.647444	1	5446232
HCAG_04436		NW_001813979	complement(1419046..1419201)	16.7977	-2.08751	-4.25013	0.0886395	0.647444	1	5447408
HCAG_03175		NW_001813980	130278..133013	22.6547	1.06499	2.09216	0.0886876	0.647444	1	5448282
HCAG_02154		NW_001813981	171907..172976	32.7261	-1.06888	-2.0978	0.0890391	0.647444	1	5448473
HCAG_00652		NW_001813982	2229836..2230642	31.6452	-1.05161	-2.07284	0.0890048	0.647444	1	5450670
HCAG_00772		NW_001813982	2705958..2707282	18.5105	1.11836	2.171	0.0889082	0.647444	1	5451165
HCAG_01500		NW_001813982	complement(5323586..5325427)	68.3056	-1.4056	-2.64928	0.0886013	0.647444	1	5450866
HCAG_04265		NW_001813979	841107..841862	11.3759	-1.10143	-2.14567	0.0897069	0.651707	1	5447019
HCAG_04595		NW_001813979	complement(1988582..1990784)	70.2415	-1.3745	-2.59277	0.0897639	0.651707	1	5446964
HCAG_07805		NW_001813974	1102170..1104192	20.0909	1.02836	2.0397	0.0899796	0.652769	1	5443599
HCAG_04621		NW_001813979	2068916..2069455	13.9966	-1.48634	-2.80178	0.0901262	0.653328	1	5446623
HCAG_05931		NW_001813976	979294..980797	32.8151	-1.11081	-2.15967	0.0905351	0.654946	1	5444716
HCAG_06732		NW_001813977	1348931..1349567	10.4005	1.5437	2.9154	0.0905278	0.654946	1	5445626
HCAG_05168		NW_001813978	1049346..1052279	75.3766	1.77664	3.42627	0.0905675	0.654946	1	5446302
HCAG_01795		NW_001813982	6227145..6233547	71.8658	-2.0662	-4.18783	0.090628	0.654946	1	5449771
HCAG_03039		NW_001813981	complement(3364135..3364401)	15.3738	-1.78208	-3.43923	0.090718	0.655093	1	5448929
HCAG_04795		NW_001813979	2644852..2647116	62.1103	1.09087	2.13003	0.0909102	0.655125	1	5446994
HCAG_03847		NW_001813980	2333924..2335153	17.3497	-1.08928	-2.12768	0.0909315	0.655125	1	5447817
HCAG_00285		NW_001813982	951838..953842	33.7988	-0.919652	-1.89166	0.0907977	0.655125	1	5449561
HCAG_07838		NW_001813974	1202242..1204729	17.4753	-0.899513	-1.86544	0.0912284	0.656761	1	5443618
HCAG_04953		NW_001813978	complement(302683..307107)	30.4469	-1.10027	-2.14395	0.0915924	0.658877	1	5446114
HCAG_04337		NW_001813979	complement(1097659..1099015)	13.827	1.14634	2.21352	0.091708	0.659204	1	5447366
HCAG_08447		NW_001813972	complement(655785..659227)	21.694	0.93742	1.9151	0.0920279	0.660249	1	5442896
HCAG_07584		NW_001813974	360123..360464	16.6375	1.44369	2.72016	0.0920641	0.660249	1	5443794
HCAG_06558		NW_001813977	complement(738599..739592)	13.1325	-1.07745	-2.1103	0.0919701	0.660249	1	5445747
HCAG_01677		NW_001813982	complement(5862961..5863899)	21.0399	-1.05332	-2.07529	0.0921382	0.660277	1	5451339
HCAG_08164		NW_001813973	895548..897103	36.7333	1.15869	2.23254	0.0925595	0.661723	1	5443256
HCAG_07225		NW_001813975	835068..836224	22.6766	1.13765	2.20022	0.0926828	0.661723	1	5444122
HCAG_06411		NW_001813977	254370..255985	77.8365	-1.1732	-2.25512	0.0924855	0.661723	1	5445151
HCAG_06537		NW_001813977	674121..674453	32.8535	1.46194	2.75478	0.0926962	0.661723	1	5445653
HCAG_04500		NW_001813979	1654804..1655779	25.3238	-0.992187	-1.9892	0.0925379	0.661723	1	5447239
HCAG_02896		NW_001813981	complement(2794814..2797849)	23.0513	-1.03957	-2.05561	0.0927622	0.661723	1	5449153
HCAG_08289		NW_001813972	complement(72652..73836)	14.1187	-1.01036	-2.01441	0.0929915	0.662353	1	5443098
HCAG_01474		NW_001813982	complement(5243055..5243580)	76.548	-1.12618	-2.18279	0.0929906	0.662353	1	5451121
HCAG_03986		NW_001813980	2824988..2826044	24.5006	-1.1439	-2.20978	0.093153	0.663001	1	5447785
HCAG_04777		NW_001813979	2570395..2571637	9.7045	1.21586	2.32279	0.093343	0.663851	1	5447289
HCAG_00155		NW_001813982	complement(490137..491530)	57.0564	1.04272	2.0601	0.0934216	0.663908	1	5450687
HCAG_08046		NW_001813973	515786..517626	19.651	0.919853	1.89192	0.0935744	0.663989	1	5443384
HCAG_02735		NW_001813981	complement(2215038..2215877)	28.7916	0.860856	1.81612	0.0935716	0.663989	1	5449014
HCAG_05759		NW_001813976	380996..384178	8.16963	1.37812	2.59929	0.094126	0.6674	1	5444775
HCAG_05605		NW_001813978	2487323..2489135	25.3565	0.915086	1.88568	0.0942575	0.667829	1	5446305
HCAG_08761		NW_001813971	711787..713379	17.3603	-0.900201	-1.86633	0.0945652	0.668685	1	5442772
HCAG_08096		NW_001813973	662929..665592	27.8212	1.01698	2.02368	0.0945396	0.668685	1	5443458
HCAG_05306		NW_001813978	1532360..1534475	13.1804	-1.02259	-2.03156	0.0945916	0.668685	1	5445890
HCAG_04965		NW_001813978	348671..349345	11.6017	1.44421	2.72113	0.0946853	0.668844	1	5446000
HCAG_09080		NW_001813966	98179..98340	21.2013	-1.58781	-3.00592	0.0949731	0.670373	1	5442332
HCAG_09041		NW_001813967	complement(32377..33853)	16.5601	1.10796	2.15541	0.095442	0.670961	1	5442353
HCAG_08267		NW_001813973	1218009..1219217	11.9941	1.04093	2.05755	0.0956019	0.670961	1	5443219
HCAG_06706		NW_001813977	1271133..1272278	19.6822	-1.03824	-2.05372	0.0953161	0.670961	1	5445201
HCAG_05454		NW_001813978	1998200..1999338	39.3498	1.21911	2.32802	0.0954092	0.670961	1	5446129
HCAG_04780		NW_001813979	complement(2579329..2580676)	26.8251	-0.878921	-1.839	0.0953156	0.670961	1	5447379
HCAG_03747		NW_001813980	complement(2026202..2027935)	29.7657	-0.963676	-1.95027	0.0953311	0.670961	1	5447750
HCAG_03803		NW_001813980	complement(2203371..2204509)	28.2163	-1.00671	-2.00932	0.0955739	0.670961	1	5447536
HCAG_01102		NW_001813982	3866011..3866671	20.7018	1.04882	2.06884	0.0956273	0.670961	1	5450051
HCAG_02640		NW_001813981	complement(1857265..1858648)	20.08	-1.08095	-2.11542	0.0957342	0.671211	1	5448690
HCAG_00949		NW_001813982	3314598..3316470	24.2499	0.926441	1.90058	0.0958703	0.671664	1	5449991
HCAG_02286		NW_001813981	complement(624720..625229)	12.1476	-1.21754	-2.32549	0.0960986	0.672691	1	5448623
HCAG_01838		NW_001813982	6439604..6440558	35.6538	-1.03585	-2.05032	0.09616	0.672691	1	5450603
HCAG_03763		NW_001813980	complement(2081109..2081635)	30.7854	1.06225	2.08819	0.0963799	0.673227	1	5447632
HCAG_01071		NW_001813982	complement(3753208..3753976)	17.3743	-1.3245	-2.50445	0.0963428	0.673227	1	5450989
HCAG_09276		NW_001813825	complement(588..1406)	101.255	-1.14826	-2.21646	0.096577	0.673884	1	5442146
HCAG_01114		NW_001813982	complement(3906595..3908892)	23.7507	0.966706	1.95437	0.0966173	0.673884	1	5449642
HCAG_09067		NW_001813966	25808..26479	13.1593	-1.20321	-2.30251	0.0967642	0.673916	1	5442348
HCAG_02661		NW_001813981	complement(1929184..1930312)	13.7112	1.31941	2.49563	0.0967652	0.673916	1	5448956
HCAG_09044		NW_001813967	38906..39964	14.0601	1.10405	2.14957	0.0969496	0.6747	1	5442363
HCAG_01526		NW_001813982	complement(5393607..5394411)	13.9662	-1.48717	-2.80339	0.097051	0.674906	1	5449624
HCAG_06024		NW_001813976	complement(1303877..1305003)	15.1118	-1.15303	-2.22381	0.0972591	0.675712	1	5445071
HCAG_04067		NW_001813979	161177..161730	21.5287	1.51288	2.85378	0.0973824	0.675712	1	5447337
HCAG_01588		NW_001813982	5591357..5594063	52.1204	-1.3325	-2.51839	0.0973269	0.675712	1	5451253
HCAG_07007		NW_001813975	complement(3015..3389)	28.4613	1.37936	2.60154	0.0976257	0.675903	1	5444018
HCAG_05969		NW_001813976	complement(1101373..1102053)	122.911	1.09589	2.13745	0.0975665	0.675903	1	5444929
HCAG_04846		NW_001813979	complement(2813986..2817392)	28.2863	1.12497	2.18097	0.0976012	0.675903	1	5447022
HCAG_03242		NW_001813980	complement(362877..363049)	47.1597	-1.41186	-2.66079	0.0977669	0.676383	1	5448092
HCAG_06253		NW_001813976	2106278..2108105	52.1183	1.33363	2.52035	0.0978845	0.676699	1	5444637
HCAG_06121		NW_001813976	1707885..1708202	17.3137	-1.78254	-3.44032	0.0979846	0.676771	1	5444745
HCAG_01857		NW_001813982	complement(6519419..6520815)	82.0843	1.08713	2.12451	0.0980389	0.676771	1	5450681
HCAG_03301		NW_001813980	554007..555546	31.7251	-0.969985	-1.95882	0.0982273	0.677574	1	5447724
HCAG_07488		NW_001813974	complement(69578..69814)	19.3826	2.44437	5.44288	0.0984994	0.678953	1	5443837
HCAG_06082		NW_001813976	1542634..1544372	28.6059	0.950712	1.93283	0.0987966	0.680083	1	5444494
HCAG_05444		NW_001813978	1964949..1967368	34.559	-1.22043	-2.33015	0.0988081	0.680083	1	5446212
HCAG_08908		NW_001813970	302056..303442	32.6408	0.987867	1.98325	0.0995447	0.682157	1	5442590
HCAG_07217		NW_001813975	complement(802956..803297)	25.3514	1.23088	2.3471	0.0993551	0.682157	1	5444054
HCAG_06129		NW_001813976	1726159..1727304	24.706	1.1415	2.2061	0.0992098	0.682157	1	5444623
HCAG_02305		NW_001813981	690953..691483	130.24	-1.04691	-2.0661	0.0994224	0.682157	1	5448513
HCAG_02346		NW_001813981	complement(834482..834982)	38.7799	0.94377	1.92355	0.0995367	0.682157	1	5448370
HCAG_00849		NW_001813982	complement(2970994..2972557)	28.4622	-1.01928	-2.02691	0.0994852	0.682157	1	5449851
HCAG_01775		NW_001813982	6174161..6175324	21.4278	-1.02573	-2.03598	0.0996299	0.682244	1	5449768
HCAG_00374		NW_001813982	1254991..1256830	8.66149	-1.22217	-2.33297	0.0999535	0.683962	1	5450744
HCAG_08011		NW_001813973	396608..397913	12.4589	-1.0713	-2.10132	0.100468	0.684493	1	5443163
HCAG_06404		NW_001813977	233089..233374	32.791	-1.37138	-2.58718	0.100242	0.684493	1	5445196
HCAG_04964		NW_001813978	complement(345331..348210)	21.5935	0.968653	1.95701	0.100262	0.684493	1	5446126
HCAG_03730		NW_001813980	1975923..1977932	27.096	-0.894202	-1.85858	0.100151	0.684493	1	5448043
HCAG_02708		NW_001813981	2132369..2133251	35.8039	1.14674	2.21414	0.10038	0.684493	1	5448974
HCAG_03059		NW_001813981	complement(3414763..3417241)	12.7775	-0.9042	-1.87151	0.100437	0.684493	1	5449101
HCAG_07677		NW_001813974	674536..674811	48.2152	-0.981083	-1.97395	0.100591	0.684836	1	5443610
HCAG_08968		NW_001813969	complement(187374..188760)	48.9487	-1.20794	-2.31007	0.102376	0.68542	1	5442455
HCAG_07984		NW_001813973	complement(302862..303449)	26.4256	1.41803	2.6722	0.101975	0.68542	1	5443270
HCAG_08158		NW_001813973	complement(873518..873939)	35.1101	1.72468	3.30506	0.102406	0.68542	1	5443213
HCAG_07642		NW_001813974	complement(558587..559059)	9.19978	-4.47216	-22.1949	0.102245	0.68542	1	5443530
HCAG_07671		NW_001813974	complement(648628..649236)	17.936	-1.26672	-2.40614	0.102081	0.68542	1	5443617
HCAG_07849		NW_001813974	1253322..1256873	12.6228	-0.899266	-1.86512	0.102427	0.68542	1	5443702
HCAG_05967		NW_001813976	1097803..1099346	23.3421	0.993438	1.99092	0.100977	0.68542	1	5444879
HCAG_06934		NW_001813977	complement(2072866..2074547)	15.6652	-0.916435	-1.88745	0.101867	0.68542	1	5445400
HCAG_05180		NW_001813978	complement(1088186..1088615)	11.0773	-4.47216	-22.1949	0.102245	0.68542	1	5446320
HCAG_05219		NW_001813978	complement(1233826..1235026)	32.7459	0.923626	1.89688	0.10232	0.68542	1	5446452
HCAG_04052		NW_001813979	complement(100284..101827)	17.356	-0.903923	-1.87115	0.101963	0.68542	1	5446618
HCAG_04496		NW_001813979	1644297..1645272	38.5938	-1.113	-2.16295	0.102013	0.68542	1	5447284
HCAG_04698		NW_001813979	2347027..2349088	0.969262	-4.47216	-22.1949	0.102046	0.68542	1	5447153
HCAG_03351		NW_001813980	693417..693943	22.6561	-1.26672	-2.40614	0.102089	0.68542	1	5448059
HCAG_03520		NW_001813980	complement(1276875..1280183)	26.637	-1.03292	-2.04616	0.101789	0.68542	1	5448076
HCAG_04023		NW_001813980	2938102..2944440	0.558683	-1.78241	-3.44001	0.101266	0.68542	1	5447618
HCAG_02158		NW_001813981	complement(180170..180964)	18.516	-1.01217	-2.01694	0.100992	0.68542	1	5448982
HCAG_00003		NW_001813982	11813..13446	8.65914	-1.19417	-2.28814	0.101215	0.68542	1	5450402
HCAG_00496		NW_001813982	complement(1716725..1719371)	24.8242	-1.12288	-2.17781	0.102226	0.68542	1	5450388
HCAG_00709		NW_001813982	complement(2449253..2451318)	13.1203	0.903167	1.87017	0.101428	0.68542	1	5451081
HCAG_01088		NW_001813982	complement(3812873..3815088)	44.5589	1.0587	2.08305	0.101259	0.68542	1	5450574
HCAG_01149		NW_001813982	complement(4060757..4061265)	19.8971	-1.48367	-2.79659	0.102285	0.68542	1	5450059
HCAG_01153		NW_001813982	4069857..4070876	15.9274	-1.00718	-2.00998	0.10231	0.68542	1	5449859
HCAG_01869		NW_001813982	complement(6576397..6577837)	26.1262	1.02386	2.03335	0.102057	0.68542	1	5450505
HCAG_00375		NW_001813982	complement(1257121..1257708)	2.7471	-4.472	-22.1926	0.102561	0.685833	1	5450916
HCAG_08546		NW_001813972	1017569..1017934	17.5606	-1.48699	-2.80304	0.102992	0.68725	1	5442925
HCAG_06971		NW_001813977	2206160..2210203	17.1281	0.946148	1.92672	0.102951	0.68725	1	5445557
HCAG_04938		NW_001813978	245895..246500	54.8704	0.914374	1.88475	0.102875	0.68725	1	5445941
HCAG_03601		NW_001813980	1565609..1567442	12.5763	0.884499	1.84612	0.103104	0.687508	1	5447661
HCAG_00806		NW_001813982	2818321..2821015	18.8337	-0.853704	-1.80713	0.103186	0.687566	1	5449489
HCAG_06131		NW_001813976	1730396..1732306	15.5708	-0.867747	-1.82481	0.103819	0.687984	1	5444447
HCAG_06877		NW_001813977	1880983..1882129	26.6909	-1.05361	-2.07572	0.103813	0.687984	1	5445433
HCAG_04832		NW_001813979	complement(2762189..2763534)	11.4189	1.09029	2.12917	0.103743	0.687984	1	5446760
HCAG_03596		NW_001813980	1548685..1550517	23.0744	-0.875947	-1.83521	0.103834	0.687984	1	5447638
HCAG_02513		NW_001813981	1397506..1397911	20.0826	-1.185	-2.27363	0.103578	0.687984	1	5449104
HCAG_02518		NW_001813981	complement(1407626..1409752)	17.1827	0.877239	1.83686	0.10374	0.687984	1	5449009
HCAG_02843		NW_001813981	2593266..2595321	149.16	1.41731	2.67086	0.103628	0.687984	1	5448636
HCAG_01829		NW_001813982	complement(6397003..6398362)	15.953	1.05614	2.07937	0.103814	0.687984	1	5450487
HCAG_04486		NW_001813979	complement(1600032..1600824)	15.9933	-1.0294	-2.04117	0.103953	0.688284	1	5447358
HCAG_06106		NW_001813976	complement(1651322..1652626)	41.4156	-1.09592	-2.13749	0.104133	0.688511	1	5444426
HCAG_01884		NW_001813982	complement(6641793..6642735)	19.8551	-0.992489	-1.98962	0.104116	0.688511	1	5451024
HCAG_04652		NW_001813979	complement(2189648..2195599)	45.4287	1.65126	3.14108	0.104226	0.688641	1	5447040
HCAG_07955		NW_001813973	complement(199859..200660)	18.274	1.04835	2.06816	0.105623	0.689396	1	5443205
HCAG_08112		NW_001813973	complement(721169..721402)	28.4306	5.3292	40.2021	0.104548	0.689396	1	5443230
HCAG_08149		NW_001813973	complement(842998..843278)	8.02779	-4.47231	-22.1973	0.105557	0.689396	1	5443488
HCAG_07139		NW_001813975	complement(483529..484621)	19.5246	1.04767	2.06719	0.105116	0.689396	1	5444253
HCAG_07212		NW_001813975	complement(784130..785357)	37.7156	1.10516	2.15122	0.105181	0.689396	1	5444017
HCAG_07229		NW_001813975	846239..846982	32.5851	-0.926967	-1.90128	0.104952	0.689396	1	5444213
HCAG_05713		NW_001813976	241686..243607	21.035	1.00729	2.01013	0.105982	0.689396	1	5445101
HCAG_06274		NW_001813976	complement(2172957..2174033)	17.3371	1.05248	2.07409	0.106083	0.689396	1	5445059
HCAG_06385		NW_001813977	162445..164353	59.6136	1.06561	2.09305	0.1061	0.689396	1	5445642
HCAG_06620		NW_001813977	complement(953167..954401)	26.0684	0.874011	1.83275	0.104849	0.689396	1	5445717
HCAG_06733		NW_001813977	1351107..1351881	16.5802	1.73231	3.3226	0.105469	0.689396	1	5445596
HCAG_04939		NW_001813978	complement(246671..247849)	13.6076	1.12712	2.18422	0.105473	0.689396	1	5446088
HCAG_04982		NW_001813978	402353..403210	34.6945	1.14566	2.21248	0.105201	0.689396	1	5446077
HCAG_05000		NW_001813978	complement(474090..477079)	16.8191	-0.862129	-1.81772	0.105947	0.689396	1	5445920
HCAG_05384		NW_001813978	1787552..1788686	11.26	1.1558	2.22808	0.105133	0.689396	1	5446548
HCAG_03333		NW_001813980	642412..643753	22.6502	-1.17652	-2.2603	0.105148	0.689396	1	5447925
HCAG_03379		NW_001813980	complement(809987..810418)	9.71789	-1.93292	-3.81828	0.106037	0.689396	1	5448249
HCAG_03664		NW_001813980	1764968..1766804	24.7193	0.989624	1.98567	0.104939	0.689396	1	5447576
HCAG_03687		NW_001813980	complement(1841883..1842837)	23.4552	-1.06532	-2.09263	0.106052	0.689396	1	5448060
HCAG_03796		NW_001813980	2183440..2185380	1.32618	-4.47231	-22.1973	0.105404	0.689396	1	5448317
HCAG_02759		NW_001813981	complement(2313372..2314437)	24.8669	-1.37423	-2.5923	0.104894	0.689396	1	5448665
HCAG_02957		NW_001813981	3044141..3045709	56.7658	1.04314	2.06071	0.105235	0.689396	1	5449194
HCAG_00256		NW_001813982	827260..829343	8.22801	-1.09785	-2.14036	0.105774	0.689396	1	5451308
HCAG_00694		NW_001813982	complement(2378693..2381385)	47.3885	1.0237	2.03313	0.104591	0.689396	1	5449427
HCAG_02603		NW_001813981	1732399..1733019	31.3148	1.31257	2.48383	0.106195	0.689535	1	5448681
HCAG_08729		NW_001813971	complement(578794..579534)	3.57097	-2.35017	-5.09884	0.106377	0.689764	1	5442798
HCAG_07823		NW_001813974	complement(1160877..1162303)	128.316	1.36585	2.57728	0.106342	0.689764	1	5443881
HCAG_07297		NW_001813975	1101257..1102547	19.7488	-0.85112	-1.8039	0.106678	0.691236	1	5444078
HCAG_06811		NW_001813977	complement(1634087..1634390)	41.7528	-1.1535	-2.22453	0.106757	0.691272	1	5445497
HCAG_06636		NW_001813977	complement(1004067..1007798)	37.0407	-1.28389	-2.43494	0.107091	0.69248	1	5445194
HCAG_05638		NW_001813978	complement(2652305..2653356)	17.8529	-1.06379	-2.09042	0.107053	0.69248	1	5445838
HCAG_07445		NW_001813975	1733296..1735579	486.165	-1.83085	-3.55747	0.107277	0.692758	1	5444161
HCAG_03906		NW_001813980	complement(2537844..2539062)	17.7648	-0.872738	-1.83113	0.107281	0.692758	1	5448253
HCAG_06309		NW_001813976	complement(2297772..2299292)	39.4248	-1.0426	-2.05994	0.107464	0.693463	1	5444424
HCAG_09085		NW_001813965	31765..33469	10.3482	1.09363	2.13411	0.107668	0.694305	1	5442327
HCAG_07930		NW_001813973	complement(102288..102853)	7.93918	1.82612	3.54581	0.108015	0.695111	1	5443428
HCAG_05331		NW_001813978	1625636..1626002	26.118	-1.38451	-2.61084	0.107994	0.695111	1	5446493
HCAG_01009		NW_001813982	complement(3540792..3541307)	44.8328	1.11971	2.17303	0.108003	0.695111	1	5450743
HCAG_06761		NW_001813977	1446334..1446559	724.815	1.1616	2.23706	0.108406	0.697151	1	5445662
HCAG_08930		NW_001813969	complement(64076..65295)	21.6491	0.918716	1.89043	0.108547	0.697449	1	5442445
HCAG_08324		NW_001813972	complement(186525..187416)	9.57073	-1.55687	-2.94214	0.108902	0.697449	1	5443107
HCAG_06147		NW_001813976	1773552..1773659	39.5212	1.60132	3.03421	0.108889	0.697449	1	5444571
HCAG_06848		NW_001813977	1773443..1778939	34.3954	-1.55152	-2.93126	0.108911	0.697449	1	5445294
HCAG_05126		NW_001813978	complement(916183..917669)	22.1761	-0.954119	-1.9374	0.108972	0.697449	1	5445894
HCAG_03974		NW_001813980	complement(2773886..2774843)	19.8876	-0.970853	-1.96	0.108638	0.697449	1	5447677
HCAG_01400		NW_001813982	complement(4963998..4964319)	51.554	-1.06213	-2.08801	0.108699	0.697449	1	5450594
HCAG_02945		NW_001813981	complement(2999062..3000254)	8.76797	2.48023	5.57987	0.109308	0.699126	1	5448493
HCAG_03172		NW_001813980	complement(124833..125791)	17.1247	1.00846	2.01177	0.109704	0.700229	1	5447475
HCAG_01845		NW_001813982	complement(6479516..6480246)	13.4053	1.51267	2.85338	0.109592	0.700229	1	5451057
HCAG_02050		NW_001813982	7206499..7206684	43.7566	1.64306	3.12327	0.109665	0.700229	1	5451239
HCAG_08134		NW_001813973	complement(792037..793100)	3.1287	2.29632	4.91204	0.10995	0.70132	1	5443239
HCAG_00357		NW_001813982	1213361..1215811	27.4516	0.980398	1.97301	0.110291	0.703018	1	5450718
HCAG_07360		NW_001813975	complement(1328961..1329905)	12.3588	-1.3517	-2.55213	0.110374	0.703074	1	5444177
HCAG_01020		NW_001813982	complement(3567434..3568098)	23.0694	-1.20497	-2.30532	0.110506	0.703439	1	5451107
HCAG_08175		NW_001813973	complement(940118..940346)	14.8187	2.296	4.91093	0.110609	0.703573	1	5443382
HCAG_03548		NW_001813980	1377473..1378765	34.9925	-1.32528	-2.50581	0.110677	0.703573	1	5448258
HCAG_00007		NW_001813982	25149..25818	23.0049	-1.24124	-2.36402	0.110787	0.703795	1	5450451
HCAG_07193		NW_001813975	complement(698874..699506)	49.9643	0.896055	1.86097	0.111013	0.704284	1	5444120
HCAG_07221		NW_001813975	814421..816399	98.3691	1.22876	2.34365	0.11101	0.704284	1	5444129
HCAG_02865		NW_001813981	complement(2685753..2685938)	17.3069	-1.45161	-2.73513	0.111171	0.704336	1	5448869
HCAG_01818		NW_001813982	6332844..6333404	53.1594	-0.941566	-1.92061	0.111145	0.704336	1	5451354
HCAG_06798		NW_001813977	1565862..1568753	24.0217	-0.995304	-1.9935	0.11133	0.704862	1	5445573
HCAG_05892		NW_001813976	complement(845433..846185)	19.0149	1.0774	2.11024	0.111407	0.704879	1	5444763
HCAG_03628		NW_001813980	1648890..1649146	129.478	-1.34453	-2.53947	0.111532	0.705193	1	5447815
HCAG_08217		NW_001813973	complement(1070719..1072067)	34.8065	-0.878928	-1.83901	0.111918	0.705464	1	5443312
HCAG_07689		NW_001813974	714087..714832	23.7483	1.39253	2.62539	0.111814	0.705464	1	5443708
HCAG_06154		NW_001813976	1790355..1791831	27.3884	1.13257	2.19248	0.111804	0.705464	1	5444636
HCAG_03503		NW_001813980	1219972..1222091	19.8937	1.04663	2.0657	0.11195	0.705464	1	5447583
HCAG_02136		NW_001813981	111460..113940	29.6085	1.13782	2.20049	0.111783	0.705464	1	5449329
HCAG_05688		NW_001813976	complement(150354..151946)	109.069	1.36199	2.57039	0.112213	0.706178	1	5445061
HCAG_05437		NW_001813978	1939980..1942120	22.3453	0.861746	1.81724	0.112176	0.706178	1	5446343
HCAG_08113		NW_001813973	complement(721950..723488)	13.6754	-1.01172	-2.01632	0.112721	0.707285	1	5443261
HCAG_06279		NW_001813976	2185679..2186823	23.3512	-1.20007	-2.2975	0.112644	0.707285	1	5444552
HCAG_06376		NW_001813977	140341..141889	20.289	-0.901105	-1.8675	0.112552	0.707285	1	5445687
HCAG_06776		NW_001813977	complement(1504001..1504435)	6.76583	2.44447	5.44326	0.112765	0.707285	1	5445601
HCAG_02472		NW_001813981	1278156..1282518	23.7364	-1.02916	-2.04083	0.112527	0.707285	1	5448734
HCAG_02997		NW_001813981	3211948..3213443	24.9968	0.984823	1.97907	0.112932	0.707387	1	5448439
HCAG_01117		NW_001813982	complement(3927642..3928462)	68.4978	-1.21364	-2.31922	0.112883	0.707387	1	5449959
HCAG_07896		NW_001813974	complement(1408145..1409461)	10.46	-1.11885	-2.17174	0.113016	0.707441	1	5443754
HCAG_08920		NW_001813969	28743..30658	5.60763	-1.10871	-2.15653	0.113391	0.708842	1	5442468
HCAG_00008		NW_001813982	26953..28866	31.7285	-0.996636	-1.99534	0.113389	0.708842	1	5451435
HCAG_08656		NW_001813971	288103..289386	16.7203	0.944199	1.92412	0.113735	0.708858	1	5442746
HCAG_04957		NW_001813978	319408..321130	18.7971	-1.04971	-2.07011	0.113537	0.708858	1	5446139
HCAG_05030		NW_001813978	complement(576967..577803)	14.5003	1.01744	2.02432	0.1139	0.708858	1	5446151
HCAG_03326		NW_001813980	616012..618688	12.292	0.888926	1.8518	0.113944	0.708858	1	5447538
HCAG_03412		NW_001813980	complement(920273..922634)	77.2632	-1.43373	-2.70145	0.113624	0.708858	1	5447615
HCAG_02421		NW_001813981	complement(1091365..1092181)	26.2457	-1.29004	-2.44535	0.113996	0.708858	1	5449241
HCAG_00322		NW_001813982	1069622..1072166	22.8645	-0.85188	-1.80485	0.113557	0.708858	1	5449498
HCAG_01448		NW_001813982	5139981..5140590	15.4408	-1.14037	-2.20438	0.113936	0.708858	1	5449692
HCAG_09302		NW_001813790	275..1353	62.573	1.10967	2.15796	0.114129	0.709212	1	5442127
HCAG_09130		NW_001813947	complement(16403..17659)	3.12701	-1.4519	-2.73567	0.114923	0.712114	1	5442254
HCAG_08419		NW_001813972	complement(566492..571728)	58.9081	-1.66514	-3.17145	0.115202	0.712114	1	5443002
HCAG_07695		NW_001813974	complement(731489..732144)	25.1451	-1.19511	-2.28962	0.115196	0.712114	1	5443736
HCAG_07381		NW_001813975	complement(1430709..1432111)	25.7466	0.885801	1.84779	0.114937	0.712114	1	5444328
HCAG_03298		NW_001813980	complement(547258..548904)	31.4306	0.926746	1.90098	0.115081	0.712114	1	5447438
HCAG_00852		NW_001813982	complement(2977553..2979893)	16.0715	-0.842501	-1.79316	0.115192	0.712114	1	5449933
HCAG_00914		NW_001813982	complement(3159687..3161987)	0.649851	-2.34969	-5.09714	0.11479	0.712114	1	5450124
HCAG_00958		NW_001813982	complement(3342299..3343782)	23.5592	-0.879523	-1.83977	0.114865	0.712114	1	5449843
HCAG_07081		NW_001813975	274697..275409	14.4567	1.09268	2.1327	0.115373	0.712702	1	5444365
HCAG_09023		NW_001813968	153708..154937	20.4597	0.952027	1.93459	0.115565	0.713421	1	5442399
HCAG_07537		NW_001813974	218221..219111	42.9149	1.01398	2.01947	0.115885	0.713742	1	5443891
HCAG_03976		NW_001813980	2775810..2777038	67.666	1.05612	2.07933	0.115909	0.713742	1	5447473
HCAG_02457		NW_001813981	complement(1222792..1226334)	30.5384	-1.17771	-2.26217	0.115752	0.713742	1	5448398
HCAG_01067		NW_001813982	complement(3735738..3737192)	24.8468	0.940221	1.91882	0.11592	0.713742	1	5451163
HCAG_06607		NW_001813977	910740..912537	28.3985	-0.825628	-1.77231	0.116015	0.713857	1	5445387
HCAG_05749		NW_001813976	350220..352867	23.768	0.931391	1.90711	0.11611	0.71392	1	5444544
HCAG_06295		NW_001813976	2242810..2244060	15.3914	1.11177	2.16111	0.116177	0.71392	1	5444670
HCAG_02208		NW_001813981	347605..349203	20.4235	0.890503	1.85382	0.116467	0.715232	1	5448534
HCAG_05509		NW_001813978	complement(2176997..2178047)	27.9983	0.90239	1.86916	0.116646	0.715423	1	5446054
HCAG_01143		NW_001813982	4025025..4027505	13.478	1.1192	2.17227	0.11665	0.715423	1	5451244
HCAG_00140		NW_001813982	complement(450480..451971)	6.56179	1.18144	2.26803	0.116819	0.71599	1	5450476
HCAG_06192		NW_001813976	1903888..1905056	23.8151	-0.967459	-1.95539	0.116895	0.715992	1	5444911
HCAG_07694		NW_001813974	729340..731074	26.1672	-1.10381	-2.14922	0.11746	0.71822	1	5443733
HCAG_04946		NW_001813978	280311..284147	1.25786	2.13549	4.39386	0.117641	0.71822	1	5446002
HCAG_02670		NW_001813981	1951051..1953633	2.84397	-1.10806	-2.15555	0.117542	0.71822	1	5449355
HCAG_00036		NW_001813982	119333..120093	12.0565	-1.17628	-2.25994	0.117609	0.71822	1	5450685
HCAG_00228		NW_001813982	complement(742210..743351)	23.3651	1.18782	2.27808	0.11761	0.71822	1	5450345
HCAG_07534		NW_001813974	complement(211887..212531)	20.0272	-1.10806	-2.15555	0.118024	0.718693	1	5443873
HCAG_06238		NW_001813976	2064528..2065280	17.1823	-1.09239	-2.13227	0.118005	0.718693	1	5444893
HCAG_03701		NW_001813980	complement(1874393..1874935)	38.9454	-1.17129	-2.25214	0.117962	0.718693	1	5448138
HCAG_01318		NW_001813982	complement(4681011..4682153)	32.4778	-0.846253	-1.79783	0.118015	0.718693	1	5450041
HCAG_00480		NW_001813982	1655186..1657098	12.0906	-0.887985	-1.85059	0.118138	0.718923	1	5449910
HCAG_04588		NW_001813979	complement(1965549..1968081)	16.5544	-0.878582	-1.83857	0.118335	0.718996	1	5446910
HCAG_04864		NW_001813979	2871325..2872064	17.2456	-1.30199	-2.46568	0.11838	0.718996	1	5447091
HCAG_01013		NW_001813982	3548380..3549633	34.4821	-0.984809	-1.97905	0.118315	0.718996	1	5450777
HCAG_07108		NW_001813975	complement(383583..385038)	27.4944	0.967886	1.95597	0.118601	0.719876	1	5444373
HCAG_03626		NW_001813980	1640719..1642965	49.2038	1.06736	2.0956	0.118734	0.720217	1	5447798
HCAG_08071		NW_001813973	585152..586337	17.6975	1.02401	2.03357	0.119188	0.720348	1	5443450
HCAG_07038		NW_001813975	complement(129897..130630)	103.19	1.19968	2.29688	0.11912	0.720348	1	5444411
HCAG_02291		NW_001813981	651100..652014	31.6944	-0.900491	-1.8667	0.119215	0.720348	1	5448578
HCAG_02961		NW_001813981	complement(3060267..3062646)	12.7541	0.922714	1.89568	0.119192	0.720348	1	5448721
HCAG_00116		NW_001813982	complement(381439..382546)	14.5129	0.996808	1.99558	0.119163	0.720348	1	5449799
HCAG_01571		NW_001813982	5534016..5534637	27.927	1.47719	2.78406	0.119037	0.720348	1	5449675
HCAG_02256		NW_001813981	532863..534190	202.97	1.57841	2.98641	0.119316	0.720476	1	5448674
HCAG_00851		NW_001813982	complement(2974914..2975598)	17.388	-1.03579	-2.05023	0.11939	0.720476	1	5450008
HCAG_08131		NW_001813973	782156..783811	1.17825	-2.35032	-5.09939	0.119703	0.720518	1	5443402
HCAG_03461		NW_001813980	1082675..1084650	56.7662	0.983747	1.97759	0.11969	0.720518	1	5447660
HCAG_02800		NW_001813981	complement(2445176..2446860)	30.4768	0.955957	1.93987	0.119522	0.720518	1	5449252
HCAG_01323		NW_001813982	4705968..4706708	17.3242	1.26623	2.40532	0.119603	0.720518	1	5449493
HCAG_00780		NW_001813982	complement(2735035..2736575)	103.308	1.1765	2.26027	0.119851	0.720949	1	5451220
HCAG_06161		NW_001813976	complement(1814657..1815180)	173.425	-0.880158	-1.84058	0.120058	0.721267	1	5444806
HCAG_06651		NW_001813977	complement(1062753..1063613)	12.7667	-1.15387	-2.2251	0.120056	0.721267	1	5445423
HCAG_08188		NW_001813973	complement(989869..991503)	20.857	0.869406	1.82691	0.1208	0.724799	1	5443480
HCAG_02236		NW_001813981	464293..465293	2.88567	2.50713	5.68487	0.120749	0.724799	1	5448626
HCAG_01219		NW_001813982	complement(4298277..4299651)	63.7399	-1.22749	-2.3416	0.121081	0.726024	1	5451319
HCAG_02696		NW_001813981	2082824..2083428	16.1263	1.36958	2.58395	0.121187	0.726194	1	5448880
HCAG_00786		NW_001813982	2757299..2758912	20.6134	-0.837621	-1.7871	0.121314	0.726492	1	5451197
HCAG_02282		NW_001813981	complement(614822..615262)	8.76968	1.60004	3.03152	0.121521	0.727271	1	5448571
HCAG_02721		NW_001813981	complement(2177163..2177606)	10.6117	2.33137	5.03284	0.121714	0.727961	1	5449183
HCAG_08654		NW_001813971	complement(278166..280766)	19.4412	-0.843483	-1.79438	0.122141	0.729897	1	5442721
HCAG_06280		NW_001813976	complement(2192027..2192503)	28.5078	-1.01864	-2.02601	0.122376	0.729897	1	5444695
HCAG_06874		NW_001813977	complement(1874452..1875558)	32.4172	-1.13866	-2.20176	0.122426	0.729897	1	5445357
HCAG_04579		NW_001813979	complement(1934515..1935401)	18.6854	1.04283	2.06026	0.122376	0.729897	1	5446607
HCAG_00678		NW_001813982	2316833..2319443	27.7701	0.918304	1.88989	0.122253	0.729897	1	5449954
HCAG_03653		NW_001813980	complement(1731498..1732523)	52.7842	-0.912065	-1.88174	0.1228	0.731662	1	5447777
HCAG_04190		NW_001813979	615939..616647	27.4129	0.999055	1.99869	0.123045	0.732198	1	5446794
HCAG_02046		NW_001813982	complement(7180878..7181333)	30.5835	1.66244	3.16551	0.123031	0.732198	1	5451147
HCAG_05082		NW_001813978	762965..763599	20.2201	-1.10775	-2.1551	0.12337	0.732739	1	5445803
HCAG_04275		NW_001813979	complement(865363..866206)	48.4752	0.872831	1.83125	0.123245	0.732739	1	5446921
HCAG_00672		NW_001813982	complement(2297400..2298005)	47.3242	0.988347	1.98391	0.123361	0.732739	1	5450551
HCAG_00391		NW_001813982	1323646..1325375	3.45724	-1.21188	-2.3164	0.123571	0.73347	1	5451290
HCAG_05326		NW_001813978	1611359..1613319	34.8473	0.94958	1.93131	0.123727	0.73393	1	5446330
HCAG_08875		NW_001813970	198612..199834	25.6797	-1.0798	-2.11374	0.124168	0.733962	1	5442587
HCAG_08695		NW_001813971	complement(439903..443036)	17.5323	-0.9154	-1.88609	0.124201	0.733962	1	5442675
HCAG_04027		NW_001813979	complement(78..1066)	2.89495	5.0176	32.3927	0.12407	0.733962	1	5447376
HCAG_00903		NW_001813982	3128454..3129230	44.2114	0.864302	1.82046	0.124171	0.733962	1	5450883
HCAG_01018		NW_001813982	3563059..3564927	16.7331	-0.840046	-1.79011	0.123945	0.733962	1	5450852
HCAG_01979		NW_001813982	6964248..6965099	67.3043	1.12426	2.1799	0.124006	0.733962	1	5449408
HCAG_04310		NW_001813979	954854..955740	11.6662	1.17455	2.25723	0.124377	0.734542	1	5446864
HCAG_00428		NW_001813982	complement(1462576..1464905)	13.2827	0.879238	1.8394	0.124467	0.734614	1	5449379
HCAG_06455		NW_001813977	415567..417560	17.4668	1.04017	2.05647	0.124563	0.734716	1	5445160
HCAG_07492		NW_001813974	83945..86668	66.7634	-1.3674	-2.58005	0.124998	0.73508	1	5443524
HCAG_05907		NW_001813976	complement(908976..909607)	32.8363	1.062	2.08783	0.124938	0.73508	1	5444787
HCAG_05403		NW_001813978	complement(1845569..1847000)	20.6461	0.846049	1.79757	0.124906	0.73508	1	5446317
HCAG_04776		NW_001813979	complement(2568162..2568998)	27.766	0.949369	1.93103	0.125015	0.73508	1	5447292
HCAG_01510		NW_001813982	5355151..5357479	15.4093	0.857774	1.81224	0.12483	0.73508	1	5450608
HCAG_02057		NW_001813982	complement(7222720..7225448)	18.0005	-0.882943	-1.84413	0.125265	0.736087	1	5450846
HCAG_00762		NW_001813982	complement(2677098..2678394)	13.6282	1.38595	2.61344	0.125382	0.736317	1	5450973
HCAG_09198		NW_001813939	complement(94..2889)	0.700163	-1.83377	-3.56466	0.126115	0.73752	1	5442246
HCAG_09037		NW_001813967	complement(22841..24530)	19.2081	-0.89697	-1.86215	0.126011	0.73752	1	5442376
HCAG_08730		NW_001813971	584737..586343	6.13009	-1.53888	-2.90568	0.126047	0.73752	1	5442791
HCAG_07610		NW_001813974	complement(447300..449889)	14.1729	1.03697	2.05191	0.125728	0.73752	1	5443638
HCAG_07416		NW_001813975	1619006..1619572	22.4773	-1.1458	-2.21269	0.125981	0.73752	1	5444275
HCAG_04802		NW_001813979	2664691..2666268	81.8999	1.27398	2.41828	0.126136	0.73752	1	5446894
HCAG_03706		NW_001813980	1889774..1894641	1.12923	1.30789	2.47579	0.125754	0.73752	1	5448134
HCAG_05246		NW_001813978	1330950..1333677	22.3167	-0.871377	-1.82941	0.126523	0.737946	1	5446234
HCAG_04460		NW_001813979	1525276..1527538	100.051	-1.5478	-2.92371	0.12647	0.737946	1	5446917
HCAG_00938		NW_001813982	3256417..3258015	29.8813	0.930532	1.90598	0.126462	0.737946	1	5451461
HCAG_01851		NW_001813982	complement(6504457..6505776)	26.3029	0.838529	1.78823	0.126315	0.737946	1	5451264
HCAG_00752		NW_001813982	2630131..2630379	11.2669	-1.56648	-2.96182	0.126696	0.738496	1	5450519
HCAG_01900		NW_001813982	complement(6703591..6704264)	420.655	-1.62533	-3.08513	0.12683	0.738823	1	5449881
HCAG_00413		NW_001813982	1397867..1398995	17.2193	-0.884171	-1.8457	0.127187	0.739985	1	5450268
HCAG_00720		NW_001813982	2494597..2496572	18.7171	-0.91337	-1.88344	0.127113	0.739985	1	5450062
HCAG_07231		NW_001813975	complement(849382..850192)	39.3566	1.04986	2.07033	0.127402	0.740775	1	5444053
HCAG_04214		NW_001813979	complement(682214..682632)	21.2	-1.31428	-2.48678	0.127554	0.741198	1	5446907
HCAG_01952		NW_001813982	complement(6876502..6877270)	14.7408	-1.07894	-2.11248	0.127661	0.741366	1	5450167
HCAG_05431		NW_001813978	complement(1915579..1916724)	20.5505	1.42942	2.69339	0.12776	0.74139	1	5446395
HCAG_02239		NW_001813981	complement(473113..476448)	35.4801	-1.03944	-2.05543	0.127823	0.74139	1	5448418
HCAG_02798		NW_001813981	complement(2441236..2442712)	15.1638	0.846906	1.79864	0.128246	0.743381	1	5448848
HCAG_00319		NW_001813982	complement(1055452..1056985)	3.65643	5.02883	32.6459	0.128386	0.743735	1	5449637
HCAG_04889		NW_001813978	complement(97668..98940)	10.6143	-0.957284	-1.94165	0.128721	0.743843	1	5445906
HCAG_02313		NW_001813981	720582..722813	18.5819	-0.865818	-1.82237	0.128578	0.743843	1	5448745
HCAG_00445		NW_001813982	1531751..1532002	20.8161	1.30791	2.47582	0.128672	0.743843	1	5450960
HCAG_00792		NW_001813982	2776641..2777605	11.5444	1.0765	2.10892	0.128625	0.743843	1	5450351
HCAG_08927		NW_001813969	complement(51834..52690)	18.3947	-1.07688	-2.10947	0.129219	0.743979	1	5442490
HCAG_08628		NW_001813971	186038..187226	26.7432	0.87111	1.82907	0.129197	0.743979	1	5442684
HCAG_07438		NW_001813975	1710027..1710347	18.0066	1.30921	2.47805	0.129115	0.743979	1	5444219
HCAG_05488		NW_001813978	2102640..2103086	36.0017	0.944362	1.92434	0.129001	0.743979	1	5446140
HCAG_03568		NW_001813980	complement(1440409..1441283)	34.8079	-0.90174	-1.86832	0.129018	0.743979	1	5448039
HCAG_00985		NW_001813982	3429116..3429379	21.9453	2.05134	4.14491	0.129182	0.743979	1	5450440
HCAG_02657		NW_001813981	complement(1907748..1911420)	28.3015	-0.974313	-1.96471	0.129409	0.744616	1	5448818
HCAG_06783		NW_001813977	complement(1525531..1526216)	24.4443	1.2127	2.31771	0.129945	0.746333	1	5445511
HCAG_05161		NW_001813978	1030789..1031415	26.3415	-1.10084	-2.1448	0.129885	0.746333	1	5446015
HCAG_01054		NW_001813982	3691223..3692800	54.3158	0.982131	1.97538	0.129795	0.746333	1	5449614
HCAG_05489		NW_001813978	complement(2105037..2105479)	12.7715	1.38627	2.61403	0.130274	0.747764	1	5446038
HCAG_04570		NW_001813979	1911724..1912552	12.7774	-1.01677	-2.02339	0.130574	0.749026	1	5446812
HCAG_08114		NW_001813973	complement(723927..725168)	25.9737	-0.869118	-1.82655	0.131257	0.749169	1	5443497
HCAG_07093		NW_001813975	complement(311284..313935)	22.2405	0.862953	1.81876	0.131141	0.749169	1	5444342
HCAG_06870		NW_001813977	1858454..1859182	114.78	1.00602	2.00836	0.131591	0.749169	1	5445301
HCAG_06915		NW_001813977	complement(2017803..2018686)	5.01455	1.70387	3.25773	0.131404	0.749169	1	5445130
HCAG_05160		NW_001813978	1024048..1024798	26.5852	1.46154	2.75402	0.131413	0.749169	1	5446297
HCAG_05324		NW_001813978	1606376..1609181	19.3338	-1.0036	-2.005	0.130832	0.749169	1	5446012
HCAG_05436		NW_001813978	complement(1938926..1939262)	40.4056	-1.30431	-2.46966	0.131713	0.749169	1	5446256
HCAG_05564		NW_001813978	2373801..2375758	28.551	0.943549	1.92325	0.131825	0.749169	1	5446380
HCAG_04279		NW_001813979	complement(876625..877907)	11.9963	1.02436	2.03406	0.131631	0.749169	1	5447065
HCAG_03608		NW_001813980	complement(1590804..1591154)	22.4855	1.50375	2.83579	0.131165	0.749169	1	5448012
HCAG_03761		NW_001813980	complement(2078843..2079701)	43.8184	0.950246	1.9322	0.131855	0.749169	1	5447686
HCAG_02545		NW_001813981	1499333..1501154	10.9754	0.977499	1.96905	0.131007	0.749169	1	5449011
HCAG_00667		NW_001813982	complement(2281608..2282786)	16.4052	-1.10245	-2.14719	0.131874	0.749169	1	5450948
HCAG_00782		NW_001813982	2742505..2745232	13.7579	-0.801172	-1.74252	0.131857	0.749169	1	5450859
HCAG_00871		NW_001813982	complement(3031902..3033548)	19.617	-0.866939	-1.82379	0.131285	0.749169	1	5450534
HCAG_00880		NW_001813982	complement(3061145..3062289)	23.337	-1.04295	-2.06044	0.131365	0.749169	1	5450785
HCAG_05635		NW_001813978	2628957..2632069	17.2196	1.02804	2.03926	0.131968	0.749254	1	5446574
HCAG_07117		NW_001813975	complement(412651..413992)	12.9646	1.12846	2.18625	0.132051	0.749275	1	5444289
HCAG_05283		NW_001813978	1439731..1441822	12.6224	0.784361	1.72233	0.132207	0.749706	1	5446498
HCAG_08031		NW_001813973	457380..459250	29.1982	0.907575	1.87589	0.13234	0.750007	1	5443231
HCAG_02672		NW_001813981	complement(1970994..1973252)	5.1759	1.0572	2.08089	0.132434	0.750012	1	5448800
HCAG_00692		NW_001813982	2374985..2376612	14.8935	0.967966	1.95608	0.132501	0.750012	1	5451091
HCAG_01830		NW_001813982	6398522..6399255	15.7128	-1.2746	-2.41932	0.132592	0.75008	1	5450512
HCAG_08181		NW_001813973	complement(961661..964606)	42.4677	0.961295	1.94706	0.13279	0.750133	1	5443445
HCAG_05523		NW_001813978	complement(2218024..2218690)	34.5077	0.989882	1.98602	0.132682	0.750133	1	5445882
HCAG_02092		NW_001813982	7318797..7320635	1.59643	-1.56696	-2.9628	0.132841	0.750133	1	5449466
HCAG_08595		NW_001813971	complement(70593..74843)	1.15259	-1.31606	-2.48984	0.133447	0.751746	1	5442749
HCAG_08435		NW_001813972	complement(615311..616122)	22.9481	-0.965769	-1.9531	0.133287	0.751746	1	5442923
HCAG_05051		NW_001813978	complement(648641..649475)	9.31958	1.38532	2.61229	0.133378	0.751746	1	5446034
HCAG_02168		NW_001813981	complement(211435..214458)	3.14355	-1.21156	-2.31587	0.13329	0.751746	1	5448889
HCAG_08262		NW_001813973	complement(1203122..1203595)	30.3649	-1.05256	-2.07421	0.133722	0.751987	1	5443193
HCAG_04816		NW_001813979	complement(2714838..2715020)	17.0069	1.70419	3.25847	0.133589	0.751987	1	5446965
HCAG_00858		NW_001813982	complement(2993967..2994929)	16.1488	1.15737	2.23051	0.133729	0.751987	1	5449632
HCAG_05516		NW_001813978	2196179..2197038	21.3911	1.04644	2.06542	0.133916	0.752587	1	5446123
HCAG_04305		NW_001813979	complement(940929..941591)	48.3432	-0.801671	-1.74312	0.134113	0.7531	1	5447221
HCAG_03375		NW_001813980	790219..791389	16.2056	-0.920988	-1.89341	0.134168	0.7531	1	5448220
HCAG_08874		NW_001813970	complement(196472..197719)	22.1819	0.935015	1.91191	0.134642	0.754844	1	5442578
HCAG_03784		NW_001813980	complement(2137438..2138080)	45.1523	-1.19859	-2.29515	0.134719	0.754844	1	5447716
HCAG_02629		NW_001813981	1826064..1826857	8.7069	-1.11976	-2.17311	0.134603	0.754844	1	5448357
HCAG_07611		NW_001813974	complement(452931..453572)	14.2137	-1.00188	-2.00261	0.135156	0.755043	1	5443642
HCAG_06216		NW_001813976	1989193..1990451	13.0331	-0.989692	-1.98576	0.135067	0.755043	1	5444993
HCAG_05540		NW_001813978	2281472..2282470	58.2688	-0.872755	-1.83116	0.135132	0.755043	1	5445988
HCAG_03065		NW_001813981	complement(3430770..3432058)	17.6329	-0.966449	-1.95403	0.135008	0.755043	1	5448903
HCAG_00563		NW_001813982	1957431..1957670	39.1127	-1.5075	-2.84317	0.134953	0.755043	1	5449706
HCAG_07794		NW_001813974	1069933..1072001	17.5036	0.897497	1.86283	0.135638	0.756837	1	5443639
HCAG_06999		NW_001813977	complement(2325867..2326887)	19.2398	1.05079	2.07166	0.135573	0.756837	1	5445615
HCAG_05189		NW_001813978	1119079..1120772	20.0094	0.893477	1.85765	0.135996	0.758241	1	5446374
HCAG_02088		NW_001813982	complement(7314285..7314769)	14.8969	-1.38655	-2.61452	0.136051	0.758241	1	5449671
HCAG_02844		NW_001813981	2596321..2599082	35.1533	-0.92939	-1.90447	0.136337	0.759382	1	5448802
HCAG_02241		NW_001813981	complement(482696..485224)	10.7927	0.962418	1.94857	0.136427	0.759433	1	5448496
HCAG_07513		NW_001813974	complement(155605..156773)	1.91387	-1.83375	-3.56461	0.136526	0.759467	1	5443764
HCAG_00418		NW_001813982	complement(1419090..1421106)	30.2765	-0.924912	-1.89857	0.136678	0.759467	1	5449871
HCAG_01120		NW_001813982	3943219..3945834	17.1079	-0.841157	-1.79149	0.1367	0.759467	1	5449518
HCAG_01936		NW_001813982	complement(6814205..6819073)	0.516236	4.91934	30.26	0.136756	0.759467	1	5451377
HCAG_06899		NW_001813977	complement(1974537..1974722)	32.7549	1.39603	2.63176	0.137093	0.759547	1	5445145
HCAG_05507		NW_001813978	complement(2167528..2169981)	10.5972	-0.9206	-1.8929	0.137021	0.759547	1	5445905
HCAG_04063		NW_001813979	complement(142602..144510)	4.50568	1.0632	2.08956	0.136964	0.759547	1	5447375
HCAG_00966		NW_001813982	complement(3363854..3365643)	19.8776	0.825164	1.77174	0.13687	0.759547	1	5450214
HCAG_09341		NW_001813725	94..1025	23.7582	0.983984	1.97792	0.137411	0.760149	1	5442099
HCAG_07053		NW_001813975	complement(180005..181317)	17.427	-0.897797	-1.86322	0.137445	0.760149	1	5444116
HCAG_03421		NW_001813980	947735..948394	22.9887	0.92132	1.89385	0.137335	0.760149	1	5447444
HCAG_05053		NW_001813978	complement(668142..668366)	13.6837	-1.28586	-2.43827	0.138315	0.764062	1	5446118
HCAG_02935		NW_001813981	2928143..2929120	13.6394	0.967737	1.95577	0.138252	0.764062	1	5448430
HCAG_02723		NW_001813981	complement(2178940..2179363)	13.1521	1.50247	2.83327	0.138547	0.764896	1	5449181
HCAG_03476		NW_001813980	1124124..1127181	63.749	1.04526	2.06373	0.138664	0.765091	1	5447739
HCAG_08373		NW_001813972	complement(386216..387683)	15.0647	-0.814527	-1.75872	0.138943	0.766186	1	5442881
HCAG_09226		NW_001813892	complement(728..2326)	0.838758	-4.07995	-16.9117	0.139828	0.76791	1	5442192
HCAG_09136		NW_001813958	complement(3698..4823)	14.9059	-1.08067	-2.11502	0.139469	0.76791	1	5442282
HCAG_06512		NW_001813977	601480..603400	26.874	-0.912167	-1.88187	0.139787	0.76791	1	5445408
HCAG_06768		NW_001813977	1471019..1471648	1.98653	-4.07995	-16.9117	0.139828	0.76791	1	5445684
HCAG_03871		NW_001813980	2414861..2416808	37.9079	-1.10388	-2.14932	0.139575	0.76791	1	5447860
HCAG_02601		NW_001813981	complement(1720893..1723182)	22.1877	-0.850031	-1.80254	0.139339	0.76791	1	5448946
HCAG_01911		NW_001813982	complement(6745237..6746188)	34.6838	0.786676	1.7251	0.139707	0.76791	1	5450647
HCAG_09127		NW_001813955	complement(17307..18067)	28.7004	-1.03731	-2.0524	0.140711	0.768085	1	5442273
HCAG_08399		NW_001813972	465786..466598	3.76191	-1.83423	-3.5658	0.141287	0.768085	1	5443144
HCAG_08146		NW_001813973	836667..836823	11.1984	-4.0801	-16.9135	0.140733	0.768085	1	5443502
HCAG_07790		NW_001813974	1056806..1059899	26.9912	0.883762	1.84518	0.141241	0.768085	1	5443622
HCAG_05879		NW_001813976	complement(800423..802020)	18.548	-0.98525	-1.97966	0.140534	0.768085	1	5444652
HCAG_06779		NW_001813977	1509452..1510243	9.87807	1.2604	2.39562	0.140289	0.768085	1	5445622
HCAG_06907		NW_001813977	complement(1993155..1994198)	20.9823	0.985818	1.98044	0.141209	0.768085	1	5445241
HCAG_04906		NW_001813978	155620..156669	35.7021	-0.808215	-1.75104	0.141493	0.768085	1	5445948
HCAG_05073		NW_001813978	complement(737013..739916)	22.6179	0.861889	1.81742	0.140121	0.768085	1	5446035
HCAG_05101		NW_001813978	823068..825106	17.3423	0.862012	1.81757	0.141384	0.768085	1	5445992
HCAG_05239		NW_001813978	complement(1306872..1308587)	29.7563	1.00663	2.00921	0.141275	0.768085	1	5446248
HCAG_05381		NW_001813978	complement(1777305..1777829)	7.04418	-4.0801	-16.9135	0.14107	0.768085	1	5445895
HCAG_04762		NW_001813979	2538113..2539406	17.2792	0.939594	1.91799	0.141494	0.768085	1	5446886
HCAG_03195		NW_001813980	complement(205411..206067)	19.324	-0.949853	-1.93168	0.141439	0.768085	1	5448313
HCAG_03941		NW_001813980	complement(2652890..2655138)	20.4346	-0.862189	-1.81779	0.140537	0.768085	1	5447866
HCAG_00026		NW_001813982	87539..87998	10.7747	2.23496	4.7075	0.140448	0.768085	1	5449541
HCAG_00202		NW_001813982	649922..651296	15.8318	-0.86521	-1.82161	0.140914	0.768085	1	5450929
HCAG_00947		NW_001813982	complement(3299968..3301051)	13.3818	1.06288	2.0891	0.140534	0.768085	1	5450232
HCAG_01145		NW_001813982	4030340..4032208	19.3277	-0.894987	-1.85959	0.140143	0.768085	1	5450871
HCAG_02067		NW_001813982	complement(7260338..7264737)	24.9182	-0.963584	-1.95015	0.140876	0.768085	1	5450567
HCAG_07539		NW_001813974	complement(221801..223576)	21.5979	0.834349	1.78305	0.142115	0.768123	1	5443902
HCAG_06007		NW_001813976	complement(1249063..1250434)	10.3556	-0.931657	-1.90747	0.142178	0.768123	1	5445048
HCAG_06701		NW_001813977	complement(1251104..1251734)	24.3354	1.13647	2.19842	0.142079	0.768123	1	5445245
HCAG_05418		NW_001813978	complement(1888652..1891568)	26.2923	-0.948649	-1.93006	0.141874	0.768123	1	5446455
HCAG_03354		NW_001813980	complement(698768..705668)	74.2139	1.74523	3.35248	0.141671	0.768123	1	5448047
HCAG_03424		NW_001813980	956840..958491	17.5465	-0.885935	-1.84796	0.141876	0.768123	1	5447568
HCAG_03935		NW_001813980	complement(2632726..2634880)	17.4173	-0.853562	-1.80696	0.141939	0.768123	1	5448314
HCAG_02985		NW_001813981	3157429..3159300	13.5404	0.99301	1.99033	0.141843	0.768123	1	5448778
HCAG_02077		NW_001813982	complement(7289972..7290817)	13.5739	1.13655	2.19855	0.142236	0.768123	1	5450079
HCAG_02734		NW_001813981	complement(2211810..2213422)	19.0749	0.88186	1.84275	0.142346	0.768276	1	5449061
HCAG_08393		NW_001813972	447493..448918	30.4858	-0.83858	-1.78829	0.142618	0.76884	1	5443137
HCAG_05483		NW_001813978	complement(2087172..2088203)	20.6117	-0.838566	-1.78827	0.142711	0.76884	1	5445880
HCAG_03167		NW_001813980	117783..118693	20.9647	-0.983114	-1.97673	0.142778	0.76884	1	5447606
HCAG_03756		NW_001813980	complement(2058388..2059710)	22.6857	0.847688	1.79962	0.142715	0.76884	1	5447901
HCAG_00891		NW_001813982	3086909..3087673	3.37662	-1.56633	-2.9615	0.142866	0.768874	1	5451224
HCAG_05003		NW_001813978	492992..495370	6.61075	1.0814	2.11609	0.143188	0.770169	1	5446090
HCAG_04997		NW_001813978	463387..463787	25.8007	1.5044	2.83707	0.143368	0.77028	1	5446525
HCAG_02533		NW_001813981	1447976..1448613	36.0869	-0.901311	-1.86776	0.143373	0.77028	1	5449207
HCAG_06267		NW_001813976	complement(2151425..2152565)	20.6389	0.881611	1.84243	0.143668	0.771426	1	5444729
HCAG_07189		NW_001813975	677365..678463	12.2286	0.952726	1.93553	0.144224	0.772032	1	5444265
HCAG_05803		NW_001813976	complement(523644..524516)	16.481	1.22611	2.33935	0.144274	0.772032	1	5444452
HCAG_04990		NW_001813978	complement(437094..437554)	13.2876	2.13245	4.38461	0.144152	0.772032	1	5445928
HCAG_04789		NW_001813979	complement(2632504..2634832)	25.6947	0.782838	1.72051	0.144195	0.772032	1	5446727
HCAG_04015		NW_001813980	2914411..2916880	41.1342	0.838768	1.78852	0.144158	0.772032	1	5447772
HCAG_01632		NW_001813982	5733382..5734239	15.9825	-0.912408	-1.88218	0.143866	0.772032	1	5450872
HCAG_05751		NW_001813976	complement(360397..361849)	16.0618	-0.77486	-1.71102	0.144482	0.772708	1	5444684
HCAG_08686		NW_001813971	400638..401934	15.7497	0.920499	1.89277	0.144649	0.772719	1	5442609
HCAG_02131		NW_001813981	complement(102666..103472)	24.0864	-0.854205	-1.80776	0.144614	0.772719	1	5448834
HCAG_08366		NW_001813972	complement(351474..351623)	24.0013	1.53254	2.89295	0.144798	0.773076	1	5442877
HCAG_08840		NW_001813970	complement(78778..79614)	38.3427	1.21943	2.32854	0.145538	0.773125	1	5442603
HCAG_08481		NW_001813972	772851..773290	14.7997	-1.41381	-2.66441	0.14573	0.773125	1	5442934
HCAG_07684		NW_001813974	701533..703965	19.2924	-0.897283	-1.86255	0.145583	0.773125	1	5443717
HCAG_06020		NW_001813976	complement(1293154..1294260)	17.0496	0.898496	1.86412	0.146005	0.773125	1	5444808
HCAG_06708		NW_001813977	complement(1288887..1289634)	15.0067	-0.921524	-1.89412	0.145495	0.773125	1	5445415
HCAG_05187		NW_001813978	1105898..1107065	11.8529	1.2461	2.372	0.14557	0.773125	1	5446415
HCAG_05303		NW_001813978	1517454..1519296	22.7238	-1.00322	-2.00447	0.145971	0.773125	1	5446106
HCAG_03547		NW_001813980	complement(1372716..1375474)	21.026	-0.883605	-1.84498	0.144893	0.773125	1	5448239
HCAG_02776		NW_001813981	complement(2382904..2383906)	23.2164	0.898753	1.86445	0.145228	0.773125	1	5448686
HCAG_02822		NW_001813981	2507190..2508708	26.9285	1.08568	2.12238	0.145263	0.773125	1	5449318
HCAG_02993		NW_001813981	3200737..3203949	32.6185	-0.938071	-1.91597	0.145284	0.773125	1	5448598
HCAG_00670		NW_001813982	complement(2294120..2294658)	7.92563	2.13164	4.38216	0.145933	0.773125	1	5450500
HCAG_00675		NW_001813982	2306495..2308220	23.6317	-0.885699	-1.84766	0.14604	0.773125	1	5450424
HCAG_01490		NW_001813982	5297881..5298720	15.4309	-0.999376	-1.99913	0.145896	0.773125	1	5449660
HCAG_02023		NW_001813982	7114422..7115122	14.5643	1.18003	2.26582	0.145614	0.773125	1	5450565
HCAG_08706		NW_001813971	491483..493212	26.4331	-0.827501	-1.77461	0.146325	0.773928	1	5442615
HCAG_04848		NW_001813979	2821449..2823337	21.4537	0.842495	1.79315	0.146356	0.773928	1	5447413
HCAG_02272		NW_001813981	complement(582864..583672)	8.9354	1.50277	2.83387	0.146458	0.774031	1	5448599
HCAG_00598		NW_001813982	2050225..2052217	14.3361	-0.817271	-1.76207	0.14657	0.774187	1	5449648
HCAG_07646		NW_001813974	577399..581249	24.6184	0.889837	1.85297	0.146676	0.77431	1	5443688
HCAG_04088		NW_001813979	236233..238726	25.0217	-0.815302	-1.75967	0.146762	0.77433	1	5447125
HCAG_08335		NW_001813972	235970..238249	18.3584	0.86209	1.81767	0.147277	0.775701	1	5443082
HCAG_04229		NW_001813979	complement(745026..746300)	18.7596	-0.872495	-1.83083	0.147206	0.775701	1	5446624
HCAG_03174		NW_001813980	128462..129433	21.2489	-1.04177	-2.05876	0.147352	0.775701	1	5448244
HCAG_03001		NW_001813981	3221420..3223173	26.1527	0.831602	1.77966	0.147321	0.775701	1	5448535
HCAG_08977		NW_001813969	216402..219015	20.4587	-0.835202	-1.78411	0.147839	0.776193	1	5442449
HCAG_08123		NW_001813973	754566..756210	15.3444	1.00817	2.01136	0.147726	0.776193	1	5443492
HCAG_08141		NW_001813973	complement(809502..810886)	8.13154	-1.14531	-2.21194	0.147802	0.776193	1	5443367
HCAG_00532		NW_001813982	1855372..1858829	27.0863	-0.884217	-1.84576	0.147879	0.776193	1	5449776
HCAG_01052		NW_001813982	complement(3685611..3685805)	13.4381	-1.56712	-2.96312	0.147941	0.776193	1	5451457
HCAG_01271		NW_001813982	4476160..4478647	2473.17	-1.77919	-3.43233	0.147554	0.776193	1	5451195
HCAG_06961		NW_001813977	complement(2155708..2157667)	24.1704	-0.981605	-1.97466	0.148029	0.776221	1	5445468
HCAG_00222		NW_001813982	715154..719698	4.82126	1.28007	2.42851	0.148307	0.777249	1	5450114
HCAG_04239		NW_001813979	773582..775169	15.9985	0.823425	1.7696	0.148413	0.777369	1	5446769
HCAG_08550		NW_001813972	complement(1032182..1033215)	16.7354	-0.92047	-1.89273	0.14918	0.779649	1	5443063
HCAG_08105		NW_001813973	complement(701960..702565)	8.6483	-1.21186	-2.31636	0.148975	0.779649	1	5443319
HCAG_06477		NW_001813977	489008..489655	17.9729	-0.967552	-1.95552	0.149124	0.779649	1	5445451
HCAG_04155		NW_001813979	453411..454866	31.5137	-0.869147	-1.82658	0.14903	0.779649	1	5447342
HCAG_06126		NW_001813976	complement(1718192..1720100)	25.3208	-0.915752	-1.88655	0.149268	0.779675	1	5444580
HCAG_08939		NW_001813969	90200..90817	22.908	1.0505	2.07125	0.14965	0.780655	1	5442444
HCAG_08847		NW_001813970	103973..104679	13.1743	-0.965221	-1.95236	0.149747	0.780655	1	5442604
HCAG_05686		NW_001813976	146294..147183	8.03529	1.39847	2.63621	0.150751	0.780655	1	5444951
HCAG_05867		NW_001813976	complement(754386..756036)	15.1529	0.876977	1.83652	0.150585	0.780655	1	5444742
HCAG_06209		NW_001813976	1968494..1968921	23.1652	-1.20243	-2.30127	0.150706	0.780655	1	5444978
HCAG_06406		NW_001813977	236139..239072	18.6997	0.819447	1.76473	0.150717	0.780655	1	5445778
HCAG_06897		NW_001813977	complement(1956922..1957189)	24.015	1.26417	2.40189	0.150784	0.780655	1	5445440
HCAG_05091		NW_001813978	794162..794980	31.1577	0.863544	1.8195	0.149869	0.780655	1	5446545
HCAG_03749		NW_001813980	2033500..2037054	16.9026	-0.925105	-1.89882	0.150194	0.780655	1	5447737
HCAG_03767		NW_001813980	2089716..2091963	23.2675	-0.839987	-1.79003	0.149904	0.780655	1	5447465
HCAG_02215		NW_001813981	381602..382270	38.5185	-1.01839	-2.02565	0.150181	0.780655	1	5448829
HCAG_02412		NW_001813981	complement(1059727..1060070)	19.4101	2.13278	4.38561	0.150705	0.780655	1	5448528
HCAG_02744		NW_001813981	complement(2264129..2264361)	11.5526	4.706	26.1004	0.150509	0.780655	1	5449326
HCAG_00172		NW_001813982	complement(539262..539718)	41.4434	-1.1634	-2.23984	0.150248	0.780655	1	5449818
HCAG_01022		NW_001813982	3577948..3578422	10.2221	-1.28616	-2.43879	0.150287	0.780655	1	5451026
HCAG_01832		NW_001813982	complement(6416350..6417548)	48.4701	1.06673	2.09468	0.149941	0.780655	1	5450329
HCAG_07450		NW_001813975	complement(1754953..1756184)	18.5213	0.998603	1.99806	0.150905	0.780853	1	5444083
HCAG_03556		NW_001813980	1399062..1400065	23.5689	0.768669	1.7037	0.151112	0.781493	1	5448274
HCAG_05453		NW_001813978	1996753..1997486	23.5112	0.921019	1.89345	0.151275	0.781576	1	5446223
HCAG_02955		NW_001813981	3038088..3039781	113.259	1.27278	2.41626	0.151294	0.781576	1	5449279
HCAG_06654		NW_001813977	1072333..1072730	20.2632	-1.05421	-2.07658	0.151381	0.781592	1	5445273
HCAG_08873		NW_001813970	193902..195456	28.3237	0.863078	1.81891	0.152751	0.781907	1	5442554
HCAG_08887		NW_001813970	complement(238513..238743)	10.5873	4.70698	26.1181	0.152453	0.781907	1	5442561
HCAG_08390		NW_001813972	441611..441811	21.0112	1.29969	2.46175	0.151749	0.781907	1	5443047
HCAG_08420		NW_001813972	572007..572717	9.51812	-1.66976	-3.18161	0.153172	0.781907	1	5443060
HCAG_08518		NW_001813972	901599..904244	14.994	-0.989745	-1.98583	0.152713	0.781907	1	5443074
HCAG_07848		NW_001813974	complement(1250731..1251551)	3.2063	4.78482	27.566	0.152964	0.781907	1	5443671
HCAG_07040		NW_001813975	complement(135415..136209)	9.59086	2.13262	4.38514	0.151738	0.781907	1	5444339
HCAG_06119		NW_001813976	complement(1703471..1703835)	20.8158	-1.28649	-2.43934	0.152422	0.781907	1	5444498
HCAG_06893		NW_001813977	1942009..1943294	20.5504	0.783878	1.72175	0.151853	0.781907	1	5445188
HCAG_05057		NW_001813978	complement(678555..679266)	12.1384	1.39831	2.63593	0.152329	0.781907	1	5445850
HCAG_05301		NW_001813978	1508841..1510778	21.2642	0.836573	1.7858	0.153055	0.781907	1	5445958
HCAG_04644		NW_001813979	2162700..2164543	9.50254	-0.910333	-1.87948	0.152624	0.781907	1	5447028
HCAG_04682		NW_001813979	2293719..2294183	7.99238	4.70698	26.1181	0.152439	0.781907	1	5447178
HCAG_03397		NW_001813980	complement(872532..875039)	7.5221	-0.879264	-1.83944	0.15183	0.781907	1	5448064
HCAG_03931		NW_001813980	2616770..2620291	22.2099	-0.936503	-1.91388	0.153043	0.781907	1	5448245
HCAG_03933		NW_001813980	complement(2625587..2630314)	18.9858	-0.912504	-1.88231	0.153179	0.781907	1	5448032
HCAG_02123		NW_001813981	complement(76180..78879)	0.364426	-4.07162	-16.8144	0.153271	0.781907	1	5448360
HCAG_02324		NW_001813981	complement(761083..761560)	14.5205	-1.12024	-2.17383	0.153198	0.781907	1	5448846
HCAG_02547		NW_001813981	1503792..1504923	28.6851	-0.920899	-1.89329	0.152881	0.781907	1	5449033
HCAG_02806		NW_001813981	complement(2459338..2461415)	16.4071	-0.756142	-1.68897	0.153258	0.781907	1	5449320
HCAG_00239		NW_001813982	776386..779358	26.5137	0.931637	1.90744	0.152059	0.781907	1	5451138
HCAG_00494		NW_001813982	1709694..1712223	63.5773	-1.43424	-2.7024	0.15276	0.781907	1	5450395
HCAG_04107		NW_001813979	298664..299591	11.8093	0.999811	1.99974	0.153552	0.782913	1	5446687
HCAG_05769		NW_001813976	414248..417355	13.9821	-0.847202	-1.79901	0.154119	0.783914	1	5444615
HCAG_06762		NW_001813977	1447710..1448143	14.972	1.30001	2.46231	0.15401	0.783914	1	5445719
HCAG_06777		NW_001813977	1506554..1507639	17.8008	1.06132	2.08684	0.153969	0.783914	1	5445645
HCAG_00796		NW_001813982	complement(2787292..2788206)	23.6361	-0.790527	-1.72971	0.153976	0.783914	1	5450111
HCAG_01132		NW_001813982	complement(3982681..3987721)	124.846	1.59833	3.02793	0.154165	0.783914	1	5449790
HCAG_07604		NW_001813974	complement(432422..433411)	18.9517	0.820865	1.76647	0.154929	0.786718	1	5443523
HCAG_07857		NW_001813974	1298217..1299271	32.9663	-0.770584	-1.70596	0.154992	0.786718	1	5443913
HCAG_06266		NW_001813976	2150028..2150685	7.614	-1.28603	-2.43856	0.15511	0.786718	1	5444620
HCAG_03499		NW_001813980	complement(1202397..1205373)	47.8642	1.05818	2.08231	0.155066	0.786718	1	5447858
HCAG_00384		NW_001813982	complement(1295432..1296378)	15.8252	-0.824203	-1.77056	0.155135	0.786718	1	5451129
HCAG_08457		NW_001813972	702390..702854	11.0846	1.29984	2.46202	0.155712	0.787386	1	5443058
HCAG_07822		NW_001813974	complement(1158796..1160450)	0.988791	-2.24605	-4.74381	0.155936	0.787386	1	5443796
HCAG_07331		NW_001813975	1233838..1237009	20.48	-0.97934	-1.97156	0.155786	0.787386	1	5444001
HCAG_05784		NW_001813976	complement(462385..463508)	15.8945	-0.877992	-1.83782	0.155888	0.787386	1	5444546
HCAG_06459		NW_001813977	426616..427198	16.1878	-1.02691	-2.03765	0.15567	0.787386	1	5445318
HCAG_05138		NW_001813978	complement(967667..969058)	23.3246	0.840659	1.79087	0.155665	0.787386	1	5446211
HCAG_04156		NW_001813979	457663..459878	20.2216	-0.864862	-1.82116	0.155401	0.787386	1	5447425
HCAG_03420		NW_001813980	939916..940974	16.0314	0.95141	1.93376	0.155469	0.787386	1	5447636
HCAG_06248		NW_001813976	complement(2091823..2094794)	19.9594	0.849749	1.80219	0.156215	0.787534	1	5444824
HCAG_05447		NW_001813978	complement(1983405..1984094)	18.0515	-0.83419	-1.78286	0.156217	0.787534	1	5445867
HCAG_01704		NW_001813982	5952109..5954994	11.6191	0.774307	1.71037	0.15607	0.787534	1	5450556
HCAG_05898		NW_001813976	877203..879128	23.3851	0.877898	1.8377	0.156559	0.788378	1	5444439
HCAG_05190		NW_001813978	1122045..1122610	16.6292	1.09882	2.14179	0.15672	0.788378	1	5446238
HCAG_03863		NW_001813980	2387800..2391844	22.0607	-0.87754	-1.83724	0.15667	0.788378	1	5447927
HCAG_00859		NW_001813982	complement(2996599..2998156)	46.7848	-0.879309	-1.83949	0.156679	0.788378	1	5450323
HCAG_08508		NW_001813972	873060..874193	40.7616	-1.01907	-2.02661	0.156849	0.788604	1	5442873
HCAG_08076		NW_001813973	592895..595313	21.7634	-1.01302	-2.01813	0.157158	0.789101	1	5443465
HCAG_05715		NW_001813976	complement(249416..250974)	34.2394	-0.894768	-1.85931	0.1574	0.789101	1	5444591
HCAG_05841		NW_001813976	complement(669649..671461)	7.71403	1.15642	2.22904	0.157703	0.789101	1	5444703
HCAG_06246		NW_001813976	complement(2086345..2087440)	12.6422	0.920071	1.89221	0.1575	0.789101	1	5444924
HCAG_04956		NW_001813978	complement(318136..319126)	23.3051	0.924176	1.8976	0.15764	0.789101	1	5446001
HCAG_04513		NW_001813979	1722323..1724644	21.8354	0.868451	1.8257	0.157545	0.789101	1	5447191
HCAG_03702		NW_001813980	1875394..1876159	28.6272	0.847845	1.79981	0.157541	0.789101	1	5448139
HCAG_00873		NW_001813982	complement(3036298..3036831)	26.4943	1.13427	2.19507	0.157244	0.789101	1	5450620
HCAG_02048		NW_001813982	7200726..7202991	16.5327	-0.760751	-1.69437	0.157106	0.789101	1	5451320
HCAG_05734		NW_001813976	complement(297548..301062)	26.875	-0.923509	-1.89672	0.15806	0.789685	1	5444792
HCAG_00760		NW_001813982	complement(2667291..2668064)	12.5294	-0.958402	-1.94316	0.158071	0.789685	1	5450857
HCAG_00932		NW_001813982	complement(3232252..3233703)	31.3468	-0.895926	-1.8608	0.157951	0.789685	1	5449400
HCAG_04408		NW_001813979	complement(1328299..1330791)	15.184	0.836365	1.78555	0.158294	0.790379	1	5446715
HCAG_07133		NW_001813975	complement(461562..462392)	14.3018	0.998339	1.9977	0.159258	0.791346	1	5444170
HCAG_05981		NW_001813976	complement(1135232..1136682)	39.6599	0.79569	1.73591	0.159216	0.791346	1	5444970
HCAG_05999		NW_001813976	1206286..1209676	32.9031	0.98945	1.98543	0.159532	0.791346	1	5444887
HCAG_06011		NW_001813976	complement(1261810..1266380)	24.5544	-0.950637	-1.93273	0.158606	0.791346	1	5444974
HCAG_06198		NW_001813976	1927440..1929590	18.1622	-0.874024	-1.83277	0.159339	0.791346	1	5444905
HCAG_06362		NW_001813977	complement(94051..97754)	29.3783	-0.956494	-1.94059	0.159047	0.791346	1	5445353
HCAG_06680		NW_001813977	1174220..1175060	17.3341	0.962465	1.94864	0.158736	0.791346	1	5445783
HCAG_05270		NW_001813978	complement(1395769..1398560)	25.6139	0.911681	1.88124	0.159263	0.791346	1	5445962
HCAG_04472		NW_001813979	1564641..1565801	14.2601	-0.843409	-1.79428	0.158932	0.791346	1	5447165
HCAG_04827		NW_001813979	complement(2746154..2747743)	14.4325	0.785524	1.72372	0.159182	0.791346	1	5446735
HCAG_03469		NW_001813980	complement(1106156..1107637)	18.4892	0.827219	1.77426	0.159577	0.791346	1	5447729
HCAG_03704		NW_001813980	complement(1881178..1883940)	190.391	-1.66711	-3.17578	0.159582	0.791346	1	5448117
HCAG_01422		NW_001813982	5046831..5049242	3.97215	1.13199	2.1916	0.15909	0.791346	1	5449484
HCAG_04202		NW_001813979	651884..654880	23.2513	0.88287	1.84404	0.1598	0.792011	1	5446681
HCAG_01671		NW_001813982	complement(5852524..5853683)	31.4529	-0.841611	-1.79205	0.159915	0.79216	1	5451010
HCAG_09092		NW_001813965	complement(55803..56810)	77.7584	-0.921921	-1.89464	0.160101	0.792662	1	5442330
HCAG_05792		NW_001813976	494389..495646	13.6201	-1.00087	-2.00121	0.160629	0.794439	1	5444593
HCAG_04670		NW_001813979	2254260..2255174	28.613	-0.868074	-1.82522	0.160604	0.794439	1	5447157
HCAG_01529		NW_001813982	5403892..5405115	28.5008	-1.11994	-2.17337	0.160808	0.794909	1	5449722
HCAG_08377		NW_001813972	397167..399200	28.2118	0.855093	1.80888	0.161119	0.795611	1	5442890
HCAG_03173		NW_001813980	complement(126191..128069)	18.4848	-0.792738	-1.73236	0.161058	0.795611	1	5447753
HCAG_08923		NW_001813969	41397..42995	44.2099	0.897858	1.8633	0.161893	0.797105	1	5442434
HCAG_08698		NW_001813971	461634..462533	26.2462	-0.873711	-1.83237	0.161633	0.797105	1	5442744
HCAG_08240		NW_001813973	complement(1142494..1144295)	12.4101	0.789131	1.72803	0.161577	0.797105	1	5443340
HCAG_00393		NW_001813982	1333240..1334548	21.2161	-0.79992	-1.741	0.161895	0.797105	1	5450717
HCAG_00759		NW_001813982	complement(2659186..2659722)	21.4692	-0.972345	-1.96203	0.16178	0.797105	1	5450181
HCAG_01134		NW_001813982	3991324..3993549	18.5929	-0.771416	-1.70694	0.161931	0.797105	1	5449791
HCAG_07388		NW_001813975	complement(1461369..1461788)	13.6347	-1.4677	-2.7658	0.162377	0.797757	1	5444336
HCAG_06810		NW_001813977	complement(1630637..1633048)	15.7062	-0.823537	-1.76974	0.162402	0.797757	1	5445533
HCAG_06814		NW_001813977	complement(1648173..1648907)	15.1124	0.958796	1.94369	0.162233	0.797757	1	5445291
HCAG_05492		NW_001813978	2113664..2114360	16.7479	-0.950157	-1.93208	0.16219	0.797757	1	5446043
HCAG_05819		NW_001813976	587892..588698	11.2656	-1.04727	-2.06661	0.162754	0.798725	1	5444994
HCAG_06296		NW_001813976	2247042..2248634	30.4931	-1.04289	-2.06035	0.162838	0.798725	1	5444696
HCAG_03755		NW_001813980	complement(2055502..2056502)	13.8964	0.887579	1.85007	0.162906	0.798725	1	5447903
HCAG_03027		NW_001813981	complement(3312506..3313222)	24.1825	0.922102	1.89487	0.162939	0.798725	1	5449076
HCAG_02498		NW_001813981	complement(1351308..1353074)	17.9283	0.798958	1.73984	0.163056	0.79882	1	5448396
HCAG_03117		NW_001813981	complement(3580495..3582230)	27.7155	-0.965516	-1.95276	0.163129	0.79882	1	5449275
HCAG_07761		NW_001813974	complement(953654..954652)	16.2441	0.873945	1.83267	0.163696	0.799099	1	5443740
HCAG_06330		NW_001813976	complement(2378416..2380998)	36.4482	0.938565	1.91662	0.163371	0.799099	1	5444549
HCAG_02951		NW_001813981	3023094..3024038	23.697	-1.17039	-2.25072	0.163619	0.799099	1	5449284
HCAG_00115		NW_001813982	379594..381164	17.9301	0.979978	1.97244	0.163464	0.799099	1	5449773
HCAG_00368		NW_001813982	complement(1240122..1242845)	1.33614	1.78671	3.45027	0.163303	0.799099	1	5451182
HCAG_00533		NW_001813982	complement(1859914..1861843)	30.8457	-0.818592	-1.76368	0.163632	0.799099	1	5450690
HCAG_03091		NW_001813981	complement(3513202..3513770)	20.6699	-1.02961	-2.04147	0.163856	0.79947	1	5448452
HCAG_00566		NW_001813982	1967472..1968394	22.1486	0.752422	1.68462	0.16396	0.799558	1	5449814
HCAG_06239		NW_001813976	complement(2065951..2067465)	21.8346	-0.8456	-1.79701	0.164219	0.799995	1	5444895
HCAG_05348		NW_001813978	complement(1672208..1672554)	11.4898	1.45585	2.74318	0.16419	0.799995	1	5446559
HCAG_09324		NW_001813754	25..1142	4.6011	1.30082	2.46368	0.165259	0.800536	1	5442109
HCAG_09310		NW_001813782	complement(879..1277)	4.90284	4.5212	22.9623	0.165245	0.800536	1	5442122
HCAG_08704		NW_001813971	486557..489310	156.917	-1.54488	-2.91779	0.164704	0.800536	1	5442703
HCAG_08277		NW_001813972	15473..17058	17.872	-0.960928	-1.94656	0.16511	0.800536	1	5442859
HCAG_06576		NW_001813977	798554..798956	42.6081	1.01603	2.02234	0.164766	0.800536	1	5445546
HCAG_06597		NW_001813977	872238..872644	9.15026	1.72404	3.30359	0.16531	0.800536	1	5445306
HCAG_03056		NW_001813981	complement(3401329..3401777)	15.6311	-1.18775	-2.27797	0.165352	0.800536	1	5449001
HCAG_00453		NW_001813982	1558184..1558682	22.7033	-0.970816	-1.95995	0.165094	0.800536	1	5449926
HCAG_01060		NW_001813982	complement(3714943..3715137)	10.032	4.5212	22.9623	0.165265	0.800536	1	5449739
HCAG_01568		NW_001813982	complement(5529184..5530121)	27.6099	-1.01857	-2.02591	0.16489	0.800536	1	5449592
HCAG_01964		NW_001813982	6904289..6906710	8.68364	-0.783499	-1.7213	0.164985	0.800536	1	5449662
HCAG_01980		NW_001813982	6968800..6969998	6.45082	1.15929	2.23348	0.164766	0.800536	1	5451276
HCAG_07530		NW_001813974	complement(201076..203251)	23.872	0.760305	1.69385	0.165935	0.802944	1	5443839
HCAG_05519		NW_001813978	complement(2205376..2207111)	26.6289	-0.825628	-1.77231	0.16623	0.803959	1	5446057
HCAG_08034		NW_001813973	466375..470599	18.9538	0.745818	1.67693	0.166883	0.806703	1	5443341
HCAG_06062		NW_001813976	1480335..1481872	14.653	0.872974	1.83143	0.167187	0.807341	1	5444967
HCAG_02682		NW_001813981	2030042..2031255	29.9764	-0.944771	-1.92488	0.16714	0.807341	1	5449170
HCAG_09327		NW_001813747	104..1129	6.00161	-0.940288	-1.91891	0.167365	0.807783	1	5442107
HCAG_08877		NW_001813970	203066..203659	18.444	-1.00375	-2.00521	0.167772	0.80892	1	5442531
HCAG_00862		NW_001813982	3008928..3009813	18.6264	-0.897393	-1.8627	0.167734	0.80892	1	5450044
HCAG_08952		NW_001813969	138695..140861	18.4749	0.792212	1.73173	0.168181	0.809718	1	5442484
HCAG_04475		NW_001813979	complement(1572150..1572425)	13.8547	1.3996	2.63828	0.168196	0.809718	1	5447184
HCAG_02592		NW_001813981	complement(1690560..1692654)	12.0984	-0.853876	-1.80735	0.168129	0.809718	1	5449345
HCAG_09312		NW_001813775	complement(76..788)	14.3869	-1.03156	-2.04423	0.169244	0.809785	1	5442119
HCAG_09099		NW_001813953	complement(41080..42424)	30.6293	-1.06065	-2.08587	0.168979	0.809785	1	5442269
HCAG_08405		NW_001813972	504692..505985	19.4232	-0.748048	-1.67952	0.169051	0.809785	1	5443094
HCAG_07827		NW_001813974	complement(1171191..1171975)	17.6647	0.95771	1.94223	0.168909	0.809785	1	5443597
HCAG_06375		NW_001813977	complement(139012..139832)	28.7199	0.903206	1.87022	0.168591	0.809785	1	5445390
HCAG_06643		NW_001813977	1028412..1030989	40.0979	0.88072	1.84129	0.168694	0.809785	1	5445695
HCAG_05154		NW_001813978	complement(1005529..1006723)	16.4714	-0.772316	-1.70801	0.16911	0.809785	1	5446269
HCAG_05295		NW_001813978	complement(1489443..1491783)	36.2192	-0.902124	-1.86882	0.169159	0.809785	1	5446515
HCAG_04482		NW_001813979	1589216..1590094	21.2885	0.886816	1.84909	0.168644	0.809785	1	5447373
HCAG_04485		NW_001813979	complement(1596587..1597863)	27.1009	-1.06103	-2.08643	0.169044	0.809785	1	5447347
HCAG_03267		NW_001813980	435691..437114	29.0936	0.958316	1.94304	0.169213	0.809785	1	5447779
HCAG_03997		NW_001813980	complement(2855132..2855854)	17.4615	0.926946	1.90125	0.169186	0.809785	1	5448207
HCAG_04449		NW_001813979	1471495..1474105	19.2613	0.808937	1.75192	0.169369	0.809975	1	5446858
HCAG_02468		NW_001813981	1270183..1270961	18.1636	1.01558	2.02172	0.169831	0.811768	1	5448526
HCAG_08276		NW_001813972	complement(13982..15112)	26.1015	-0.766369	-1.70098	0.17077	0.812481	1	5442872
HCAG_07585		NW_001813974	complement(364323..365916)	15.9615	-0.839314	-1.7892	0.17074	0.812481	1	5443795
HCAG_05800		NW_001813976	510505..515523	20.1871	0.900003	1.86607	0.170161	0.812481	1	5444490
HCAG_04983		NW_001813978	complement(404590..406582)	18.317	-0.740254	-1.67047	0.170748	0.812481	1	5446134
HCAG_05043		NW_001813978	complement(632310..633106)	10.2154	1.07873	2.11218	0.170727	0.812481	1	5446180
HCAG_04421		NW_001813979	complement(1373995..1374355)	10.2484	1.57047	2.97001	0.170821	0.812481	1	5447254
HCAG_02314		NW_001813981	723474..727615	22.665	-0.89373	-1.85797	0.170708	0.812481	1	5448759
HCAG_00075		NW_001813982	241354..242775	21.289	-0.776824	-1.71335	0.170278	0.812481	1	5450448
HCAG_00739		NW_001813982	2580180..2581452	53.9421	0.767559	1.70239	0.170844	0.812481	1	5451438
HCAG_01589		NW_001813982	complement(5595547..5596434)	13.4196	0.94728	1.92823	0.170833	0.812481	1	5451485
HCAG_02134		NW_001813981	108111..108982	21.2744	0.868052	1.8252	0.170943	0.81254	1	5448728
HCAG_06377		NW_001813977	142886..144740	16.5114	-0.783311	-1.72108	0.171053	0.812652	1	5445583
HCAG_08805		NW_001813971	858826..860554	14.1365	0.791773	1.7312	0.171316	0.812724	1	5442651
HCAG_05785		NW_001813976	465773..467698	64.0624	0.912201	1.88191	0.171327	0.812724	1	5444487
HCAG_03882		NW_001813980	2444641..2447400	15.4903	0.801821	1.7433	0.171314	0.812724	1	5448118
HCAG_02596		NW_001813981	1700818..1702240	14.0313	0.783981	1.72188	0.171495	0.81311	1	5448737
HCAG_07927		NW_001813973	94272..95683	16.9309	-0.858156	-1.81272	0.171679	0.813573	1	5443430
HCAG_00657		NW_001813982	complement(2247438..2248438)	32.8438	-0.711614	-1.63763	0.171836	0.813906	1	5450889
HCAG_02263		NW_001813981	552985..554585	13.7532	1.12466	2.1805	0.172	0.814131	1	5448654
HCAG_00745		NW_001813982	2605165..2608327	134.285	1.3061	2.47272	0.172057	0.814131	1	5451338
HCAG_08640		NW_001813971	216513..219731	19.9737	-0.734419	-1.66373	0.172535	0.815655	1	5442610
HCAG_07632		NW_001813974	complement(526081..526852)	17.1668	0.884883	1.84661	0.172639	0.815655	1	5443621
HCAG_05987		NW_001813976	complement(1159252..1162119)	17.4147	-0.779572	-1.71662	0.172638	0.815655	1	5444990
HCAG_00807		NW_001813982	complement(2827433..2828955)	14.5629	-0.913302	-1.88335	0.172733	0.815689	1	5449490
HCAG_07934		NW_001813973	115825..116686	16.3346	0.833624	1.78216	0.173023	0.815868	1	5443416
HCAG_04495		NW_001813979	1641841..1643767	37.2678	0.777045	1.71362	0.173118	0.815868	1	5447190
HCAG_03946		NW_001813980	2674144..2674990	10.3883	-1.00328	-2.00455	0.173085	0.815868	1	5447893
HCAG_01616		NW_001813982	5683508..5683955	19.2375	-1.40029	-2.63955	0.173067	0.815868	1	5450228
HCAG_08910		NW_001813970	complement(306492..306901)	12.5865	1.57029	2.96965	0.173356	0.816537	1	5442549
HCAG_00324		NW_001813982	1079689..1080872	18.2535	0.785085	1.72319	0.173434	0.816537	1	5449499
HCAG_06818		NW_001813977	1658163..1659280	23.7676	0.845997	1.79751	0.17356	0.816721	1	5445381
HCAG_01396		NW_001813982	complement(4944536..4945471)	25.9321	0.898877	1.86461	0.173658	0.816774	1	5451368
[truncated: 7,403 more rows]

## Sheet: Expression data
Name	Chromosome	Region	Identifier	186AS vs. 217B - Max group means	186AS vs. 217B - Fold change	186AS vs. 217B - Log fold change	186AS vs. 217B - P-value	186AS vs. 217B - FDR p-value	186AS vs. 217B - Bonferroni	BC16_Hc_217B_2-1 trimmed (GE)-3 - Total counts	BC16_Hc_217B_2-1 trimmed (GE)-3 - RPKM	BC16_Hc_217B_2-1 trimmed (GE)-3 - TPM	BC16_Hc_217B_2-1 trimmed (GE)-3 - CPM	BC15_Hc_217B_1 trimmed-1 (GE)-3 - Total counts	BC15_Hc_217B_1 trimmed-1 (GE)-3 - RPKM	BC15_Hc_217B_1 trimmed-1 (GE)-3 - TPM	BC15_Hc_217B_1 trimmed-1 (GE)-3 - CPM	BC14_Hc_186AS_2 trimmed-1 (GE)-3 - Total counts	BC14_Hc_186AS_2 trimmed-1 (GE)-3 - RPKM	BC14_Hc_186AS_2 trimmed-1 (GE)-3 - TPM	BC14_Hc_186AS_2 trimmed-1 (GE)-3 - CPM	BC13_Hc_186AS_1 trimmed-1 (GE)-4 - Total counts	BC13_Hc_186AS_1 trimmed-1 (GE)-4 - RPKM	BC13_Hc_186AS_1 trimmed-1 (GE)-4 - TPM	BC13_Hc_186AS_1 trimmed-1 (GE)-4 - CPM
HCAG_09343	NW_001813718	172..900	5442097	38.7205	-6.07624	-2.60318	0.000550722	0.0438804	1	30	56.7981	269.832	106.522	17	20.6429	119.319	48.7427	9	12.2227	60.5	23.4526	2	1.69616	8.77343	3.28269
HCAG_09285	NW_001813814	complement(75..1027)	5442140	23.5365	-28.5238	-4.83409	6.15149e-05	0.0107485	0.578363	39	44.1676	209.828	138.479	4	2.90542	16.7938	11.4689	2	1.62473	8.04211	5.21169	0	0	0	0
HCAG_09118	NW_001813963	204..926	5442310	117.105	-52.8195	-5.723	4.81661e-06	0.00266387	0.0452858	1	1.85782	8.82596	3.55074	195	232.352	1343.03	559.107	4	5.33058	26.3853	10.4234	0	0	0	0
HCAG_09074	NW_001813966	61916..62465	5442337	153.41	-17.0736	-4.0937	2.23244e-08	4.96364e-05	0.000209894	22	82.6728	392.755	78.1163	93	224.147	1295.6	266.651	3	8.08673	40.0278	7.81754	7	11.7832	60.9487	11.4894
HCAG_09060	NW_001813967	complement(101742..102413)	5442373	67.0424	8.02643	3.00476	0.000128565	0.0175184	1	4	7.51571	35.705	14.203	6	7.23053	41.7936	17.2033	82	110.519	547.046	213.679	28	23.5663	121.897	45.9577
HCAG_08999	NW_001813968	complement(45845..48889)	5442425	45.5848	-5.23969	-2.38948	0.000144543	0.0183647	1	151	63.6106	302.196	536.162	102	27.5589	159.295	292.456	27	8.15884	40.3847	70.3579	52	9.81251	50.7555	85.3501
HCAG_08934	NW_001813969	complement(74768..75414)	5442464	87.7382	-11.1823	-3.48314	0.000148774	0.0186503	1	61	166.712	792.002	216.595	5	8.76428	50.6589	14.3361	6	11.7625	58.2222	15.6351	3	3.67267	18.997	4.92404
HCAG_08981	NW_001813969	226256..230084	5442452	335.821	-20.0265	-4.32384	0.000460973	0.0411063	1	302	95.2037	452.286	1072.32	2851	576.439	3331.91	8174.44	85	19.2211	95.1407	221.497	146	20.6169	106.642	239.637
HCAG_08902	NW_001813970	278866..281153	5442518	1545.14	-81.8597	-6.35508	1.1274e-07	0.000151426	0.00105998	3456	1690.63	8031.73	12271.4	4461	1399.64	8090.16	12790.7	52	18.247	90.319	135.504	100	21.9129	113.345	164.135
HCAG_08281	NW_001813972	41737..42237	5442879	154.121	14.5721	3.86514	9.14559e-05	0.014237	0.859868	4	13.3613	63.4756	14.203	3	6.42714	37.1499	8.60165	5	11.9803	59.3004	13.0292	198	296.262	1532.43	324.987
HCAG_08432	NW_001813972	611183..612307	5442868	86.7972	-7.74688	-2.95361	3.63583e-05	0.00776912	0.341841	139	153.733	730.341	493.553	28	19.8618	114.804	80.2821	17	13.4869	66.7576	44.2994	18	8.91759	46.1265	29.5443
HCAG_08442	NW_001813972	complement(639729..640693)	5442952	51.6405	-5.18973	-2.37566	3.43177e-05	0.0075036	0.322655	46	71.4169	339.282	163.334	32	31.8641	184.18	91.751	8	8.90932	44.0994	20.8468	16	11.1272	57.5559	26.2616
HCAG_08483	NW_001813972	complement(777296..778847)	5443123	226.234	30.3466	4.92346	9.46872e-06	0.003561	0.0890249	1	2.20461	10.4735	3.55074	7	9.8978	57.2108	20.0705	278	439.63	2176.09	724.425	13	12.838	66.4051	21.3375
HCAG_08495	NW_001813972	complement(821308..821610)	5442948	1671.34	-273.793	-8.09694	1.47241e-07	0.000173045	0.00138436	1019	3336.38	15850.2	3618.2	3	6.29987	36.4142	8.60165	3	7.04586	34.8757	7.81754	3	4.39993	22.7588	4.92404
HCAG_07923	NW_001813973	84259..85860	5443192	25.3365	5.2693	2.39761	0.000320396	0.0320464	1	6	5.58915	26.5525	21.3044	6	3.58472	20.7202	17.2033	29	19.3778	95.9163	75.5696	75	31.2953	161.876	123.101
HCAG_07925	NW_001813973	87629..89800	5443463	106.916	-5.52953	-2.46716	0.000357341	0.0346363	1	104	130.768	621.24	369.277	103	83.0641	480.123	295.323	37	33.3718	165.184	96.4163	16	9.01178	46.6137	26.2616
HCAG_07992	NW_001813973	331489..335585	5443225	6203.52	111.589	6.80206	5.49504e-06	0.00271918	0.0516644	79	43.3244	205.822	280.508	161	56.6292	327.326	461.622	114	44.8458	221.978	297.067	50323	12362.2	63943.8	82597.5
HCAG_08148	NW_001813973	841844..842499	5443456	195.588	-15.729	-3.97535	5.16604e-06	0.0026984	0.0485711	20	43.2276	205.362	71.0148	251	347.948	2011.19	719.672	5	7.75198	38.3708	13.0292	22	21.2999	110.174	36.1096
HCAG_08190	NW_001813973	997871..999263	5443442	51.1763	-7.84447	-2.97168	4.52105e-05	0.00885561	0.425069	98	91.0329	432.472	347.972	19	11.3197	65.4297	54.4771	10	6.66322	32.9817	26.0585	15	6.24148	32.2842	24.6202
HCAG_08195	NW_001813973	1011213..1012626	5443516	46.1666	-5.6664	-2.50243	7.04527e-05	0.0114206	0.662396	46	42.255	200.742	163.334	85	50.0781	289.46	243.713	12	7.90702	39.1383	31.2702	24	9.87541	51.0809	39.3923
HCAG_08233	NW_001813973	complement(1115506..1117117)	5443284	47.6958	-5.00597	-2.32365	0.000583897	0.0453703	1	98	76.7956	364.834	347.972	37	18.5961	107.488	106.087	12	6.74533	33.3881	31.2702	35	12.2858	63.5485	57.4472
HCAG_07503	NW_001813974	complement(119429..120357)	5443808	41.6485	-5.26596	-2.3967	0.000156245	0.0190781	1	20	26.4553	125.682	71.0148	67	56.8416	328.554	192.104	12	11.3861	56.3591	31.2702	12	7.11029	36.7782	19.6962
HCAG_07605	NW_001813974	434463..435041	5443697	184.574	-17.5258	-4.13141	2.94642e-06	0.00184681	0.0277022	18	33.6296	159.765	63.9133	280	335.519	1939.35	802.821	8	10.7214	53.0688	20.8468	17	14.2273	73.5911	27.9029
HCAG_07624	NW_001813974	500920..502750	5443537	128.155	-8.90082	-3.15394	0.000273023	0.0290838	1	297	186.014	883.699	1054.57	175	70.2969	406.327	501.763	39	17.5212	86.7268	101.628	45	12.6248	65.3022	73.8606
HCAG_07746	NW_001813974	905573..906040	5443920	96.219	7.09901	2.82762	0.00010494	0.0156584	0.986643	2	5.70157	27.0866	7.10148	9	16.4557	95.1165	25.805	71	145.189	718.659	185.015	37	47.2487	244.395	60.7299
HCAG_07830	NW_001813974	complement(1179664..1181566)	5443539	56.0444	-4.82018	-2.26909	0.000295213	0.0305228	1	78	53.9621	256.359	276.958	131	58.1266	335.981	375.605	22	10.9176	54.0403	57.3286	46	14.2553	73.736	75.502
HCAG_07024	NW_001813975	complement(53494..53679)	5444381	171.469	-37.8466	-5.24209	1.20014e-08	3.76123e-05	0.000112837	38	202.682	962.884	134.928	41	140.257	810.706	117.556	0	0	0	0	3	7.16763	37.0748	4.92404
HCAG_07051	NW_001813975	173046..174099	5443980	34.5969	-8.00749	-3.00135	6.17338e-05	0.0107485	0.580421	13	21.8223	103.671	46.1596	44	47.3716	273.815	126.158	2	2.40823	11.9203	5.21169	9	6.76741	35.0046	14.7721
HCAG_07070	NW_001813975	244154..245490	5444382	42.5742	4.13214	2.04689	0.000428338	0.0390993	1	11	11.5479	54.8611	39.0581	12	8.07983	46.7027	34.4066	50	37.6525	186.373	130.292	101	47.496	245.675	165.776
HCAG_07092	NW_001813975	310335..310631	5444337	141.238	-16.4785	-4.04251	1.53642e-05	0.00478019	0.144454	82	273.906	1301.25	291.161	4	8.56952	49.5332	11.4689	3	7.1882	35.5802	7.81754	6	8.97764	46.4371	9.84808
HCAG_07176	NW_001813975	complement(638601..639218)	5444192	196.859	-8.42237	-3.07423	0.000475805	0.0411063	1	235	377.245	1792.18	834.424	16	16.4734	95.2191	45.8755	21	24.1817	119.695	54.7228	30	21.5725	111.584	49.2404
HCAG_07180	NW_001813975	648554..649347	5444197	179.622	58.3329	5.86624	2.62954e-06	0.00176592	0.0247229	2	2.73298	12.9836	7.10148	3	2.62928	15.1977	8.60165	364	356.796	1766.07	948.528	4	2.44845	12.6647	6.56539
HCAG_07213	NW_001813975	793465..794001	5444146	133.649	-10.2682	-3.36011	1.93014e-05	0.0051849	0.181472	11	32.4786	154.297	39.0581	124	234.82	1357.3	355.535	7	14.8257	73.3842	18.2409	12	15.8712	82.0942	19.6962
HCAG_07250	NW_001813975	915868..917481	5444190	594.069	-26.2844	-4.71614	0.000476321	0.0411063	1	1861	1169.99	5558.31	6607.93	45	18.1451	104.881	129.025	49	22.0976	109.379	127.686	78	21.9662	113.621	128.025
HCAG_07317	NW_001813975	1193736..1194371	5444024	75.5617	-4.7066	-2.23468	0.000530585	0.0433155	1	77	120.11	570.607	273.407	31	31.014	179.266	88.8837	21	23.4973	116.307	54.7228	14	9.78224	50.599	22.9789
HCAG_05782	NW_001813976	complement(457532..458889)	5445000	385.833	-31.8368	-4.99263	0.000165898	0.019906	1	791	764.844	3633.56	2808.63	11	6.82179	39.431	31.5394	17	11.7912	58.3641	44.2994	27	11.6946	60.4905	44.3164
HCAG_06135	NW_001813976	complement(1737820..1741801)	5444758	148.324	-14.8395	-3.89137	0.000302951	0.0309603	1	379	156.665	744.271	1345.73	528	139.983	809.124	1513.89	29	8.59888	42.5629	75.5696	67	12.406	64.1703	109.97
HCAG_06202	NW_001813976	1938251..1939727	5444959	143.423	12.3547	3.62699	0.000464816	0.0411063	1	17	14.1963	67.4428	60.3626	14	7.49833	43.3415	40.141	462	276.746	1369.84	1203.9	27	10.0998	52.2418	44.3164
HCAG_06240	NW_001813976	2069311..2070172	5444625	147.656	21.7054	4.43999	9.35504e-06	0.003561	0.0879561	5	8.30882	39.4729	17.7537	4	4.26323	24.6421	11.4689	239	284.891	1410.16	622.797	14	10.4213	53.9044	22.9789
HCAG_06249	NW_001813976	complement(2095243..2095473)	5445068	83.5835	-23.3482	-4.54524	0.000123873	0.0171273	1	37	158.904	754.906	131.377	3	8.26347	47.7641	8.60165	0	0	0	0	3	5.77134	29.8524	4.92404
HCAG_06334	NW_001813976	complement(2392329..2392688)	5444761	100.062	-8.30414	-3.05383	3.94454e-05	0.0080623	0.370866	63	173.613	824.786	223.697	15	26.512	153.243	43.0083	5	9.88378	48.9228	13.0292	11	13.5787	70.2362	18.0548
HCAG_06439	NW_001813977	complement(357662..358415)	5445317	66.6211	5.78823	2.53312	0.000591981	0.0456213	1	7	15.1297	71.8768	24.8552	5	6.93123	40.0636	14.3361	16	24.8063	122.787	41.6935	112	108.436	560.888	183.831
HCAG_06686	NW_001813977	complement(1201359..1204547)	5445767	901.904	28.8987	4.85293	0.000522123	0.0430614	1	51	19.6336	93.2737	181.088	142	35.0612	202.659	407.145	6439	1778.11	8801.32	16779	149	25.6945	132.905	244.561
HCAG_06884	NW_001813977	complement(1903576..1904232)	5445407	406.278	100.313	6.64837	4.26406e-07	0.000400907	0.00400907	2	4.38001	20.8082	7.10148	2	2.80921	16.2377	5.73443	511	802.746	3973.44	1331.59	10	9.81001	50.7426	16.4135
HCAG_06939	NW_001813977	complement(2091148..2091915)	5445180	406.645	-66.7958	-6.06169	1.13654e-11	1.06857e-07	1.06857e-07	274	520.743	2473.91	972.903	240	292.546	1690.96	688.132	5	6.8164	33.7399	13.0292	7	5.9593	30.8247	11.4894
HCAG_06942	NW_001813977	2100148..2101332	5445307	55.5713	-7.64896	-2.93526	7.79393e-06	0.00318602	0.0732785	68	67.3263	319.849	241.45	69	43.8162	253.264	197.838	7	4.97148	24.6079	18.2409	21	9.31363	48.1751	34.4683
HCAG_07005	NW_001813977	2354253..2355661	5445728	104.032	21.8135	4.44715	6.58561e-06	0.00309589	0.0619179	6	6.86556	32.6164	21.3044	3	2.20168	12.7261	8.60165	241	197.812	979.134	628.009	20	10.2513	53.0251	32.8269
HCAG_04910	NW_001813978	complement(170830..172472)	5446383	3713.47	-332.694	-8.37805	7.98034e-08	0.000125052	0.000750312	12	11.7405	55.7759	42.6089	11817	7415.19	42861	33881.9	27	18.9488	93.7929	70.3579	19	8.3269	43.0711	31.1856
HCAG_05015	NW_001813978	528075..529525	5445987	51.0013	6.27011	2.64849	2.11717e-05	0.00533982	0.199056	9	7.91548	37.6042	31.9567	12	6.76901	39.1259	34.4066	83	52.363	259.187	216.285	126	49.6397	256.763	206.81
HCAG_05046	NW_001813978	complement(639528..639716)	5446078	168.33	-31.9339	-4.99702	2.54307e-05	0.00613076	0.2391	0	0	0	0	100	336.66	1945.95	286.722	2	7.5305	37.2745	5.21169	2	4.70257	24.3242	3.28269
HCAG_05050	NW_001813978	complement(646807..647469)	5445907	55.3806	-5.15401	-2.3657	4.99999e-05	0.00959386	0.470099	37	73.7083	350.167	131.377	29	37.0529	214.171	83.1493	9	12.8608	63.6586	23.4526	11	9.81592	50.7731	18.0548
HCAG_05203	NW_001813978	complement(1178284..1179149)	5446470	95.4853	8.57135	3.09952	0.000607265	0.0464188	1	7	12.4454	59.1245	24.8552	7	7.98209	46.1378	20.0705	141	179.821	890.08	367.424	14	11.1497	57.6719	22.9789
HCAG_05275	NW_001813978	1417021..1417491	5445956	57.764	-11.2631	-3.49353	0.000545496	0.0438355	1	1	3.24207	15.4022	3.55074	54	112.286	649.03	154.83	2	4.65119	23.0225	5.21169	5	7.26133	37.5594	8.20674
HCAG_05298	NW_001813978	1502458..1503907	5445897	99.4218	-4.58617	-2.19729	0.000404342	0.0376398	1	129	116.555	553.721	458.045	142	82.2885	475.64	407.145	32	20.7397	102.658	83.3871	61	24.6885	127.702	100.122
HCAG_05377	NW_001813978	complement(1767708..1769095)	5446166	225.706	-18.5023	-4.20963	0.000122431	0.0171273	1	528	429.005	2038.08	1874.79	43	22.4081	129.523	123.29	23	13.405	66.3523	59.9345	29	10.5548	54.595	47.5991
HCAG_05563	NW_001813978	complement(2372830..2373472)	5446366	206.205	-16.1748	-4.01568	6.93746e-06	0.003106	0.065226	16	29.2324	138.875	56.8118	327	383.178	2214.83	937.58	16	20.9689	103.792	41.6935	12	9.82085	50.7986	19.6962
HCAG_05570	NW_001813978	complement(2392432..2393322)	5446245	201.106	-13.9815	-3.80545	1.09763e-05	0.0038222	0.103199	308	342.939	1629.21	1093.63	83	59.2725	342.604	237.979	26	20.7659	102.787	67.752	17	8.47888	43.8573	27.9029
HCAG_04039	NW_001813979	complement(58179..62601)	5447241	31.1779	-4.67114	-2.22378	0.000534419	0.0433155	1	87	29.0021	137.781	308.914	156	33.3538	192.79	447.286	35	8.36933	41.4266	91.2046	45	6.71966	34.7576	73.8606
HCAG_04080	NW_001813979	197334..198350	5446878	69.94	20.0267	4.32385	1.21259e-05	0.0039313	0.114008	2	2.30447	10.9479	7.10148	5	3.69505	21.3579	14.3361	10	8.26518	40.9111	26.0585	255	131.615	680.781	418.544
HCAG_04117	NW_001813979	complement(325332..327786)	5446656	55.6363	-9.47574	-3.24424	0.0002386	0.0263919	1	199	106.141	504.247	706.597	15	5.13135	29.66	43.0083	15	5.73897	28.4068	39.0877	24	5.73411	29.6598	39.3923
HCAG_04163	NW_001813979	506753..508524	5446610	44.0169	16.1574	4.01412	0.00016726	0.019906	1	4	3.43575	16.3223	14.203	3	1.65269	9.55283	8.60165	3	1.84839	9.1492	7.81754	224	86.1854	445.797	367.662
HCAG_04165	NW_001813979	522958..525287	5446580	52.1817	8.20262	3.03608	0.000143158	0.0183647	1	10	5.89467	28.0039	35.5074	15	5.67101	32.7793	43.0083	32	13.5307	66.9746	83.3871	344	90.8326	469.835	564.624
HCAG_04338	NW_001813979	complement(1102122..1102736)	5447290	81.2933	-8.84435	-3.14476	0.000393646	0.0370106	1	73	155.745	739.9	259.204	5	6.84179	39.5467	14.3361	8	12.2431	60.6012	20.8468	6	5.73411	29.6598	9.84808
HCAG_04376	NW_001813979	1223075..1224291	5446639	6023.56	514.486	9.00699	2.63967e-08	4.96364e-05	0.000248182	11	15.6793	74.4881	39.0581	7	6.39944	36.9898	20.0705	11775	12039.5	59593.1	30683.8	12	7.66195	39.6317	19.6962
HCAG_04433	NW_001813979	complement(1411102..1413188)	5447423	97.6523	9.40042	3.23273	0.00027387	0.0290838	1	16	11.3786	54.0566	56.8118	17	7.75403	44.8195	48.7427	356	181.606	898.917	927.681	43	13.6981	70.8541	70.5779
HCAG_04450	NW_001813979	complement(1475417..1477685)	5446857	63.54	-5.34726	-2.4188	0.000334586	0.0329003	1	163	98.7228	469.004	578.77	73	28.3571	163.909	209.307	36	15.6403	77.4163	93.8105	33	8.95298	46.3096	54.1645
HCAG_04564	NW_001813979	1884400..1885669	5446793	60.7954	-4.39142	-2.13469	0.000642513	0.048717	1	28	46.2968	219.943	99.4207	71	75.294	435.211	203.572	21	24.9071	123.286	54.7228	10	7.40655	38.3106	16.4135
HCAG_03143	NW_001813980	56451..57042	5447524	153.607	-13.7625	-3.78267	1.57611e-05	0.00478019	0.148186	14	26.0094	123.563	49.7103	236	281.205	1625.41	676.663	8	10.6612	52.7707	20.8468	19	15.8117	81.7868	31.1856
HCAG_03282	NW_001813980	497497..502269	5448162	18.4562	-56.5388	-5.82117	9.97251e-06	0.00360621	0.0937616	170	36.9123	175.36	603.626	0	0	0	0	0	0	0	0	6	0.583576	3.01857	9.84808
HCAG_03343	NW_001813980	672337..672819	5447963	99.6254	-39.9114	-5.31873	1.10665e-06	0.000867064	0.0104048	29	121.393	576.704	102.971	29	77.8579	450.031	83.1493	0	0	0	0	2	3.75015	19.3978	3.28269
HCAG_03349	NW_001813980	688205..691589	5447655	310.213	-27.7332	-4.79354	3.0961e-05	0.00709989	0.291095	849	401.655	1908.15	3014.58	721	218.771	1264.53	2067.26	25	8.48393	41.9938	65.1462	69	14.6224	75.6347	113.253
HCAG_03414	NW_001813980	complement(924394..925238)	5447482	59.3613	-6.98814	-2.80491	3.76515e-05	0.00786665	0.353999	60	94.4832	448.863	213.044	24	24.2395	140.108	68.8132	12	13.5549	67.0942	31.2702	6	4.23232	21.8918	9.84808
HCAG_03618	NW_001813980	1624449..1624802	5448307	388.219	-13.612	-3.76681	8.71975e-05	0.0138954	0.819831	270	756.666	3594.71	958.7	11	19.7716	114.283	31.5394	19	38.1949	189.058	49.5111	14	17.5749	90.9066	22.9789
HCAG_03641	NW_001813980	1691267..1693695	5447504	56.6635	-4.65154	-2.21771	0.000295424	0.0305228	1	114	60.9027	289.332	404.784	153	52.4243	303.021	438.684	42	16.0951	79.6675	109.446	48	11.4867	59.4155	78.7847
HCAG_03762	NW_001813980	2079993..2080696	5447639	687.379	-28.141	-4.8146	3.20934e-05	0.00718434	0.301742	346	1362.13	6471.11	1228.56	5	12.6247	72.973	14.3361	15	42.359	209.669	39.0877	3	5.2904	27.3647	4.92404
HCAG_03775	NW_001813980	2115976..2116982	5447624	66.9021	7.0828	2.82432	0.000483038	0.0412866	1	9	11.1469	52.9558	31.9567	8	6.35493	36.7325	22.9377	130	115.496	571.682	338.76	33	18.3083	94.7005	54.1645
HCAG_03849	NW_001813980	complement(2344004..2345043)	5447765	117.443	17.8046	4.15418	1.70295e-05	0.00485338	0.160112	4	4.69065	22.284	14.203	9	6.76901	39.1259	25.805	263	221.228	1095.04	685.338	26	13.6575	70.6437	42.675
HCAG_03902	NW_001813980	2525745..2526373	5448202	70.1747	-4.61118	-2.20513	0.000511158	0.0430153	1	65	107.475	510.582	230.798	31	32.8748	190.022	88.8837	8	9.48842	46.9659	20.8468	28	20.7384	107.27	45.9577
HCAG_03962	NW_001813980	complement(2732909..2735572)	5448119	91.9686	-96.9604	-6.59932	3.41152e-09	1.60375e-05	3.20751e-05	412	176.255	837.336	1462.9	28	7.68264	44.4068	80.2821	2	0.61374	3.0379	5.21169	6	1.14979	5.94732	9.84808
HCAG_03971	NW_001813980	complement(2762831..2763586)	5448264	317	-14.2313	-3.831	4.29904e-06	0.00252622	0.0404195	229	418.388	1987.65	813.119	184	215.611	1246.27	527.568	6	7.86334	38.922	15.6351	46	37.6466	194.728	75.502
HCAG_02138	NW_001813981	117525..118298	5448717	38.0137	-9.27525	-3.21339	0.00013603	0.0177632	1	17	49.75	236.348	60.3626	14	26.2773	151.887	40.141	4	8.39684	41.5627	10.4234	1	1.31089	6.78064	1.64135
HCAG_02166	NW_001813981	complement(208544..209203)	5448905	236.202	-38.9346	-5.28298	2.1686e-06	0.0015684	0.0203891	4	6.64706	31.5783	14.203	437	465.758	2692.15	1252.97	4	4.76805	23.601	10.4234	13	9.67691	50.0541	21.3375
HCAG_02204	NW_001813981	complement(330341..331728)	5448874	1572.15	216.91	7.76095	3.49728e-07	0.000365349	0.00328814	10	7.46481	35.4632	35.5074	12	5.74525	33.2085	34.4066	5859	3137.28	15529	15267.7	21	7.02202	36.3216	34.4683
HCAG_02351	NW_001813981	850163..851063	5448359	156.448	-17.2325	-4.10706	0.000134477	0.0177632	1	76	310.278	1474.04	269.856	1	2.61846	15.1351	2.86722	2	5.85705	28.9913	5.21169	6	10.9727	56.7565	9.84808
HCAG_02379	NW_001813981	complement(937852..942002)	5449291	10.3314	-6.49769	-2.69993	0.000275309	0.0290838	1	70	18.3136	87.0028	248.552	14	2.34916	13.5785	40.141	10	1.87667	9.28914	26.0585	11	1.28912	6.66799	18.0548
HCAG_02451	NW_001813981	1187114..1187607	5448605	44.3555	-4.97897	-2.31585	0.000245367	0.0268249	1	22	53.1037	252.281	78.1163	23	35.6073	205.816	65.946	7	12.1203	59.9929	18.2409	7	7.56874	39.1496	11.4894
HCAG_02461	NW_001813981	1245247..1247316	5448474	306.922	-33.0537	-5.04674	0.000185156	0.0214918	1	1229	607.503	2886.08	4363.86	20	6.34068	36.6501	57.3443	24	8.5098	42.1219	62.5403	43	9.52113	49.2484	70.5779
HCAG_02593	NW_001813981	1696644..1697234	5448458	24.7157	-7.80692	-2.96475	0.000132776	0.0177632	1	15	29.3513	139.44	53.2611	16	20.0801	116.066	45.8755	1	1.40361	6.94762	2.60585	5	4.38258	22.669	8.20674
HCAG_02605	NW_001813981	complement(1736097..1736696)	5448682	69.4936	-6.70164	-2.74451	0.000565199	0.0446555	1	68	129.236	613.962	241.45	8	9.75152	56.3653	22.9377	8	10.9062	53.9838	20.8468	11	9.36461	48.4387	18.0548
HCAG_02675	NW_001813981	1981473..1982782	5448990	72.782	-20.1777	-4.33469	5.16488e-05	0.00971204	0.485602	1	1.2432	5.90609	3.55074	181	144.321	834.196	518.966	6	5.35062	26.4845	15.6351	6	3.3413	17.283	9.84808
HCAG_02889	NW_001813981	2762908..2765032	5449301	53.8824	-9.72573	-3.28181	2.15819e-05	0.00533982	0.202913	20	14.5359	69.0559	71.0148	200	93.2289	538.877	573.443	16	8.34147	41.2887	41.6935	15	4.88344	25.2598	24.6202
HCAG_02970	NW_001813981	3086139..3087463	5448333	61.0614	-6.23054	-2.63936	0.000187829	0.0215361	1	23	21.069	100.093	81.667	172	101.054	584.107	493.161	17	11.1706	55.2923	44.2994	29	11.8997	61.5517	47.5991
HCAG_03055	NW_001813981	3399884..3400628	5449163	57.8687	-5.23868	-2.3892	6.77832e-05	0.0111807	0.637298	29	65.2384	309.929	102.971	35	50.499	291.892	100.353	9	14.5231	71.8866	23.4526	10	10.0769	52.1233	16.4135
HCAG_03079	NW_001813981	complement(3477221..3478351)	5448826	86.7213	9.35889	3.22634	0.000472644	0.0411063	1	12	10.526	50.006	42.6089	12	6.75106	39.0222	34.4066	14	8.80888	43.6023	36.4819	419	164.634	851.573	687.725
HCAG_00067	NW_001813982	207577..208930	5450669	450.344	27.3381	4.77284	0.000310548	0.0313954	1	13	13.9126	66.0947	46.1596	23	15.7871	91.2517	65.946	18	13.8181	68.397	46.9052	1850	886.869	4587.36	3036.49
HCAG_00252	NW_001813982	complement(817196..820195)	5450493	506.461	-175.196	-7.45282	1.03953e-06	0.000867064	0.00977371	1592	1010.48	4800.51	5652.78	6	2.44256	14.1184	17.2033	2	0.910597	4.50728	5.21169	16	4.54913	23.5305	26.2616
HCAG_00262	NW_001813982	complement(852088..855003)	5450073	33.1459	-12.3129	-3.6221	4.44328e-05	0.00885561	0.417757	120	60.7702	288.702	426.089	17	5.52163	31.9159	48.7427	13	4.72242	23.3751	33.876	3	0.680541	3.52012	4.92404
HCAG_00315	NW_001813982	complement(1042859..1043053)	5449981	83.3998	-27.4137	-4.77683	9.85299e-05	0.0149416	0.926378	2	10.1751	48.3391	7.10148	48	156.624	905.314	137.626	2	7.29879	36.1276	5.21169	0	0	0	0
HCAG_00557	NW_001813982	complement(1930090..1931565)	5449952	68.6709	-6.44737	-2.68871	0.000108253	0.0156584	1	144	103.296	490.731	511.306	74	34.0457	196.79	212.174	22	11.3202	56.0331	57.3286	33	10.6037	54.8482	54.1645
HCAG_00594	NW_001813982	2039598..2040123	5449961	159.173	-11.0319	-3.46361	0.000370202	0.035158	1	129	309.124	1468.56	458.045	6	9.22155	53.302	17.2033	14	24.0648	119.116	36.4819	4	4.29365	22.2091	6.56539
HCAG_00634	NW_001813982	2160671..2162782	5450874	1598.98	59.6485	5.89841	2.69214e-05	0.00632788	0.253115	48	24.7631	117.643	170.435	72	23.8235	137.704	206.44	8538	3159.6	15639.4	22248.7	166	38.3616	198.426	272.464
HCAG_00661	NW_001813982	2256412..2257466	5451203	113.846	-15.9804	-3.99824	9.23694e-05	0.014237	0.868457	3	3.9058	18.5554	10.6522	268	223.786	1293.52	768.414	11	10.2729	50.8489	28.6643	12	6.99832	36.199	19.6962
HCAG_00716	NW_001813982	2482752..2483202	5449375	316.525	114.343	6.83723	1.2008e-05	0.0039313	0.112899	0	0	0	0	2	4.0018	23.1311	5.73443	0	0	0	0	453	633.051	3274.48	743.53
HCAG_00942	NW_001813982	3290271..3291977	5450632	208.591	-30.462	-4.92894	1.90315e-05	0.0051849	0.178934	461	412.023	1957.41	1636.89	9	5.15908	29.8203	25.805	10	6.4111	31.7337	26.0585	17	6.80602	35.2044	27.9029
HCAG_01016	NW_001813982	complement(3557551..3559918)	5451104	379.678	-31.701	-4.98646	0.000224813	0.025163	1	1326	749.567	3560.98	4708.28	27	9.78903	56.5821	77.4149	23	9.32623	46.1631	59.9345	55	13.9269	72.0371	90.2741
HCAG_01078	NW_001813982	3771260..3773057	5450605	86.1439	-17.2485	-4.1084	0.000174676	0.0205288	1	294	171.168	813.169	1043.92	3	1.12022	6.47507	8.60165	8	3.34099	16.5373	20.8468	24	6.25906	32.3752	39.3923
HCAG_01104	NW_001813982	3875562..3876256	5449404	47.2843	-5.77437	-2.52966	5.69087e-05	0.0102895	0.535055	21	33.3871	158.613	74.5655	60	61.1814	353.638	172.033	9	10.2639	50.8045	23.4526	12	8.54602	44.2046	19.6962
HCAG_01116	NW_001813982	complement(3924064..3924905)	5449958	35.8944	-6.75847	-2.7567	6.57896e-05	0.0110456	0.618554	18	21.884	103.965	63.9133	64	49.9049	288.458	183.502	4	3.48839	17.2669	10.4234	15	8.16899	42.2544	24.6202
HCAG_01169	NW_001813982	complement(4116816..4117215)	5450278	39.5768	-7.05644	-2.81894	0.000516989	0.0430153	1	16	53.445	253.902	56.8118	12	25.7086	148.6	34.4066	2	4.79213	23.7202	5.21169	4	5.98509	30.9581	6.56539
HCAG_01252	NW_001813982	complement(4396023..4398020)	5450868	1010.05	-66.2564	-6.04999	1.70348e-05	0.00485338	0.160162	38	25.1325	119.398	134.928	4703	1994.97	11531.2	13484.5	32	15.1815	75.1454	83.3871	74	21.9234	113.399	121.46
HCAG_01310	NW_001813982	complement(4643015..4644627)	5450313	184.948	16.7574	4.06673	0.000426458	0.0390993	1	12	9.12251	43.3385	42.6089	22	10.7267	62.0019	63.0788	22	11.9969	59.3822	57.3286	1051	357.898	1851.24	1725.06
HCAG_01328	NW_001813982	4718296..4719309	5451100	244.786	-11.0626	-3.46762	0.000362149	0.0347441	1	360	468.696	2226.64	1278.27	25	20.8756	120.664	71.6804	22	20.5458	101.698	57.3286	39	22.7445	117.647	64.0126
HCAG_01341	NW_001813982	complement(4759890..4760606)	5449779	49.9909	-8.00763	-3.00138	0.000476557	0.0411063	1	6	26.4553	125.682	21.3044	26	73.5265	424.995	74.5477	1	3.16281	15.6553	2.60585	5	9.87541	51.0809	8.20674
HCAG_01516	NW_001813982	5368219..5370532	5449646	533.566	-41.4884	-5.37464	0.000108216	0.0156584	1	1915	1057.22	5022.55	6799.67	28	9.91432	57.3063	80.2821	37	14.6524	72.5266	96.4163	42	10.3865	53.7244	68.9366
HCAG_01560	NW_001813982	5503035..5503785	5450367	165.602	-29.2755	-4.87162	7.69647e-06	0.00318602	0.0723622	2	8.81843	41.8939	7.10148	114	322.385	1863.44	326.863	3	9.48842	46.9659	7.81754	2	3.95016	20.4323	3.28269
HCAG_01606	NW_001813982	complement(5653008..5655413)	5450148	412.534	-42.3034	-5.4027	2.0847e-05	0.00533982	0.196004	158	77.9839	370.48	561.017	2360	747.083	4318.26	6766.63	38	13.4537	66.5934	99.0222	45	9.9491	51.4621	73.8606
HCAG_01674	NW_001813982	complement(5857423..5859181)	5450935	163.209	-18.4558	-4.206	6.37402e-05	0.0108961	0.599286	432	317.463	1508.18	1533.92	19	8.95515	51.7622	54.4771	19	10.0156	49.5751	49.5111	22	7.24196	37.4593	36.1096
HCAG_01687	NW_001813982	5886919..5887311	5450322	491.228	8.9964	3.16935	0.000515025	0.0430153	1	12	41.3364	196.378	42.6089	25	55.2332	319.257	71.6804	372	919.191	4549.82	969.375	41	63.2643	327.237	67.2952
HCAG_01708	NW_001813982	5966394..5968220	5451170	61.5823	-5.64925	-2.49806	5.27022e-05	0.0097158	0.495506	102	57.2674	272.061	362.175	183	65.8973	380.897	524.701	26	10.4711	51.8299	67.752	53	13.3293	68.9461	86.9914
HCAG_01755	NW_001813982	6104268..6105848	5450795	130.543	-16.2393	-4.02142	0.00057622	0.0451469	1	9	5.82431	27.6696	31.9567	615	255.262	1475.45	1763.34	24	11.141	55.1459	62.5403	29	8.40666	43.4837	47.5991
HCAG_01982	NW_001813982	6974042..6976135	5451407	202.949	24.007	4.58538	0.000335932	0.0329003	1	16	8.56158	40.6737	56.8118	20	6.86394	39.6746	57.3443	1030	395.351	1956.91	2684.02	44	10.5466	54.5524	72.2193
HCAG_01989	NW_001813982	6994278..6996647	5449412	125.617	-7.98649	-2.99756	0.000152645	0.0188838	1	230	154.906	735.916	816.67	223	96.3286	556.794	639.389	41	19.8078	98.0449	106.84	48	14.4812	74.9047	78.7847
HCAG_02043	NW_001813982	7166425..7168428	5451226	148.32	-12.3032	-3.62096	0.000115355	0.0164328	1	293	174.896	830.883	1040.37	318	121.744	703.702	911.775	35	14.9862	74.179	91.2046	43	11.4975	59.4714	70.5779
HCAG_02087	NW_001813982	7310056..7310385	5451454	77.4831	-13.2045	-3.72296	0.00019486	0.0220731	1	44	148.474	705.356	156.233	3	6.49272	37.529	8.60165	2	4.84103	23.9622	5.21169	4	6.04617	31.274	6.56539
