# Supplementary material for: Extracellular Vesicle-Mediated RNA Release in Histoplasma capsulatum
Source: mSphere. 2019 Mar 27;4(2):e00176-19. doi: 10.1128/mSphere.00176-19 (PMC6437275; doi:10.1128/mSphere.00176-19)
Supplement: TABLE S4 [file mSphere.00176-19-st004.xlsx]

## Sheet: Hc EVs vs. Hc Cell
Feature ID	Baggerley's test: Hc Cell vs Hc EVs normalized values - Weighted proportions fold change	Baggerley's test: Hc Cell vs Hc EVs normalized values - FDR p-value correction	Hc Cell - Normalized means	Hc EVs - Normalized means
HCBG_01082	-29928	4.67673e-07	6.74546	201878
HCBG_01540	-33322.4	0.00289844	4.39681	146512
HCBG_03581	-213.648	4.51581e-12	134.056	28640.9
HCBG_05986	-251.623	0.0267119	91.5945	23047.3
HCBG_01601	-821.569	2.51701e-32	22.2104	18247.4
HCBG_01753	-210.25	0.159457	78.1273	16426.2
HCBG_06196	-250.288	5.25752e-15	49.3936	12362.6
HCBG_05814	-30.8171	4.88588e-10	359.22	11070.1
HCBG_07611	-82.5704	1.88968e-10	133.555	11027.7
HCBG_05091	-835.694	4.04863e-15	12.5278	10469.4
HCBG_04690	-51.6194	3.24027e-05	192.652	9944.57
HCBG_09127	-15.8922	0.000931324	619.635	9847.39
HCBG_06424	-162.707	1.17253e-05	47.0119	7649.16
HCBG_06677	-813.312	4.50675e-06	9.33511	7592.36
HCBG_00972	-102.714	9.03193e-13	65.2939	6706.57
HCBG_03899	-129.503	6.04534e-21	50.5139	6541.69
HCBG_05001	-228.696	0.0297449	24.6973	5648.18
HCBG_04457	-466.342	9.01862e-35	11.7352	5472.62
HCBG_03160	-74.7692	1.55847e-10	68.6412	5132.25
HCBG_01244	-368.684	1.74624e-23	13.6817	5044.22
HCBG_04887	-276.225	0.0195169	18.0828	4994.92
HCBG_08252	-364.014	1.48485e-08	13.586	4945.48
HCBG_03236	-14.2675	0.00207858	333.614	4759.83
HCBG_02337	-40.5437	9.51548e-06	115.429	4679.91
HCBG_01721	-107.025	0.00157364	40.444	4328.51
HCBG_00123	-364.368	0.00795684	11.3919	4150.85
HCBG_03449	-43.0813	0.00232301	95.9071	4131.8
HCBG_00585	-94.0929	0.0532888	43.6358	4105.81
HCBG_09224	-80.7467	0.0203965	50.2677	4058.95
HCBG_05859	-45.46	9.5286e-13	88.1324	4006.5
HCBG_01956	-42.8362	6.62671e-12	90.5543	3879.01
HCBG_07143	-89.2615	0.000355205	42.9607	3834.74
HCBG_05591	-10.8008	0	339.012	3661.62
HCBG_08194	-33.562	0	101.42	3403.85
HCBG_03805	-36.0956	1.73103e-05	92.2524	3329.91
HCBG_04759	-89.8832	0.000589391	36.7716	3305.15
HCBG_03811	-9.018	0.127398	318.316	2870.57
HCBG_04952	-133.696	0.0417605	21.4676	2870.12
HCBG_02697	-21.3492	0.174704	134.184	2864.73
HCBG_00101	-31.5768	0.0010489	89.4709	2825.2
HCBG_02927	-33.4191	3.36604e-06	82.8583	2769.05
HCBG_03731	-431.713	0.0223004	6.32301	2729.73
HCBG_05349	-444.405	2.99405e-09	6.07042	2697.72
HCBG_04212	-24.0097	0.000648885	109.684	2633.49
HCBG_03932	-62.5003	0.030042	41.9396	2621.24
HCBG_05551	-16.9489	0.00694038	153.193	2596.45
HCBG_08140	-223.334	1.88281e-06	11.5316	2575.39
HCBG_09164	-28.8212	1.00283e-22	88.6188	2554.1
HCBG_08729	-8.04852	0.00234778	305.579	2459.46
HCBG_05258	-199.563	0.0327068	12.1033	2415.37
HCBG_04678	-13.9783	1.35457e-06	169.851	2374.23
HCBG_05715	-6.67463	2.97184e-05	335.262	2237.75
HCBG_05417	-34.9656	0.00806419	63.0334	2204
HCBG_02871	-161.896	0.00545229	13.2831	2150.47
HCBG_01507	-25.9869	0.0255274	80.6449	2095.71
HCBG_07289	-19.4561	1.7037e-06	103.271	2009.25
HCBG_08876	-18.4446	0.00403215	108.593	2002.95
HCBG_09093	-75.1709	0.0279146	26.1745	1967.56
HCBG_07117	-16.5164	6.48591e-10	117.34	1938.03
HCBG_02224	-16.1063	5.17279e-63	112.645	1814.29
HCBG_01275	-80.066	7.81615e-06	22.3462	1789.17
HCBG_04371	-18.3147	0.0119148	95.4557	1748.24
HCBG_01474	-60.4693	2.64534e-19	28.309	1711.82
HCBG_03658	-121.422	0.0600499	13.6923	1662.56
HCBG_06743	-65.2283	0.00906773	25.4324	1658.91
HCBG_00035	-111.031	4.50494e-29	14.8022	1643.5
HCBG_01021	-34.2109	6.20798e-17	44.9685	1538.41
HCBG_03980	-43.9064	0.00564758	34.6731	1522.37
HCBG_08980	-69.6351	5.95345e-05	21.5409	1500
HCBG_05658	-63.9633	0.00230485	22.7299	1453.88
HCBG_03286	-16.436	2.12276e-09	88.3325	1451.83
HCBG_06146	-38.0608	0.0795076	37.8971	1442.4
HCBG_05782	-25.3458	0.0161253	54.8806	1390.99
HCBG_01606	-17.4038	0.00859961	79.8484	1389.66
HCBG_02569	-79.3918	0.0013255	17.4416	1384.72
HCBG_02119	-20.733	1.6314e-05	63.2131	1310.6
HCBG_01962	-11.984	0.0401002	108.696	1302.62
HCBG_03408	-5.5342	0.330946	232.362	1285.94
HCBG_09116	-15.3298	0.0362639	83.5077	1280.16
HCBG_05290	-22.9338	0.0437674	55.0928	1263.49
HCBG_06369	-35.8064	0.192945	34.9176	1250.27
HCBG_07566	-9.15764	0.00653286	132.53	1213.66
HCBG_09061	-351.996	0.000833813	3.42868	1206.88
HCBG_02671	-9.34916	4.07927e-77	126.969	1187.06
HCBG_08850	-6.78032	0.47914	172.081	1166.76
HCBG_08532	-24.8313	9.39289e-09	46.7102	1159.88
HCBG_05157	-61.5203	0.00080952	18.6976	1150.28
HCBG_06437	-60.3076	5.58979e-21	19.0205	1147.08
HCBG_06134	-97.4337	1.77408e-27	11.656	1135.69
HCBG_01088	-1.83408	0.114243	616.117	1130.01
HCBG_01742	-29.2145	0.0525679	38.1004	1113.08
HCBG_08790	-16.2406	1.68739e-05	67.3315	1093.5
HCBG_04254	-69.5997	1.46486e-13	15.6858	1091.73
HCBG_05920	-22.1012	5.45668e-05	47.7197	1054.66
HCBG_08838	-10.8749	0.00766507	93.636	1018.28
HCBG_05406	-4.71566	6.74856e-06	215.697	1017.16
HCBG_03709	-36.4929	3.19446e-10	27.3667	998.692
HCBG_00974	-5.86577	2.45583e-12	169.486	994.168
HCBG_06409	-196.64	0.199352	4.92193	967.85
HCBG_05654	-8.35579	0.00904758	113.817	951.031
HCBG_01983	-38.5129	0.00185423	24.5132	944.075
HCBG_03775	-316.905	0.00414369	2.85311	904.167
HCBG_08335	-2.82616	0.0361063	316.479	894.421
HCBG_00382	-60.4696	0.00156106	14.6438	885.503
HCBG_07497	-7.8523	0.00044512	111.314	874.072
HCBG_06772	-62.4351	0.0311857	13.7365	857.64
HCBG_09019	-56.8501	0.0432375	14.3663	816.723
HCBG_07599	-40.8478	0.129121	19.8002	808.792
HCBG_08294	-5.98902	0.0138749	134.183	803.627
HCBG_01611	-8.69546	0.00034682	89.6812	779.82
HCBG_08564	-10.1977	0.300977	75.7177	772.144
HCBG_00611	-25.9175	0.170368	29.3664	761.104
HCBG_01912	-59.0122	2.15869e-14	12.3105	726.468
HCBG_03430	-10.664	0.198734	67.941	724.523
HCBG_00899	-5.79748	7.44081e-05	120.993	701.456
HCBG_05674	-1.64001	0.435665	427.341	700.844
HCBG_08101	-14.5866	0.0224528	47.8835	698.457
HCBG_07560	-20.1391	2.14643e-06	33.8679	682.069
HCBG_02682	-2.16725	0.213217	313.249	678.889
HCBG_04571	-29.8781	0.263736	21.8868	653.938
HCBG_07006	-28.5809	4.02727e-05	22.7866	651.263
HCBG_01631	-117.376	6.29793e-43	5.5385	650.085
HCBG_06928	-10.664	0.0916286	60.7065	647.377
HCBG_09194	-2.04456	0.463571	315.399	644.852
HCBG_08136	-39.1391	0.0140799	16.3306	639.165
HCBG_05188	-152.538	0.122015	4.14791	632.712
HCBG_04636	-374.954	0.313994	1.65492	620.519
HCBG_03991	-10.9004	1.94777e-06	56.8879	620.101
HCBG_04318	-9.38223	3.29103e-06	65.927	618.542
HCBG_00524	-25.3242	0.112075	24.3015	615.415
HCBG_07770	-2.80823	0.104603	217.477	610.727
HCBG_04171	-4.68375	0.148553	129.8	607.949
HCBG_03976	-17.9497	0.0169087	33.7353	605.539
HCBG_06102	-3.96288	0.000294761	152.144	602.928
HCBG_01155	-2.74925	0.60321	219.06	602.25
HCBG_06176	-5.83327	0.214979	102.368	597.137
HCBG_06156	-40.4228	0.11998	14.6508	592.224
HCBG_08710	-6.03623	0.36592	97.7034	589.76
HCBG_02840	-31.5475	2.57325e-11	18.0799	570.374
HCBG_00841	1.26745	0.772336	708.554	559.037
HCBG_02499	-4.3388	0.0136632	128.35	556.884
HCBG_05928	-9.10943	7.05349e-16	60.751	553.407
HCBG_06673	-2.77306	6.68926e-05	193.917	537.742
HCBG_03754	-1.26982	0.747406	422.903	537.012
HCBG_01226	-4.25298	2.69821e-12	124.439	529.237
HCBG_01555	-2.6992	0.223199	195.834	528.597
HCBG_08059	-2.59649	0.00760599	203.136	527.44
HCBG_01282	-23.1095	0.00108502	22.8033	526.973
HCBG_05741	-9.05102	0.379387	57.8814	523.886
HCBG_04196	-8.82589	0.422557	58.9441	520.234
HCBG_00232	-38.3872	0.000619753	13.2848	509.968
HCBG_05610	-1.68272	0.267113	299.043	503.206
HCBG_06551	-16.7252	0.106178	29.9508	500.932
HCBG_09110	-82.0004	8.64651e-142	6.07509	498.159
HCBG_03373	-9.59254	0.18718	51.588	494.86
HCBG_00397	-7.47045	0.184023	66.0184	493.187
HCBG_05628	-4.74773	0.0134412	103.761	492.63
HCBG_04970	-7.06793	0.459486	69.1504	488.751
HCBG_07271	-12.9538	0.443034	37.33	483.566
HCBG_05637	-25.3374	0.423639	19.0125	481.728
HCBG_02628	-69.6403	0.000812949	6.90645	480.967
HCBG_07730	-26.0796	0.000129487	18.3067	477.43
HCBG_06364	-26.7746	0.415592	17.7211	474.474
HCBG_04978	-4.19029	0.000106317	113.129	474.042
HCBG_08864	-18.8365	4.34371e-07	25.1241	473.25
HCBG_03374	-2.82564	0.00416069	164.662	465.275
HCBG_09050	-9.54554	0.0618925	47.8655	456.902
HCBG_08053	-2.69726	0.0780009	168.719	455.079
HCBG_02500	-1.6944	0.359797	263.372	446.257
HCBG_00893	-65.5023	1.50514e-05	6.81261	446.241
HCBG_01054	-162.47	1.01445e-09	2.67529	434.655
HCBG_08663	-3.39532	0.193234	124.773	423.644
HCBG_08275	-6.81023	0.169062	61.8157	420.979
HCBG_05062	-20.9089	0.0349881	20.0571	419.372
HCBG_03918	-7.85322	0.158223	52.9373	415.728
HCBG_03819	-17.2347	0.191748	23.6873	408.244
HCBG_08095	-2.89866	0.119254	140.472	407.181
HCBG_08276	-7.24976	0.0593889	55.8782	405.104
HCBG_06441	-4.3201	0.520198	93.6248	404.468
HCBG_05652	-1.97836	0.56076	204.21	404
HCBG_04431	-3.46125	0.0828704	115.251	398.914
HCBG_12141	-24.945	0.000132458	15.9546	397.987
HCBG_08735	-28.4894	0.078159	13.9404	397.154
HCBG_02856	-2.70157	0.155962	146.803	396.598
HCBG_05451	-8.32961	4.30317e-09	47.5573	396.134
HCBG_02891	-1.2589	0.507168	314.333	395.714
HCBG_05399	-20.2889	0.0500808	19.4886	395.404
HCBG_02505	-154.811	0.078159	2.54175	393.489
HCBG_04329	-22.1937	0.113571	17.7262	393.41
HCBG_08346	-2.1001	0.482602	182.933	384.177
HCBG_08180	-20.5197	1.61954e-96	18.6271	382.222
HCBG_00499	-1.64726	0.212694	231.091	380.667
HCBG_06162	-19.6303	7.53877e-08	19.2291	377.472
HCBG_06137	-5.13608	0.2406	72.9093	374.468
HCBG_06260	-3.16555	0.00685826	117.645	372.412
HCBG_07175	-11.8871	0.101787	31.2843	371.88
HCBG_05150	-3.52447	0.0909654	104.57	368.553
HCBG_01998	-1.74078	0.493364	211.249	367.739
HCBG_04770	-6.12269	1.45492e-26	59.5829	364.808
HCBG_01278	-13.3881	0.00406075	26.8854	359.945
HCBG_05989	-4.185	0.0181721	85.5383	357.978
HCBG_02611	-19.5125	1.36023e-09	18.3345	357.751
HCBG_07642	-3.55011	0.00850576	98.2416	348.769
HCBG_08119	-110.416	7.81249e-11	3.13549	346.208
HCBG_07644	-3.82572	2.85176e-07	89.9607	344.165
HCBG_08693	-7.70697	0.0258454	44.5058	343.005
HCBG_07570	-9.66237	1.3944e-15	35.3892	341.943
HCBG_07676	-4.41616	0.0297001	76.996	340.026
HCBG_04050	-13.7473	0.439855	24.6641	339.065
HCBG_03690	-12.9094	0.00961124	26.2614	339.019
HCBG_02279	3.30166	0.0530065	1086.78	329.161
HCBG_03986	-12.7528	2.54366e-12	25.7988	329.007
HCBG_00142	-3.37581	0.000176111	96.9268	327.207
HCBG_00133	-1.95442	0.184814	165.767	323.979
HCBG_06258	-1.73077	0.292104	186.417	322.645
HCBG_03656	-4.63448	0.0573621	68.7653	318.691
HCBG_08768	-5.52135	0.000116108	57.6464	318.286
HCBG_00995	-1.86852	0.400448	170.027	317.697
HCBG_02495	-23.2297	0.0702291	13.6402	316.859
HCBG_00575	-24.0441	0.127581	13.0804	314.507
HCBG_02874	-2.54302	2.81823e-47	120.836	307.288
HCBG_04265	-6.32101	0.000277184	48.4836	306.465
HCBG_03293	1.18116	0.801296	361.915	306.407
HCBG_04156	-2.44959	0.352214	124.894	305.938
HCBG_02065	-16.3279	0.00147789	18.5538	302.945
HCBG_00490	-2.63716	0.613138	114.824	302.81
HCBG_04988	-6.94944	0.35136	43.5304	302.511
HCBG_06955	-3.31982	0.46974	90.9127	301.814
HCBG_07263	-88.4497	0.410872	3.37479	298.499
HCBG_08534	-1.19909	0.855468	248.599	298.094
HCBG_02331	-17.6951	0.104196	16.82	297.631
HCBG_01160	-13.8531	0.440141	21.4794	297.556
HCBG_00269	-3.00088	0.168914	98.8774	296.719
HCBG_03412	-4.31513	3.03682e-14	68.3808	295.072
HCBG_07033	-5.26375	0.179126	55.9304	294.403
HCBG_04085	4.48253	1.23288e-07	1319.07	294.269
HCBG_03535	-471.166	0.00710028	0.622377	293.243
HCBG_00755	-18.4446	6.08857e-17	15.8023	291.468
HCBG_03927	-117.673	0.374795	2.4595	289.417
HCBG_01026	-1.00009	1	289.207	289.232
HCBG_08781	-31.179	0.287873	9.24703	288.313
HCBG_03936	-13.3408	0.0490783	21.6015	288.182
HCBG_04551	-5.13043	0.175808	56.0562	287.593
HCBG_07418	-39.5251	0.00401548	7.21063	285.001
HCBG_04261	-5.24959	0.089545	54.2048	284.553
HCBG_08409	1.18279	0.422931	336.245	284.282
HCBG_01798	-1.35961	0.5369	207.985	282.779
HCBG_02271	-23.9205	0.0721667	11.7704	281.554
HCBG_07206	-6.45034	0.000272671	43.2883	279.224
HCBG_08683	-3.17388	0.156281	87.5517	277.878
HCBG_08279	1.80848	0.529241	500.011	276.482
HCBG_00446	-5.9088	0.152889	46.7583	276.285
HCBG_08114	-1.32896	0.659447	207.588	275.876
HCBG_03067	-1.65106	0.412245	166.966	275.671
HCBG_04239	-2.99263	0.0951344	91.9294	275.11
HCBG_00030	-9.20398	0.452206	29.7585	273.897
HCBG_08670	-7.3843	1.96875e-09	36.8696	272.256
HCBG_02363	-10.2891	0.00893785	26.3481	271.099
HCBG_03326	-1.93216	0.430274	140.182	270.854
HCBG_05402	-21.4564	0.118404	12.5952	270.248
HCBG_03633	-4.32359	0.0411737	62.3428	269.545
HCBG_03484	1.54936	0.418591	417.151	269.24
HCBG_01811	-22.5272	0.130271	11.9257	268.652
HCBG_06010	-1.77195	0.251305	150.138	266.038
HCBG_01127	-9.48855	1.57767e-10	27.8548	264.302
HCBG_01182	-11.6344	0.243907	22.6448	263.459
HCBG_02894	-10.1042	0.122709	25.9724	262.431
HCBG_02884	1.2938	0.519942	339.404	262.33
HCBG_04208	-15.0429	0.186157	17.4087	261.877
HCBG_03353	-3.19914	0.25296	81.646	261.197
HCBG_04666	-3.15476	0.467099	81.6711	257.653
HCBG_00388	-1.93708	0.613983	132.797	257.237
HCBG_01382	-1.25704	0.622494	203.033	255.22
HCBG_08716	-3.43659	0.00600556	74.2624	255.209
HCBG_04221	-6.2045	1.54193e-06	41.0228	254.526
HCBG_03642	-13.6001	9.83158e-15	18.4588	251.042
HCBG_02489	-2.65201	0.0261003	94.2499	249.952
HCBG_05733	-9.51232	0.0619782	26.2472	249.671
HCBG_00544	-1.33394	0.823309	186.915	249.334
HCBG_07746	-10.1846	0.238735	24.4575	249.09
HCBG_04815	-14.4144	8.44968e-20	17.2312	248.378
HCBG_06769	-4.85912	0.00991053	50.9528	247.586
HCBG_08767	-4.42033	0.391103	55.6957	246.193
HCBG_01187	-12.0339	0.445088	20.4155	245.679
HCBG_03715	-3.47442	0.0549552	70.2143	243.954
HCBG_03388	-24.9026	0.104188	9.77129	243.33
HCBG_02818	1.38022	0.855468	335.167	242.836
HCBG_00453	-7.82332	1.65286e-05	30.9593	242.204
HCBG_00307	-16.0573	0.0617151	15.0827	242.188
HCBG_00514	-11.1317	0.169322	21.7131	241.703
HCBG_00612	-2.50203	0.636373	95.7717	239.624
HCBG_08416	-2.23036	0.628291	107.306	239.33
HCBG_04703	-3.17118	0.573625	74.5171	236.307
HCBG_07985	-6.96151	0.0115198	33.6913	234.543
HCBG_08990	-1.80376	0.41889	129.886	234.283
HCBG_05738	-49.1721	2.52261e-63	4.76381	234.246
HCBG_05917	-11.3447	0.411684	20.6472	234.236
HCBG_05208	-10.1888	0.237779	22.9464	233.796
HCBG_02825	-6.99396	0.409142	33.4102	233.67
HCBG_08498	-1.30844	0.405355	178.396	233.422
HCBG_02827	-59.5096	0.402971	3.90719	232.515
HCBG_06828	1.28434	0.525844	298.453	232.379
HCBG_00846	-3.73875	0.0706518	62.0532	232.002
HCBG_03910	-2.15789	0.255594	107.212	231.352
HCBG_01776	-25.4289	0.047319	9.09752	231.34
HCBG_04510	1.20342	0.485661	277.117	230.274
HCBG_03604	-1.76288	0.72818	130.498	230.054
HCBG_06244	-14.465	0.160322	15.8618	229.441
HCBG_04122	-5.25722	0.320509	43.6259	229.351
HCBG_02454	-16.1848	0.434475	14.0853	227.967
HCBG_05470	-31.0918	0.0959084	7.29642	226.859
HCBG_00791	-1.21096	0.834067	186.613	225.982
HCBG_00633	-20.1256	2.66246e-09	11.199	225.386
HCBG_02366	-4.97257	0.51012	45.231	224.914
HCBG_05300	-50.2658	2.65935e-44	4.46541	224.458
HCBG_07656	-23.1243	0.0491139	9.67047	223.623
HCBG_06754	-3.4203	0.107518	65.1722	222.908
HCBG_03678	-4.02147	0.336797	55.2961	222.372
HCBG_05101	-2.99108	0.319288	74.3164	222.286
HCBG_01215	-3.79775	0.104446	58.2938	221.386
HCBG_00336	-7.92142	0.0101992	27.9064	221.058
HCBG_08752	-5.48927	0.347791	40.1811	220.565
HCBG_05195	-3.61724	0.205028	60.9161	220.348
HCBG_06573	-3.94648	0.279813	55.6542	219.638
HCBG_00795	-66.483	0.193606	3.30181	219.514
HCBG_01880	-5.32375	0.501791	41.1624	219.138
HCBG_00343	-27.4313	0.00151192	7.96351	218.45
HCBG_07477	-14.2366	0.168595	15.1984	216.375
HCBG_03879	-7.38464	1.41327e-06	29.1313	215.124
HCBG_04540	-5.15838	0.189251	41.6812	215.008
HCBG_02807	-3.3301	0.0206826	64.447	214.615
HCBG_06511	-15.4979	0.226497	13.8253	214.262
HCBG_00048	-29.3246	1.11679e-05	7.2683	213.14
HCBG_06899	-24.4534	0.0931357	8.70882	212.96
HCBG_09208	-1.43751	0.808926	147.986	212.731
HCBG_07142	-12.3654	0.0957989	17.1952	212.625
HCBG_02872	-6.37902	0.160602	33.2266	211.953
HCBG_08887	-9.27889	0.317992	22.7685	211.267
HCBG_04123	-33.3381	0.341914	6.30135	210.075
HCBG_05127	-8.7199	0.00099296	24.0616	209.815
HCBG_06929	-4.17131	0.0549135	49.7205	207.399
HCBG_00933	-3.62272	4.68556e-06	57.2238	207.306
HCBG_02411	3.27607	0.37533	677.848	206.909
HCBG_02231	-2.70444	0.0690708	76.2377	206.18
HCBG_01336	-4.01316	0.0128211	51.2417	205.641
HCBG_04416	-3.98783	0.242739	51.5093	205.41
HCBG_05283	-1.39615	0.69641	146.743	204.875
HCBG_06104	-19.8227	0.428914	10.3246	204.662
HCBG_03099	-1.35051	0.766825	151.264	204.283
HCBG_06341	-8.32289	3.73322e-17	24.3697	202.826
HCBG_00727	-1.29742	0.729343	155.708	202.018
HCBG_01145	-7.6267	0.102308	26.2957	200.549
HCBG_04027	1.29001	0.818841	258.623	200.481
HCBG_05763	-8.49957	0.1676	23.5761	200.386
HCBG_05619	-5.9389	0.000171048	33.7343	200.344
HCBG_05032	-1.5378	0.71559	129.818	199.634
HCBG_01544	-3.69172	0.00227408	54.0334	199.476
HCBG_05554	-4.89352	0.323455	40.5217	198.294
HCBG_04790	-2.5144	0.633718	78.676	197.822
HCBG_03576	-11.1047	0.0719998	17.7408	197.007
HCBG_03441	-1.7458	0.561826	112.556	196.499
HCBG_02953	-3.95988	0.537776	49.5761	196.315
HCBG_08400	-21.3218	0.246942	9.18033	195.741
HCBG_04520	-45.2312	3.88316e-32	4.32649	195.693
HCBG_03275	1.0473	0.94156	203.611	194.415
HCBG_06868	-3.36372	0.000148071	57.5983	193.745
HCBG_02208	-2.99361	0.175294	64.4656	192.985
HCBG_05015	1.99966	0.388242	385.811	192.938
HCBG_01686	1.26556	0.81643	244.121	192.896
HCBG_02842	-38.6008	0.131515	4.92928	190.274
HCBG_06778	-1.9395	0.402853	98.0007	190.072
HCBG_01837	-4.66464	0.516165	40.683	189.772
HCBG_03556	-1.86425	0.190555	101.636	189.475
HCBG_08029	-1.21172	0.729995	155.704	188.669
HCBG_04626	-17.2665	0.21831	10.8961	188.137
HCBG_03436	-19.145	0.430046	9.81502	187.908
HCBG_01124	-3.01788	0.59244	62.0459	187.247
HCBG_06504	-5.60031	0.282768	33.4315	187.227
HCBG_07148	-33.4209	0.418998	5.60044	187.172
HCBG_05147	-37.1234	0.373642	5.03826	187.037
HCBG_05844	1.61476	0.297863	300.726	186.236
HCBG_01896	-2.1835	0.0332717	85.1782	185.987
HCBG_05962	-2.8752	0.592597	64.054	184.168
HCBG_00093	-5.38501	0.0203851	34.1405	183.847
HCBG_06607	-2.10852	0.382457	86.9696	183.377
HCBG_03559	-8.91138	0.460166	20.5497	183.126
HCBG_09190	-19.0724	0.429713	9.57376	182.595
HCBG_04331	1.20205	0.845173	219.13	182.298
HCBG_06901	-34.7488	0.0673863	5.24464	182.245
HCBG_02879	1.7842	0.56966	319.569	179.11
HCBG_02797	-39.1108	4.11974e-12	4.57722	179.019
HCBG_05320	1.83104	0.4171	327.728	178.985
HCBG_06278	-1.86556	0.213706	95.7549	178.636
HCBG_06472	-4.00336	0.105273	44.4373	177.898
HCBG_06122	-1.39397	0.00918945	127.325	177.487
HCBG_03210	-4.27587	0.532218	41.3899	176.978
HCBG_09184	-1.79348	0.522406	98.1672	176.061
HCBG_04523	-3.15885	0.0605741	55.6677	175.846
HCBG_06107	2.06325	0.064847	361.01	174.971
HCBG_01370	-4.63802	1.76369e-07	37.6643	174.688
HCBG_01782	-1.85224	0.58347	94.2882	174.644
HCBG_03577	-22.7763	0.364013	7.66649	174.614
HCBG_06610	-10.6827	0.000173941	16.3139	174.277
HCBG_08075	1.0394	0.978238	180.91	174.053
HCBG_01915	-1.04792	0.786159	165.993	173.946
HCBG_05970	1.04359	0.979389	181.013	173.453
HCBG_06662	-6.59713	0.16265	26.2724	173.323
HCBG_05873	-2.60607	0.336994	66.3689	172.962
HCBG_08616	-1.39981	0.655756	123.446	172.801
HCBG_08602	-1.41685	0.133735	121.743	172.492
HCBG_05517	-12.4871	0.347791	13.8087	172.43
HCBG_05102	2.84354	0.537749	487.14	171.314
HCBG_02738	-1.66957	0.69147	102.32	170.83
HCBG_04016	-5.18036	0.00224041	32.9488	170.686
HCBG_06985	-5.58561	0.000668227	30.5249	170.5
HCBG_00415	-12.5689	0.17919	13.535	170.121
HCBG_03547	-2.8745	0.0339344	59.0762	169.815
HCBG_07760	-1.81784	0.683158	92.9912	169.043
HCBG_00984	-36.6796	0.0596868	4.5836	168.125
HCBG_12130	-4.94734	0.280948	33.9541	167.982
HCBG_00641	-1.68128	0.300977	99.891	167.944
HCBG_08732	-22.0103	0.107484	7.59426	167.152
HCBG_00598	-1.30788	0.778407	126.371	165.278
HCBG_07072	-43.5386	0.416199	3.79142	165.073
HCBG_02370	-3.20065	0.0407927	51.5441	164.975
HCBG_02630	2.60131	0.000113232	428.605	164.765
HCBG_03157	-2.50804	0.321813	64.9914	163.001
HCBG_02743	-4.51387	0.201383	36.0802	162.861
HCBG_07762	-18.2112	0.346971	8.93725	162.758
HCBG_04796	-37.4003	0.107813	4.34472	162.494
HCBG_04894	-3.82489	0.542404	42.4343	162.306
HCBG_07507	-24.5234	0.228322	6.61692	162.27
HCBG_05404	-203.554	0.38421	0.795662	161.96
HCBG_02921	-27.8013	0.422026	5.78066	160.71
HCBG_03474	1.46049	0.733192	234.013	160.229
HCBG_00685	-43.5822	2.96668e-05	3.67618	160.216
HCBG_02286	-2.06039	0.169604	77.7374	160.169
HCBG_05193	-2.30056	0.660118	69.6156	160.155
HCBG_07086	19.9483	0.00803458	3180.32	159.429
HCBG_02105	-9.91838	0.0894591	15.9982	158.676
HCBG_08020	-1.84094	0.737179	86.1718	158.637
HCBG_04388	-3.70533	0.375914	42.7505	158.404
HCBG_01643	-4.02363	0.0942435	39.3109	158.173
HCBG_06248	-2.11666	0.447794	74.6492	158.007
HCBG_01296	-7.48609	0.0313923	21.0886	157.871
HCBG_01352	1.13873	0.919562	179.538	157.665
HCBG_06060	-14.173	0.126341	11.1076	157.428
HCBG_00254	-83.7644	0.411145	1.87622	157.161
HCBG_04342	-3.98459	8.03982e-12	39.2281	156.308
HCBG_07771	-2.08969	0.169234	74.6855	156.069
HCBG_08177	-5.58045	0.311013	27.9577	156.016
HCBG_02388	-26.9092	0.422609	5.79643	155.977
HCBG_02540	1.74675	0.555099	271.182	155.25
HCBG_04682	2.72714	0.274171	422.049	154.759
HCBG_02534	1.36936	0.814202	211.148	154.195
HCBG_01171	1.56232	0.683122	240.876	154.178
HCBG_01388	-2.49894	0.222854	61.5512	153.813
HCBG_06988	-1.96914	0.463325	77.829	153.256
HCBG_00026	1.10253	0.904807	168.507	152.837
HCBG_04557	-2.70066	0.294345	56.4035	152.326
HCBG_01846	-14.9541	0.349577	10.1336	151.539
HCBG_04696	-1.31587	0.853058	114.867	151.151
HCBG_06614	-4.76439	0.109221	31.6832	150.951
HCBG_08465	-7.04616	1.60371e-09	21.3815	150.658
HCBG_01952	1.08536	0.947197	163.386	150.537
HCBG_08510	-2.31176	0.00846369	65.1132	150.526
HCBG_04316	3.83201	0.204114	576.682	150.491
HCBG_02808	-1.67265	0.737179	89.8454	150.28
HCBG_08430	-3.10509	6.09731e-09	48.2994	149.974
HCBG_02250	1.66176	0.511074	248.798	149.719
HCBG_04193	-1.61872	0.688005	92.4406	149.636
HCBG_05210	-11.1936	0.188207	13.3523	149.461
HCBG_05181	-8.82881	0.463076	16.825	148.545
HCBG_02579	-2.52519	0.0551067	58.6685	148.149
HCBG_07111	2.47117	0.175125	365.647	147.965
HCBG_04498	-4.98698	0.378915	29.6328	147.778
HCBG_03713	-5.4209	0.411254	27.2007	147.452
HCBG_09032	1.03163	0.980567	151.901	147.244
HCBG_00165	-3.83082	0.541737	38.2983	146.714
HCBG_08863	-12.2543	0.445112	11.9671	146.649
HCBG_03189	-16.1919	0.318965	8.99842	145.702
HCBG_02196	-2.76669	0.597147	52.5941	145.512
HCBG_04192	-64.3708	0.412375	2.24617	144.588
HCBG_00981	-2.05346	0.140493	70.3734	144.509
HCBG_04468	-10.1982	0.370106	14.1394	144.197
HCBG_07530	-3.97931	0.538112	36.2334	144.184
HCBG_04747	-1.72441	0.424597	83.4744	143.944
HCBG_07972	-4.45831	0.156204	32.2778	143.904
HCBG_08914	-14.822	0.437255	9.70649	143.87
HCBG_05739	-2.46449	0.621481	58.2483	143.552
HCBG_04993	-15.2442	0.103824	9.39508	143.221
HCBG_03431	1.6066	0.437437	229.017	142.548
HCBG_04133	-4.1968	1.12629e-05	33.9114	142.319
HCBG_02768	3.93897	0.00466051	560.472	142.289
HCBG_00312	1.03758	0.960588	147.574	142.229
HCBG_01340	1.6079	0.405295	228.421	142.061
HCBG_01873	-9.31396	0.0475688	15.2364	141.911
HCBG_06557	-2.04061	0.473728	69.48	141.782
HCBG_03712	-1.71728	0.542331	82.4355	141.565
HCBG_04357	-3.63668	0.527019	38.9138	141.517
HCBG_04794	-3.00535	0.324969	47.0516	141.407
HCBG_02973	-19.2574	0.302381	7.33703	141.292
HCBG_07499	-4.17741	0.323321	33.7535	141.002
HCBG_04188	-1.75559	0.635651	80.0632	140.558
HCBG_01939	-3.33356	0.0571565	42.1207	140.412
HCBG_04890	2.35537	0.168271	329.927	140.075
HCBG_08325	-5.46139	0.240721	25.488	139.2
HCBG_04450	-2.32477	0.344177	59.7199	138.835
HCBG_08749	1.70451	0.705399	236.301	138.632
HCBG_05443	2.4518	0.0789251	339.858	138.616
HCBG_05748	-3.34003	0.566487	41.4432	138.422
HCBG_04312	-1.91025	0.187258	72.4474	138.393
HCBG_03183	-1.07331	0.911467	128.773	138.214
HCBG_06240	15.407	0.378915	2117.01	137.406
HCBG_03609	-4.20648	0.289543	32.6645	137.402
HCBG_03777	-14.6097	0.104536	9.39745	137.294
HCBG_02104	-652.365	0.406025	0.20963	136.756
HCBG_02081	-15.2004	0.121053	8.96821	136.32
HCBG_08546	-29.2432	0.421308	4.65634	136.166
HCBG_07844	-2.87684	0.535957	47.2927	136.054
HCBG_01754	1.1171	0.917894	151.712	135.808
HCBG_03848	-2.7894	0.552622	48.6228	135.629
HCBG_05980	-5.65166	0.391335	23.9193	135.184
HCBG_07873	-1.99151	0.347764	67.8494	135.122
HCBG_03368	-3.28143	0.56718	41.1685	135.092
HCBG_01479	-1.61634	0.542331	83.5589	135.06
HCBG_03707	1.93169	0.233324	260.678	134.948
HCBG_06761	-1.80324	0.228356	74.7007	134.703
HCBG_07003	-5.27558	0.188062	25.5234	134.651
HCBG_00851	1.09633	0.856554	147.569	134.603
HCBG_04401	-18.2969	0.1203	7.33313	134.173
HCBG_04516	-1.01536	0.992241	132.035	134.062
HCBG_07796	-2.50153	0.327963	53.5478	133.951
HCBG_06874	1.73559	0.315448	232.008	133.677
HCBG_02509	-10.3828	0.451902	12.8055	132.957
HCBG_01211	-3.69838	0.282522	35.9411	132.924
HCBG_09206	1.1039	0.897276	146.643	132.841
HCBG_05749	-7.41014	0.472192	17.907	132.694
HCBG_03588	-9.3941	0.167729	14.0894	132.357
HCBG_07236	-1.17171	0.909223	112.95	132.344
HCBG_05903	-1.92196	0.00744182	68.4944	131.644
HCBG_05314	-4.7745	0.51374	27.5462	131.519
HCBG_00782	-1.09523	0.800985	119.657	131.051
HCBG_08818	-24.1206	0.292528	5.42211	130.784
HCBG_01595	-1.23868	0.66116	105.294	130.425
HCBG_04022	-1.70131	0.688078	76.4089	129.995
HCBG_03214	-6.74848	0.41125	19.1821	129.45
HCBG_01733	3.09605	0.0841082	400.65	129.407
HCBG_04576	-5.77519	0.226972	22.395	129.335
HCBG_01838	-2.99002	0.353677	43.251	129.321
HCBG_08856	2.76245	0.467086	357.046	129.25
HCBG_04446	-1.36944	0.700073	94.3454	129.2
HCBG_08277	-8.03782	0.200242	16.0345	128.883
HCBG_09089	1.45688	0.695221	187.695	128.834
HCBG_02467	-3.8427	1.59824e-07	33.4182	128.416
HCBG_00784	1.09647	0.941484	140.787	128.4
HCBG_07001	3.05238	0.000326051	390.427	127.909
HCBG_04956	1.0681	0.950816	136.457	127.757
HCBG_06334	-2.03954	0.610362	62.5158	127.503
HCBG_07445	-4.4695	0.486793	28.5039	127.398
HCBG_05416	1.36628	0.774145	173.205	126.772
HCBG_03937	-2.35452	0.316519	53.6721	126.372
HCBG_08349	-1.73286	0.570772	72.7625	126.088
HCBG_00398	-1.65749	0.749324	76.019	126.001
HCBG_07374	-14.904	0.094517	8.40321	125.241
HCBG_04332	1.7021	0.567726	213.139	125.221
HCBG_08047	-1.07777	0.938056	116.149	125.182
HCBG_01431	-1.63517	0.729947	76.5191	125.122
HCBG_00650	-2.55841	0.414297	48.6603	124.493
HCBG_07818	-8.7971	0.0787221	14.1483	124.464
HCBG_02523	-38.8514	0.417367	3.20278	124.433
HCBG_03085	1.57511	0.162923	195.638	124.206
HCBG_09053	-1.25671	0.840147	98.7595	124.112
HCBG_06656	-1.51057	0.781353	82.0888	124.001
HCBG_07068	-6.81043	0.152259	18.1878	123.866
HCBG_03265	-5.64248	0.176274	21.947	123.835
HCBG_03240	-3.07065	0.580648	40.3052	123.763
HCBG_08811	-3.28767	0.568641	37.571	123.521
HCBG_05499	-2.25856	0.65034	54.5047	123.102
HCBG_03442	-10.3681	0.451939	11.8591	122.957
HCBG_04713	1.55601	0.371433	190.756	122.593
HCBG_00267	-1.54838	0.760997	79.0383	122.381
HCBG_00463	-1.58899	0.622494	77.0103	122.369
HCBG_07935	1.62122	0.305485	198.31	122.322
HCBG_06540	-4.40196	0.422973	27.7836	122.302
HCBG_02031	-2.16481	0.075552	56.4903	122.291
HCBG_05176	1.00075	1	121.782	121.69
HCBG_05643	-5.56452	0.0157008	21.8461	121.563
HCBG_01904	-2.94451	0.292817	41.2327	121.41
HCBG_03984	-1.63941	0.61617	73.9936	121.306
HCBG_06366	-18.9325	0.4299	6.40443	121.252
HCBG_00629	-7.49556	0.297608	16.1593	121.123
HCBG_08452	-1.48519	0.673885	81.419	120.923
HCBG_06282	-10.2428	0.453091	11.8054	120.921
HCBG_00472	-6.96275	0.138509	17.3637	120.899
HCBG_03107	1.26661	0.696628	152.787	120.627
HCBG_05356	-2.15597	0.470736	55.7789	120.258
HCBG_05810	1.14798	0.536787	137.628	119.887
HCBG_08476	1.2432	0.84429	148.752	119.652
HCBG_00078	-1.22188	0.805949	97.7915	119.489
HCBG_02783	2.83636	0.267113	337.732	119.072
HCBG_05428	8.68816	0.068917	1033.9	119.001
HCBG_08566	-14.2553	0.438837	8.3121	118.491
HCBG_06434	-26.6018	0.298423	4.45414	118.488
HCBG_08122	-8.94677	0.438924	13.2314	118.378
HCBG_04054	-7.24581	0.270727	16.3274	118.305
HCBG_00783	-1.88307	0.343015	62.7756	118.211
HCBG_09139	-3.9272	0.355003	30.0334	117.947
HCBG_00243	-1.97991	0.590111	59.2687	117.347
HCBG_04748	-2.11872	0.66762	55.3726	117.319
HCBG_02315	-6.35555	0.0963799	18.4562	117.299
HCBG_02533	-1.20984	0.879394	96.7158	117.011
HCBG_02857	2.32182	0.144068	271.299	116.847
HCBG_04961	-8.39331	0.112526	13.8932	116.61
HCBG_08039	3.75118	0.190286	436.58	116.385
HCBG_01253	-2.26152	0.616222	51.1681	115.718
HCBG_08733	3.19655	0.109347	369.505	115.595
HCBG_06181	-9.04849	0.441605	12.7649	115.503
HCBG_06332	1.78486	0.503546	205.654	115.221
HCBG_02571	-2.93774	0.476771	39.204	115.171
HCBG_02897	-13.3138	0.127183	8.6372	114.994
HCBG_01633	1.3937	0.737598	160.067	114.85
HCBG_08473	25.075	0.00137649	2878.11	114.78
HCBG_03171	4.20701	0.00930123	482.68	114.732
HCBG_00875	1.76549	0.0998539	201.781	114.292
HCBG_07065	-4.65373	0.00791905	24.529	114.151
HCBG_03158	-14.0466	0.168012	8.12587	114.141
HCBG_04399	-1.19048	0.901897	95.6442	113.863
HCBG_01027	1.94455	0.452784	220.837	113.567
HCBG_07150	1.3341	0.791133	151.013	113.195
HCBG_05921	2.54793	0.205309	287.829	112.966
HCBG_08308	-2.04187	0.639286	55.2306	112.774
HCBG_02553	-1.4856	0.349456	75.8299	112.653
HCBG_00763	-5.2147	0.197259	21.5822	112.545
HCBG_00948	-2.30073	0.595081	48.8612	112.416
HCBG_06971	-7.26906	0.000137128	15.4575	112.361
HCBG_08904	-2.36474	0.431074	47.3134	111.884
HCBG_03037	-2.75204	0.30242	40.6024	111.739
HCBG_02589	-4.44451	0.180395	25.0674	111.413
HCBG_06299	-6.58938	0.260356	16.8925	111.311
HCBG_01424	-5.16932	0.0592853	21.5085	111.184
HCBG_03803	1.53668	0.26682	170.814	111.158
HCBG_01110	-3.32147	0.428556	33.4619	111.143
HCBG_04445	3.20048	0.383016	353.977	110.601
HCBG_05489	-2.86761	0.00743804	38.5666	110.594
HCBG_08441	-3.28898	0.0378028	33.3713	109.758
HCBG_01513	-2.47016	0.594277	44.4141	109.71
HCBG_01881	-1.30058	0.677698	84.3008	109.64
HCBG_08994	-26.3855	0.422931	4.14376	109.335
HCBG_03362	-1.31596	0.759084	82.8793	109.065
HCBG_00964	2.18578	0.331282	238.22	108.986
HCBG_04773	-10.6575	0.450932	10.2211	108.932
HCBG_01682	-3.7419	0.527044	29.104	108.904
HCBG_07748	1.06067	0.909075	115.06	108.478
HCBG_04482	-1.12825	0.842183	95.9141	108.215
HCBG_07067	-9.39784	0.4171	11.5016	108.09
HCBG_08440	-1.27798	0.878153	84.5789	108.09
HCBG_06312	-2.03221	0.142298	53.1533	108.019
HCBG_07662	1.3866	0.735949	149.657	107.931
HCBG_03222	1.02035	0.987151	110.069	107.875
HCBG_07397	-1.50831	0.554967	71.3198	107.572
HCBG_00562	-8.35015	0.208232	12.8637	107.413
HCBG_07717	1.65907	0.365371	178.117	107.359
HCBG_05746	-11.5916	0.312252	9.25009	107.224
HCBG_06740	1.36303	0.576033	146.073	107.168
HCBG_04476	-1.42077	0.814202	75.4162	107.149
HCBG_08319	-9.36923	0.372394	11.4211	107.007
HCBG_08370	-3.20777	0.43621	33.2941	106.8
HCBG_01947	-15.2376	0.436412	7.00001	106.663
HCBG_00381	-2.43083	0.643731	43.7582	106.369
HCBG_08548	-6.26035	0.419676	16.9655	106.21
HCBG_09059	-1.75135	0.621481	60.5902	106.115
HCBG_07356	-5.64088	0.325698	18.7695	105.876
HCBG_01852	-1.30966	0.872662	80.6572	105.633
HCBG_07680	-2.16397	0.374005	48.8014	105.605
HCBG_08338	-11.6758	0.446304	9.0414	105.566
HCBG_02297	2.06276	0.130176	217.593	105.486
HCBG_03403	-4.10506	0.230055	25.6752	105.398
HCBG_05629	7.27456	8.38233e-05	766.628	105.385
HCBG_02740	1.30167	0.701652	137.117	105.339
HCBG_00148	-3.95986	0.537673	26.5874	105.282
HCBG_00740	-22.1533	0.190852	4.74213	105.054
HCBG_02946	-4.75137	7.28509e-05	22.1038	105.023
HCBG_00794	-2.85395	0.274889	36.6151	104.498
HCBG_04103	-17.1324	0.357119	6.08749	104.294
HCBG_03584	1.25764	0.765443	130.969	104.139
HCBG_03061	-2.58386	0.61617	40.3008	104.132
HCBG_03869	1.55475	0.583283	161.881	104.12
HCBG_07310	2.33603	0.203921	243.061	104.049
HCBG_05736	1.08234	0.904812	112.418	103.866
HCBG_05758	-86.7707	0.41095	1.1961	103.787
HCBG_00615	3.66493	0.243907	379.364	103.512
HCBG_04289	-2.23362	0.660118	46.241	103.285
HCBG_02168	2.9457	0.311309	303.478	103.024
HCBG_04577	-2.85429	0.00418185	36.0829	102.991
HCBG_05485	-1.26747	0.78671	80.9112	102.553
HCBG_01701	2.47983	0.000666029	253.897	102.385
HCBG_01930	-4.62253	0.517381	22.1468	102.374
HCBG_01869	1.35288	0.402001	138.446	102.334
HCBG_08906	-1.02064	0.970228	100.107	102.173
HCBG_06006	1.4016	0.833122	142.252	101.492
HCBG_04547	1.13517	0.455539	115.026	101.329
HCBG_05660	-35.0108	0.053106	2.89204	101.252
HCBG_03383	-1.01406	0.981537	99.4866	100.885
HCBG_01605	1.07729	0.95437	108.555	100.767
HCBG_06050	-1.68107	0.726601	59.8891	100.678
HCBG_04044	-5.37522	0.463571	18.7293	100.674
HCBG_02627	-1.35065	0.81143	74.0399	100.002
HCBG_07593	-1.80308	0.578754	55.2952	99.7017
HCBG_07978	-1.69572	0.60321	58.7594	99.6397
HCBG_03594	-1.02189	0.987663	97.4686	99.6022
HCBG_03565	-3.68608	0.344177	27.0009	99.5276
HCBG_01534	-2.31119	0.474165	43.0576	99.5144
HCBG_08755	-1.68042	0.403728	59.2043	99.4883
HCBG_04989	-3.47633	0.141069	28.6161	99.4787
HCBG_00229	4.19502	0.070784	417.168	99.4436
HCBG_00187	-2.16468	0.0179581	45.9335	99.4313
HCBG_07428	-7.28735	0.000105896	13.6302	99.328
HCBG_04768	1.91825	0.433417	190.527	99.3234
HCBG_05718	-7.73823	0.469233	12.8331	99.3056
HCBG_00537	4.80151	0.257361	476.566	99.2534
HCBG_08515	-1.04787	0.974602	94.6042	99.1329
HCBG_03495	-3.45169	0.501856	28.7053	99.0817
HCBG_04672	-1.08699	0.882077	91.118	99.0445
HCBG_03870	-1.01117	0.990603	97.9374	99.0311
HCBG_09185	4.33486	0.535133	428.353	98.8159
HCBG_05464	-3.37519	0.208308	29.2622	98.7653
HCBG_01416	-1.37983	0.653005	71.4055	98.5277
HCBG_08741	-3.78179	0.543311	25.9828	98.2616
HCBG_02082	1.02639	0.97059	100.786	98.1942
HCBG_01031	3.626	2.86191e-07	355.726	98.1042
HCBG_00153	2.05096	0.377426	200.511	97.7644
HCBG_04920	-14.6506	0.110005	6.66241	97.6079
HCBG_05839	-3.61049	0.552227	27.0213	97.5601
HCBG_12144	-1378.43	0.109692	0.0707027	97.4584
HCBG_06815	-1.19764	0.771789	81.3127	97.3831
HCBG_04802	-1.38449	0.585445	70.2296	97.2319
HCBG_07303	-1.14732	0.884509	84.7378	97.2214
HCBG_02121	1.14737	0.88424	111.399	97.0912
HCBG_07971	-4.14318	0.536467	23.3986	96.9447
HCBG_03619	1.07251	0.957721	103.931	96.9046
HCBG_03940	-2.99007	0.291158	32.3158	96.6267
HCBG_02037	-2.77643	0.217339	34.7194	96.3959
HCBG_07026	1.63561	0.62898	157.646	96.3833
HCBG_07876	-2.36524	0.642139	40.6867	96.2337
HCBG_04106	-1.9801	0.527044	48.6004	96.2335
HCBG_08753	1.75472	0.378917	168.767	96.1784
HCBG_06333	-2.35568	0.609129	40.8107	96.1371
HCBG_08626	1.01993	0.990459	97.9738	96.059
HCBG_08969	-2.23524	0.389604	42.9129	95.9207
HCBG_04736	-1.97216	0.689332	48.5107	95.6709
HCBG_00934	2.3913	0.000695775	228.682	95.6306
HCBG_06082	-6.93438	0.48159	13.774	95.5141
HCBG_06481	-21.3891	0.0247639	4.46541	95.5113
HCBG_02852	-1.33853	0.827993	71.2112	95.3184
HCBG_08923	-3.59023	0.232801	26.529	95.2451
HCBG_08671	-4.37631	0.174826	21.7378	95.1314
HCBG_07639	1.78828	0.334358	169.875	94.9933
HCBG_00171	-5.71534	0.208112	16.6026	94.8898
HCBG_03760	-3.23053	0.336954	29.329	94.7482
HCBG_00405	-5.77959	3.50751e-11	16.392	94.7391
HCBG_12139	-5.1853	0.122977	18.2503	94.6332
HCBG_06222	-1.35716	0.794501	69.7115	94.6099
HCBG_07898	-1.29043	0.852833	73.2861	94.5704
HCBG_06363	-22.595	0.365037	4.1819	94.49
HCBG_01342	-1.12391	0.860041	84.0069	94.4165
HCBG_06814	1.15597	0.864261	109.034	94.3229
HCBG_00132	-2.90413	0.592327	32.4754	94.3127
HCBG_06157	-2.5274	0.621304	37.272	94.2012
HCBG_02658	-1.2377	0.870563	75.8666	93.8998
HCBG_06823	-1.88228	0.290896	49.7577	93.6578
HCBG_00039	-2.39065	0.646229	39.1666	93.6337
HCBG_04197	1.19154	0.885266	111.56	93.6261
HCBG_04881	-1.81699	0.743293	51.4518	93.4874
HCBG_07825	-26.7367	0.422728	3.49429	93.426
HCBG_05678	-20.4628	0.215399	4.56193	93.3497
HCBG_01835	-1.1774	0.909223	79.248	93.3063
HCBG_03983	-1.09896	0.908667	84.7779	93.1671
HCBG_02773	-5.82399	0.147636	15.9964	93.1626
HCBG_06866	-1.24564	0.132955	74.7341	93.0915
HCBG_08035	-3.58906	0.143702	25.9195	93.0266
HCBG_08503	-1.74697	0.708491	53.2479	93.0226
HCBG_00217	1.13973	0.880579	105.821	92.8474
HCBG_01610	-1.39533	0.81643	66.5107	92.8043
HCBG_00903	1.3586	0.766829	125.876	92.6511
HCBG_09115	-12.4617	0.444339	7.43351	92.6342
HCBG_08129	-15.8936	0.435086	5.82697	92.6115
HCBG_03970	1.85703	0.325372	171.898	92.566
HCBG_02775	-6.25528	0.340879	14.7814	92.4618
HCBG_04240	-1.04681	0.939898	88.2747	92.407
HCBG_03034	1.37904	0.740401	127.229	92.2592
HCBG_06459	-4.34753	0.37187	21.2124	92.2216
HCBG_04579	1.19835	0.81748	110.398	92.125
HCBG_05732	-1.06363	0.96239	86.531	92.0372
HCBG_00286	-19.3097	0.218705	4.76151	91.9435
HCBG_07625	-1.61126	0.439702	56.9896	91.8249
HCBG_04917	-12.6576	0.27211	7.25027	91.7707
HCBG_00869	-1.46501	0.802234	62.6127	91.7284
HCBG_02201	-1.1109	0.795689	82.5349	91.6882
HCBG_12131	-1.06022	0.960814	86.4273	91.6316
HCBG_02029	-1.57933	0.616042	57.9869	91.5802
HCBG_04079	-1.18306	0.908667	77.3702	91.5336
HCBG_06449	-10.9785	0.449244	8.33221	91.4755
HCBG_02362	-1.89631	0.445136	48.2182	91.4368
HCBG_07926	1.20094	0.808506	109.715	91.358
HCBG_05199	-3.12672	0.00833969	29.2135	91.3424
HCBG_03446	-3.31345	0.376727	27.5584	91.3132
HCBG_06039	-2.49233	0.625397	36.4481	90.8407
HCBG_08173	2.56945	0.0490494	233.201	90.7592
HCBG_01850	-1.44389	0.659447	62.8268	90.7153
HCBG_09122	-1.79687	0.19094	50.4483	90.6489
HCBG_05750	-1.6109	0.762354	56.2199	90.5645
HCBG_08815	3.41384	1.15679e-08	309.024	90.521
HCBG_05214	1.0713	0.936416	96.6657	90.2323
HCBG_08175	-2.33207	0.425221	38.6771	90.1975
HCBG_07404	7.52259	0.0916524	678.487	90.1933
HCBG_03575	-1.87967	0.533159	47.9377	90.1072
HCBG_08485	2.13721	0.397016	192.394	90.0209
HCBG_03626	-1.59892	0.397572	56.2394	89.9224
HCBG_03729	-1.55035	0.737179	57.8339	89.663
HCBG_01867	1.95809	0.427761	175.227	89.4889
HCBG_08640	2.82817	0.324854	252.829	89.3966
HCBG_04176	-3.32688	0.540715	26.8482	89.3209
HCBG_02298	-1.24621	0.880905	71.6724	89.3189
HCBG_01028	-2.01038	0.219001	44.4102	89.2813
HCBG_03631	2.52636	0.383748	225.251	89.1603
HCBG_01413	-1.49469	0.773019	59.5615	89.0262
HCBG_02692	-1.90192	0.710478	46.7452	88.9058
HCBG_03632	-5.85827	0.161946	15.1735	88.8903
HCBG_02997	-1.51682	0.732952	58.5796	88.8546
HCBG_02863	-11.8563	0.318213	7.49139	88.8202
HCBG_04953	-1.20064	0.681415	73.9407	88.7759
HCBG_06418	2.64668	0.0309079	234.668	88.6652
HCBG_09018	-1.07495	0.926679	82.3652	88.5386
HCBG_00808	-13.5474	0.268412	6.52609	88.4114
HCBG_03071	6.12039	0.0200231	541.072	88.4048
HCBG_00176	-2.88036	0.502535	30.6789	88.3662
HCBG_03815	1.90008	0.380686	167.755	88.2884
HCBG_05067	-9.31057	0.459613	9.45448	88.0266
HCBG_06269	-31.8746	0.120735	2.75648	87.8618
HCBG_02665	-5.37427	0.501708	16.3375	87.8023
HCBG_07352	-13.1034	0.441605	6.69	87.6615
HCBG_01326	-14.7888	0.0134581	5.92552	87.6315
HCBG_03264	1.07241	0.925212	93.975	87.6298
HCBG_06313	-2.09682	0.544129	41.5311	87.0833
HCBG_06990	12.7002	0.19585	1105.48	87.0445
HCBG_07816	1.66745	0.734102	144.956	86.9323
HCBG_00761	1.34967	0.765443	117.043	86.7195
HCBG_05302	-3.19168	0.575911	27.1643	86.6999
HCBG_00624	-1.15019	0.919562	75.3736	86.6937
HCBG_02757	-1.47034	0.811076	58.9527	86.6808
HCBG_03232	-1.9701	0.510531	43.998	86.6806
HCBG_09145	3.53218	9.83477e-08	306.151	86.6748
HCBG_09104	-1.07619	0.879238	80.5153	86.6496
HCBG_01117	3.47828	0.00163548	300.186	86.3029
HCBG_01572	-1.96037	0.706173	43.9867	86.2301
HCBG_08413	1.33254	0.84429	114.823	86.1684
HCBG_01609	-2.50151	0.613878	34.3497	85.926
HCBG_00302	-1.20524	0.822931	71.2625	85.8887
HCBG_08055	-10.9587	0.398659	7.83588	85.8713
HCBG_00558	1.08656	0.909223	93.2886	85.8571
HCBG_07910	1.15462	0.900151	99.0832	85.8148
HCBG_07586	-15.0084	0.168343	5.71761	85.8124
HCBG_02834	-2.52638	0.604701	33.9664	85.8121
HCBG_05563	-1.67075	0.762939	51.3181	85.7397
HCBG_01276	2.50229	0.27132	214.435	85.6954
HCBG_06380	1.92091	0.209835	164.356	85.5619
HCBG_03334	-9.03011	0.00799024	9.45431	85.3734
HCBG_08244	-5.25904	8.98263e-07	16.2276	85.3416
HCBG_00448	1.33561	0.791552	113.799	85.2036
HCBG_01626	-20.2646	0.0836258	4.20121	85.1358
HCBG_03116	1.79636	0.195279	152.738	85.0264
HCBG_03094	-1.43658	0.75494	59.1613	84.9901
HCBG_07230	-1.2082	0.805987	70.2171	84.836
HCBG_02162	-1.60437	0.5376	52.7693	84.6613
HCBG_08022	-1.09329	0.924483	77.404	84.6249
HCBG_08350	-1.41028	0.435041	59.8536	84.4103
HCBG_06968	11.6775	0.00889906	984.866	84.3387
HCBG_05899	1.37499	0.769358	115.828	84.2391
HCBG_01557	-2.00422	0.689731	42.0119	84.2012
HCBG_08597	-3.67624	0.547688	22.8737	84.0894
HCBG_00085	2.86707	0.170628	240.697	83.9523
HCBG_02562	-1.43907	0.81143	58.2669	83.8501
HCBG_06979	3.08161	0.01288	258.317	83.8253
HCBG_04841	2.31563	0.0145689	194.088	83.8163
HCBG_06591	1.00735	0.995585	84.4028	83.7869
HCBG_05203	1.06273	0.925804	88.7279	83.4905
HCBG_00004	-6.23753	0.280832	13.3727	83.4129
HCBG_07738	-18.2338	0.277228	4.57237	83.3715
HCBG_00672	-1.04971	0.976378	79.3591	83.3044
HCBG_03321	-1.63962	0.755856	50.7694	83.2425
HCBG_00193	2.23639	0.0705488	186.071	83.2015
HCBG_07908	1.95803	0.439071	162.763	83.126
HCBG_08264	-1.56567	0.725156	53.064	83.0808
HCBG_06030	1.00377	0.997802	83.3669	83.0538
HCBG_06025	1.13595	0.647956	94.2645	82.983
HCBG_07128	-1.12691	0.929478	73.6138	82.9562
HCBG_03680	-10.4736	0.103691	7.91324	82.8803
HCBG_04153	19.6149	0	1624.87	82.8386
HCBG_04981	-4.6748	0.376095	17.644	82.4822
HCBG_03391	1.75746	0.0490987	144.896	82.4466
HCBG_00937	1.54228	0.485047	126.94	82.3068
HCBG_05254	2.08783	0.332426	171.58	82.1811
HCBG_00545	1.9044	0.171601	155.718	81.7675
HCBG_07945	-2.3495	0.565169	34.7803	81.7165
HCBG_03856	-2.68738	0.30542	30.3978	81.6904
HCBG_03013	1.90898	0.493364	155.937	81.6858
HCBG_03691	4.17508	0.0818494	340.812	81.6302
HCBG_06275	-24.5233	0.314053	3.32261	81.4815
HCBG_00657	4.49691	0.305917	366.123	81.4167
HCBG_08142	-1.58287	0.662686	51.405	81.3675
HCBG_00161	-1.19629	0.779347	67.9782	81.3218
HCBG_07645	2.36842	0.402769	192.576	81.3097
HCBG_07785	-2.10072	0.555099	38.7032	81.3045
HCBG_05146	1.16029	0.832319	94.2453	81.2256
HCBG_01121	-1.1053	0.938361	73.4073	81.1372
HCBG_00880	2.04169	0.408403	165.476	81.0485
HCBG_08290	1.51936	0.522343	123.117	81.0325
HCBG_00536	1.88617	0.463416	152.813	81.0176
HCBG_01703	2.84287	0.154778	230.209	80.978
HCBG_00247	-8.09284	0.219762	10.0053	80.9716
HCBG_09004	1.74134	0.548521	140.989	80.9656
HCBG_01774	4.40736	0.0905128	356.182	80.8152
HCBG_02666	1.24873	0.866984	100.867	80.7757
HCBG_01831	-1.16718	0.846511	69.1782	80.7436
HCBG_08157	-4.41889	0.478444	18.2676	80.7227
HCBG_01089	1.32972	0.358797	107.203	80.6208
HCBG_03685	-20.5494	0.427993	3.91835	80.5196
HCBG_08172	-4.7878	4.76786e-15	16.7993	80.4318
HCBG_01269	3.94034	0.103628	316.602	80.3489
HCBG_02072	-16.1244	0.00535868	4.98065	80.3097
HCBG_08872	3.37034	0.0381349	270.613	80.2926
HCBG_01481	1.0234	0.983666	82.0347	80.1587
HCBG_03165	1.29387	0.831618	103.65	80.1085
HCBG_00027	-1.62804	0.619001	49.1875	80.0791
HCBG_04349	-7.79834	0.154129	10.2637	80.0399
HCBG_09198	1.41172	0.786807	112.466	79.6658
HCBG_03638	-1.91775	0.642437	41.5164	79.6183
HCBG_08331	-2.11623	0.00228885	37.6015	79.5736
HCBG_06945	-6.75653	0.0300551	11.7752	79.5596
HCBG_08837	-6.4771	0.294482	12.2808	79.5443
HCBG_08384	1.0644	0.935121	84.5797	79.4621
HCBG_05781	-4.14543	0.407158	19.1528	79.3966
HCBG_02741	1.83496	0.368677	145.609	79.3524
HCBG_04545	-12.4628	0.44363	6.36399	79.3135
HCBG_05685	-1.02329	0.981458	77.4635	79.2679
HCBG_02873	2.03861	0.537016	161.592	79.2655
HCBG_05430	-38.0005	0.417509	2.08576	79.26
HCBG_08433	-1.28707	0.79748	61.5357	79.2004
HCBG_06921	-18.7494	0.0944575	4.21952	79.1136
HCBG_04573	2.41059	0.124953	190.121	78.8689
HCBG_04048	-1.89796	0.636731	41.5478	78.8562
HCBG_05744	1.47218	0.703012	115.753	78.6266
HCBG_04485	-1.03339	0.972698	76.0555	78.5953
HCBG_05480	1.25881	0.773019	98.6872	78.3971
HCBG_01228	-1.02626	0.951473	76.3749	78.3803
HCBG_05541	-3.30537	0.32982	23.7041	78.351
HCBG_01207	-3.55709	0.32649	22.0204	78.3287
HCBG_01603	1.18044	0.823175	92.4516	78.3194
HCBG_00396	-1.2803	0.773809	61.1025	78.2294
HCBG_03208	-1.64132	0.766829	47.6089	78.1412
HCBG_07862	1.03201	0.979389	80.6137	78.1129
HCBG_07915	-1.45644	0.699424	53.5861	78.0449
HCBG_00470	2.56453	0.0167479	200.05	78.0066
HCBG_00638	-2.5236	0.621514	30.8111	77.7551
HCBG_04009	-2.6392	0.309229	29.4481	77.7194
HCBG_04927	-7.15018	0.327015	10.8344	77.4677
HCBG_00006	-4.73603	0.0291759	16.3562	77.4632
HCBG_06108	-1.68479	0.65671	45.8906	77.3159
HCBG_04321	6.80272	0	525.854	77.3006
HCBG_02951	1.17456	0.891715	90.7872	77.2944
HCBG_08483	-1.13567	0.855468	68.0329	77.2632
HCBG_00459	-1.79542	0.482602	42.9753	77.1587
HCBG_01901	-3.87879	0.543311	19.8766	77.0971
HCBG_00077	-2.66713	0.598057	28.8349	76.9066
HCBG_09160	-3.67036	0.147054	20.9427	76.8674
HCBG_00733	2.55306	0.262208	195.618	76.621
HCBG_08064	2.17654	0.225062	166.692	76.5858
HCBG_04774	1.47729	0.718598	112.989	76.4843
HCBG_01523	-1.219	0.86976	62.729	76.4669
HCBG_05337	-1.12421	0.934879	67.82	76.2442
HCBG_08200	1.1427	0.783143	87.0583	76.1863
HCBG_06160	-1.28954	0.799291	59.0114	76.0976
HCBG_05278	-1.26235	0.83687	60.1869	75.9772
HCBG_01355	-4.74538	0.438242	16.0081	75.9644
HCBG_01358	-1.83632	0.685613	41.3615	75.9528
HCBG_04324	-2.89073	0.405355	26.2709	75.9419
HCBG_03703	-8.62665	0.344556	8.80233	75.9346
HCBG_05866	-1.04936	0.946044	72.3553	75.9267
HCBG_06826	-1.86167	0.481924	40.7839	75.926
HCBG_00053	-7.19607	0.174707	10.5461	75.8905
HCBG_06904	-11.8568	0.118155	6.39839	75.8643
HCBG_03212	3.59193	0.395105	272.417	75.8414
HCBG_04257	-1.36405	0.683877	55.5649	75.7935
HCBG_04643	-2.71088	0.608882	27.9477	75.7629
HCBG_02541	2.13777	0.000167642	161.81	75.6911
HCBG_02174	2.00298	0.445844	151.521	75.6477
HCBG_02497	2.0134	0.533848	152.201	75.5937
HCBG_09021	-6.52784	0.46217	11.565	75.4946
HCBG_08239	1.32555	0.805987	100.054	75.4809
HCBG_04189	4.80371	0.0037178	362.072	75.3734
HCBG_01293	-2.78721	0.57929	27.0101	75.2827
HCBG_01097	1.24653	0.681649	93.817	75.2628
HCBG_07964	1.13001	0.926752	85.0405	75.2564
HCBG_08576	-3.59578	0.50723	20.8719	75.0507
HCBG_06238	-1.39523	0.608882	53.6864	74.9046
HCBG_09025	-3.27208	0.127774	22.8793	74.8628
HCBG_09065	-1.01231	0.994265	73.8914	74.8007
HCBG_08442	-2.75016	0.347791	27.1814	74.7532
HCBG_01984	-1.73895	0.693198	42.9071	74.6132
HCBG_03938	18.0259	0.383703	1344.6	74.5931
HCBG_08032	-3.05139	0.544078	24.4407	74.5779
HCBG_03329	-2.30458	0.255911	32.344	74.5395
HCBG_00581	1.00054	0.999555	74.5653	74.5253
HCBG_06167	1.77389	0.492213	132.129	74.4854
HCBG_00202	3.8352	0.0432506	284.966	74.3028
HCBG_00155	2.74756	0.00853616	204.129	74.2945
HCBG_03397	-2.75874	0.536729	26.9262	74.2824
HCBG_04632	1.61973	0.446006	120.31	74.2775
HCBG_02573	-2.43465	0.603777	30.4599	74.1594
HCBG_04293	5.53831	5.55368e-11	410.637	74.1449
HCBG_04590	-4.91726	0.358723	15.0342	73.9269
HCBG_01713	1.91777	0.484277	141.691	73.8835
HCBG_00127	7.85353	0.314569	579.058	73.7321
HCBG_07624	114.353	0.406025	8428.97	73.7103
HCBG_01462	1.65982	0.540432	122.297	73.6813
HCBG_09211	-6.95794	0.0692596	10.586	73.6566
HCBG_05935	1.10052	0.936438	80.8744	73.4873
HCBG_01957	1.97317	0.519773	144.835	73.4023
HCBG_08829	-48.6343	0.39581	1.50888	73.3835
HCBG_07163	1.23519	0.768258	90.5023	73.2701
HCBG_00975	-2.63839	0.423915	27.7475	73.2089
HCBG_08432	1.49851	0.541192	109.591	73.1332
HCBG_06541	-1.56599	0.530966	46.6893	73.1151
HCBG_03177	1.3694	0.75147	100.069	73.0751
HCBG_04535	-1.90993	0.432631	38.2256	73.0081
HCBG_06436	-17.7288	0.431651	4.11256	72.9106
HCBG_06658	-1.66593	0.373642	43.7334	72.8567
HCBG_03901	-1.58401	0.774854	45.9359	72.7631
HCBG_01335	1.53075	0.648089	110.906	72.4516
HCBG_07399	-1.97111	0.102611	36.7496	72.4377
HCBG_03786	-8.08267	0.466342	8.94786	72.3226
HCBG_02613	1.30949	0.819063	94.6339	72.2678
HCBG_08971	-1.21889	0.891845	59.2694	72.243
HCBG_06250	-1.16567	0.918432	61.9702	72.2366
HCBG_05179	-26.9677	0.101578	2.67768	72.2108
HCBG_06343	-1.21266	0.764081	59.382	72.0104
HCBG_01230	1.369	0.499473	98.5655	71.9983
HCBG_00923	1.14914	0.893587	82.5839	71.8661
HCBG_06617	-1.85879	0.381814	38.6621	71.8647
HCBG_12134	-1.29701	0.647144	55.338	71.7739
HCBG_04224	1.68066	0.504844	120.521	71.7106
HCBG_00379	17.4116	0.425411	1246.41	71.5853
HCBG_01548	-8.14019	0.000593302	8.79214	71.5697
HCBG_06311	-4.95746	0.463636	14.4328	71.5498
HCBG_06641	-14.0027	0.439169	5.10752	71.519
HCBG_02001	-6.63674	0.188762	10.7718	71.4897
HCBG_04715	-13.6546	0.244915	5.23198	71.4404
HCBG_00294	-3.25263	0.517381	21.9294	71.3281
HCBG_00658	1.7858	0.269382	127.255	71.2593
HCBG_03883	2.3162	0.0633691	164.954	71.2173
HCBG_07353	-1.42606	0.714247	49.9047	71.1669
HCBG_01458	-1.45896	0.72135	48.7032	71.0561
HCBG_06267	-3.49974	0.558986	20.295	71.0272
HCBG_07350	2.98112	0.112512	211.476	70.9385
HCBG_06781	1.39132	0.80474	98.6547	70.9071
HCBG_02210	1.50777	0.655069	106.645	70.7301
HCBG_06154	-2.00821	0.369709	35.2001	70.6894
HCBG_04408	-4.52326	0.523426	15.6275	70.6874
HCBG_08386	-1.73323	0.744545	40.7211	70.5792
HCBG_05148	1.06111	0.952284	74.8109	70.5028
HCBG_06239	1.69122	0.392404	118.977	70.3496
HCBG_00160	-9.0797	0.423639	7.74365	70.31
HCBG_06632	8.87884	0.0121371	623.383	70.2099
HCBG_04646	-1.45647	0.693926	48.0609	69.9993
HCBG_06926	-1.67835	0.744999	41.6838	69.9602
HCBG_01975	-1.69625	0.742325	41.2226	69.9237
HCBG_08286	4.97322	0.095687	347.14	69.8019
HCBG_07880	-1.20946	0.823728	57.5104	69.5566
HCBG_07047	1.95771	0.330833	136.13	69.5352
HCBG_00242	-1.58858	0.779391	43.7717	69.5346
HCBG_07294	-1.8735	0.714416	37.0806	69.4707
HCBG_04720	2.52018	0.00554484	175.067	69.4662
HCBG_05834	1.18785	0.889927	82.3665	69.3408
HCBG_02493	-1.41991	0.56899	48.8134	69.3105
HCBG_02294	-1.52778	0.787797	45.3473	69.2808
HCBG_03461	-9.34067	0.0847828	7.41619	69.2722
HCBG_07519	3.77086	0.0149312	261.189	69.265
HCBG_02687	2.41082	0.220379	166.925	69.2398
HCBG_02238	1.51667	0.6468	104.913	69.1735
HCBG_06439	-3.48976	0.322074	19.7722	69.0002
HCBG_01189	-1.25041	0.86976	55.1437	68.9523
HCBG_09143	-1.3843	0.78671	49.81	68.9519
HCBG_04380	-1.22684	0.651498	56.1418	68.877
HCBG_02831	-1.26133	0.805469	54.6028	68.8722
HCBG_01818	3.67674	2.01683e-05	253.096	68.8373
HCBG_03419	4.30144	0.000710312	295.958	68.8044
HCBG_05959	-10.9662	0.449364	6.27268	68.7872
HCBG_02042	-2.16044	0.428556	31.8212	68.7477
HCBG_04588	2.13916	0.0862228	146.838	68.6428
HCBG_04375	-4.69845	0.515556	14.6054	68.6229
HCBG_08019	1.08223	0.945232	74.2524	68.6105
HCBG_08607	1.04333	0.972773	71.5817	68.6086
HCBG_04125	-1.61176	0.648137	42.5673	68.6081
HCBG_08873	1.32422	0.621059	90.8207	68.5843
HCBG_06577	1.29201	0.810343	88.6118	68.5843
HCBG_02726	6.12897	0.144767	418.8	68.3313
HCBG_07207	-1.07582	0.927868	63.5145	68.3304
HCBG_00686	1.62408	0.5038	110.91	68.2909
HCBG_06528	1.97786	0.468015	135.013	68.2622
HCBG_05344	-2.1108	0.446304	32.3378	68.2588
HCBG_00987	-1.13527	0.83022	60.0923	68.2209
HCBG_07470	1.15748	0.906935	78.9035	68.1684
HCBG_02820	1.52816	0.668968	104.111	68.1282
HCBG_06470	-1.19178	0.914372	57.0925	68.0416
HCBG_04990	-2.60765	0.61488	26.0686	67.9779
HCBG_06771	1.27728	0.668559	86.8212	67.9733
HCBG_05478	-1.49827	0.654389	45.3566	67.9566
HCBG_02568	-14.2235	0.438764	4.77531	67.9216
HCBG_00876	-1.3351	0.611206	50.8083	67.8341
HCBG_03645	3.93062	2.66231e-05	266.425	67.782
HCBG_01343	-1.81281	0.708491	37.3848	67.7715
HCBG_00970	1.51228	0.683959	102.401	67.7129
HCBG_08960	-1.14582	0.892683	59.08	67.6949
HCBG_05941	-7.67378	0.46974	8.81857	67.6718
HCBG_01728	-2.89456	0.593013	23.3755	67.6618
HCBG_02110	-3.79743	0.0823347	17.806	67.6172
HCBG_02062	5.50166	3.00222e-05	371.997	67.6154
HCBG_05014	-34.2047	0.418846	1.97556	67.5733
HCBG_07894	-16.5039	0.433904	4.07632	67.2752
HCBG_05368	1.90661	0.477663	128.255	67.269
HCBG_04630	-16.2175	0.434475	4.14717	67.2568
HCBG_02028	-38.7855	0.417367	1.7306	67.1221
HCBG_02103	1.04652	0.974167	70.1789	67.0593
HCBG_00506	2.03978	0.451278	136.593	66.9646
HCBG_01157	-1.16865	0.903028	57.2785	66.9383
HCBG_04440	-1.47092	0.680484	45.5045	66.9337
HCBG_02406	1.34402	0.79235	89.8994	66.8886
HCBG_05388	4.99314	0.180892	333.032	66.6979
HCBG_00541	-2.6085	0.00315525	25.5679	66.6939
HCBG_04043	1.35775	0.684463	90.4156	66.5922
HCBG_06516	2.35978	0.0729732	157.039	66.5481
HCBG_02026	3.31916	0.227984	220.796	66.5217
HCBG_02474	1.74793	0.312167	116.07	66.4045
HCBG_02302	2.82177	0.441828	187.361	66.3984
HCBG_01934	-1.99358	0.629759	33.2747	66.3357
HCBG_01295	2.97522	0.377899	197.265	66.3026
HCBG_07424	-7.40589	0.173855	8.94279	66.2293
HCBG_00837	-1.05593	0.971584	62.711	66.2185
HCBG_01297	-10.8965	0.388589	6.06736	66.1129
HCBG_00616	1.55958	0.282012	103.096	66.1051
HCBG_04967	1.1447	0.624526	75.5826	66.0284
HCBG_07564	-6.20493	0.486508	10.6399	66.0199
HCBG_06390	-1.18095	0.919562	55.843	65.9477
HCBG_08028	-2.83746	7.73113e-06	23.2294	65.9125
HCBG_01478	-3.39163	0.56718	19.4262	65.8864
HCBG_04653	-5.22109	0.186562	12.6119	65.8478
HCBG_06690	1.42363	0.0907143	93.6646	65.7926
HCBG_02744	-1.86675	0.673134	35.2417	65.7874
HCBG_00442	-2.12676	0.658227	30.924	65.7679
HCBG_09010	1.60532	0.528432	105.536	65.7411
HCBG_03315	-1.81079	0.509969	36.2783	65.6925
HCBG_02464	2.99168	5.09195e-06	196.47	65.6721
HCBG_05712	1.83348	0.683158	120.121	65.5154
HCBG_03530	-2.28066	0.394061	28.722	65.5052
HCBG_01583	-1.49661	0.791552	43.767	65.5023
HCBG_03749	-1.10066	0.915458	59.4178	65.399
HCBG_03706	-1.53773	0.545768	42.4935	65.3435
HCBG_07160	1.41717	0.704942	92.5801	65.3273
HCBG_05107	-4.99546	0.487491	13.0684	65.2827
HCBG_03939	2.86412	0.273381	186.763	65.2079
HCBG_01929	-3.1638	0.573862	20.6041	65.1874
HCBG_03959	1.38768	0.476214	90.4514	65.1819
HCBG_05253	-1.82588	0.327987	35.6829	65.1526
HCBG_06524	-1.13729	0.926752	57.1471	64.9927
HCBG_00555	-15.3573	0.40165	4.22671	64.9108
HCBG_02098	-5.435	0.273709	11.9388	64.8875
HCBG_06445	6.58007	0.219409	426.925	64.8816
HCBG_02934	-5.58498	0.497733	11.6113	64.8486
HCBG_00143	-1.29182	0.875761	50.181	64.8247
HCBG_03511	-8.18902	0.0767584	7.91475	64.8141
HCBG_04924	-9.79846	0.401139	6.61176	64.785
HCBG_07968	-1.74059	0.683907	37.2051	64.7587
HCBG_01624	-1.11573	0.929445	57.9105	64.6126
HCBG_00826	1.13481	0.906206	73.2977	64.5902
HCBG_00873	-1.19072	0.766953	54.1613	64.4912
HCBG_05483	1.29089	0.81075	83.2107	64.4601
HCBG_09112	1.92289	0.500161	123.646	64.3023
HCBG_00150	-1.41333	0.81643	45.4785	64.2764
HCBG_07856	-2.15861	0.593311	29.7381	64.193
HCBG_02780	1.00098	0.999555	64.2464	64.1836
HCBG_08000	-2.12701	0.403428	30.135	64.0974
HCBG_08673	1.1096	0.909223	71.1184	64.0939
HCBG_02448	-10.0114	0.453641	6.38829	63.9558
HCBG_05636	2.38487	0.150401	152.502	63.9458
HCBG_08744	1.2609	0.762975	80.5951	63.9189
HCBG_05217	1.8083	0.430601	115.472	63.8568
HCBG_06293	-5.13806	0.172518	12.4114	63.7702
HCBG_07828	2.28418	0.309002	145.48	63.6902
HCBG_00833	-1.63447	0.670356	38.9278	63.6265
HCBG_08561	-1.78436	0.245981	35.6125	63.5454
HCBG_07705	5.74951	3.92884e-06	365.291	63.5342
HCBG_03796	-1.09214	0.902267	58.0031	63.3475
HCBG_04249	1.35887	0.61885	86.0689	63.3386
HCBG_05264	-3.245	0.56984	19.4963	63.2655
HCBG_05717	1.66082	0.175209	105.014	63.2303
HCBG_03282	4.43718	0.0114191	280.27	63.1641
HCBG_06126	-2.47459	0.626948	25.512	63.1319
HCBG_02983	1.09734	0.894802	69.157	63.0224
HCBG_03958	1.91033	0.134793	120.359	63.0044
HCBG_00421	-2.21599	0.648648	28.4088	62.9535
HCBG_05372	1.52811	0.736375	96.1218	62.9024
HCBG_07458	2.15145	0.0822291	135.262	62.8703
HCBG_06262	14.3657	0	903.015	62.8589
HCBG_06373	1.06412	0.94189	66.7467	62.7246
HCBG_06287	-6.94065	0.366921	9.03694	62.7223
HCBG_07008	2.33788	0.226636	146.564	62.6909
HCBG_01777	-9.16024	0.458678	6.83844	62.6418
HCBG_01676	-1.56942	0.710646	39.9002	62.6199
HCBG_05305	-1.0257	0.984453	60.9885	62.556
HCBG_09172	2.27551	0.379067	142.236	62.5074
HCBG_08905	1.52762	0.56206	95.487	62.5072
HCBG_07333	1.32788	0.704942	82.9807	62.4911
HCBG_00185	-1.81705	0.663546	34.3669	62.4462
HCBG_08620	-2.20114	0.627452	28.3497	62.4017
HCBG_08459	-2.14311	0.664462	29.0693	62.2986
HCBG_03608	1.07992	0.902267	67.1552	62.1855
HCBG_05511	-38.7714	0.417367	1.60328	62.1616
HCBG_06542	-4.89235	0.4427	12.672	61.996
HCBG_00199	1.95285	0.418846	120.939	61.9295
HCBG_02952	3.39128	0.226636	210.005	61.925
HCBG_05285	3.36288	0.0171612	208.222	61.9179
HCBG_02911	-3.85216	0.288561	16.0666	61.8912
HCBG_06809	-2.35323	0.300105	26.2819	61.8473
HCBG_00673	1.20237	0.881744	74.282	61.7794
HCBG_07744	-2.03943	0.412258	30.2656	61.7246
HCBG_02296	-1.49058	0.697607	41.4056	61.7182
HCBG_06675	3.02111	0.0656578	186.318	61.6719
HCBG_05429	1.25818	0.707844	77.4785	61.58
HCBG_01590	3.28535	0.037939	202.243	61.5589
HCBG_05522	-1.59236	0.768258	38.6566	61.5553
HCBG_08196	-2.16406	0.568129	28.4443	61.5553
HCBG_03204	8.4411	0.120628	519.297	61.52
HCBG_07889	-3.80982	0.484434	16.1449	61.5094
HCBG_06483	-2.5688	0.618128	23.9394	61.4956
HCBG_02706	-3.10061	0.270882	19.832	61.4913
HCBG_01576	1.55953	0.642437	95.7155	61.3745
HCBG_06195	2.39104	0.0203289	146.737	61.3697
HCBG_02660	-58.2098	0.211987	1.05399	61.3525
HCBG_08292	1.29464	0.677467	79.3971	61.3277
HCBG_07324	1.19887	0.866051	73.2879	61.131
HCBG_01866	-9.95764	0.107297	6.13512	61.0913
HCBG_06270	-9.03025	0.114261	6.76518	61.0912
HCBG_07713	3.10508	0.0461606	189.409	60.9996
HCBG_04536	3.0931	0.0370755	188.22	60.8517
HCBG_07689	-1.07613	0.92913	56.4315	60.7275
HCBG_01961	-1.22623	0.715717	49.5075	60.7075
HCBG_03723	2.77278	0.237814	168.158	60.646
HCBG_02860	-12.406	0.268174	4.8859	60.6146
HCBG_04374	-4.15584	0.420411	14.5702	60.5516
HCBG_07071	1.41104	0.800985	85.4405	60.5514
HCBG_05831	-1.16239	0.825885	52.0605	60.5144
HCBG_01851	-1.26249	0.867628	47.9284	60.509
HCBG_07096	1.65101	0.508811	99.893	60.5042
HCBG_08784	2.99065	0.0897358	180.928	60.4978
HCBG_09024	-1.14636	0.887649	52.7532	60.4742
HCBG_00952	-11.2255	2.2972e-08	5.38463	60.4454
HCBG_00802	1.88109	0.629862	113.611	60.3964
HCBG_07442	2.05451	0.160393	124.053	60.3809
HCBG_04047	-3.90716	0.539264	15.4336	60.3017
HCBG_05312	2.02999	0.31598	122.381	60.2868
HCBG_03198	-1.09011	0.953938	55.277	60.2582
HCBG_01787	2.24959	0.034638	135.515	60.2398
HCBG_01133	-1.58542	0.791133	37.9474	60.1623
HCBG_00614	-1.21311	0.863512	49.5807	60.1471
HCBG_05933	-1.22836	0.855468	48.8881	60.0524
HCBG_04072	-23.9877	0.424704	2.49827	59.9278
HCBG_00797	1.12568	0.922991	67.4192	59.892
HCBG_00912	1.21008	0.829141	72.4398	59.8635
HCBG_02989	-2.00624	0.683972	29.8074	59.8009
HCBG_07182	1.15977	0.849449	69.3242	59.7742
HCBG_05769	2.58608	0.0253336	154.513	59.7479
HCBG_02379	12.9888	0	775.896	59.7356
HCBG_03881	-1.07647	0.881982	55.4284	59.6672
HCBG_02970	5.88176	1.87362e-06	350.928	59.6638
HCBG_01331	-2.2725	0.527219	26.2507	59.6549
HCBG_02345	2.94115	0.0110486	175.336	59.615
HCBG_08999	-1.43452	0.646431	41.5475	59.6007
HCBG_08115	-6.75689	0.223071	8.81313	59.5493
HCBG_01942	-4.54839	0.41125	13.0918	59.5467
HCBG_07315	3.79286	0.0253037	225.688	59.5034
HCBG_09125	1.37573	0.49352	81.8465	59.4933
HCBG_06500	-1.3047	0.853941	45.5638	59.4471
HCBG_04417	6.90114	0.108811	410.177	59.4361
HCBG_00445	-3.26382	0.4853	18.1795	59.3347
HCBG_03961	-1.46565	0.232931	40.4619	59.3032
HCBG_03343	-1.00092	0.999555	59.1849	59.2395
HCBG_06188	-2.15405	0.290141	27.4642	59.1593
HCBG_00874	2.63953	0.404135	156.142	59.1554
HCBG_06477	-2.73486	0.438228	21.5502	58.9367
HCBG_00992	2.13681	0.185001	125.516	58.7398
HCBG_01770	-2.44867	0.0592853	23.9596	58.6693
HCBG_02704	-1.38152	0.66392	42.4574	58.6557
HCBG_08204	1.13784	0.86298	66.7293	58.6453
HCBG_03029	-2.78332	0.492536	21.0624	58.6235
HCBG_04370	-2.43039	0.436848	24.0969	58.565
HCBG_03479	-2.07259	0.367869	28.2446	58.5395
HCBG_01221	4.14238	0.140351	242.371	58.51
HCBG_00376	-8.11329	2.29909e-11	7.19336	58.3618
HCBG_04364	1.83226	0.547462	106.863	58.323
HCBG_04412	2.39285	0.360935	139.558	58.3227
HCBG_01779	-1.33147	0.788961	43.6743	58.1511
HCBG_04705	-2.49021	0.480298	23.3367	58.1131
HCBG_08855	-1.1887	0.82535	48.8137	58.0249
HCBG_01268	1.3599	0.452927	78.9043	58.0223
HCBG_04452	-14.4309	0.0615836	4.01959	58.0062
HCBG_05858	2.49018	0.226636	144.328	57.959
HCBG_04067	2.44391	0.226907	141.568	57.9271
HCBG_08309	-4.98296	0.510038	11.6222	57.9131
HCBG_06948	2.12564	0.386159	123.048	57.8876
HCBG_03300	1.85529	0.318445	107.369	57.8718
HCBG_07405	6.75223	0.000585621	390.548	57.8398
HCBG_03851	-1.21358	0.86325	47.6459	57.822
HCBG_00522	1.42507	0.720463	82.3789	57.8071
HCBG_02137	-1.01187	0.987663	57.1184	57.7962
HCBG_03014	1.67042	0.584405	96.2984	57.6491
HCBG_03086	1.93889	0.273015	111.706	57.6134
HCBG_02278	-2.01085	0.690369	28.6353	57.5813
HCBG_06354	1.63046	0.704166	93.8494	57.5602
HCBG_00953	-2.91346	0.528626	19.7488	57.5372
HCBG_04281	4.01196	0.0500295	230.794	57.5265
HCBG_02234	-1.01289	0.981032	56.7894	57.5213
HCBG_01797	-1.86814	0.706781	30.7799	57.5012
HCBG_01437	-7.73352	0.240537	7.42479	57.4198
HCBG_03079	1.95186	0.35959	111.999	57.3806
HCBG_08713	1.28582	0.806908	73.7341	57.3442
HCBG_08249	-1.99219	0.690331	28.7649	57.3052
HCBG_07784	-1.58569	0.623929	36.0965	57.2378
HCBG_01938	2.09298	0.286911	119.791	57.2348
HCBG_03202	-1.47326	0.740227	38.8328	57.2109
HCBG_07521	-1.09626	0.891341	52.1856	57.2092
HCBG_01716	-2.55382	0.542255	22.3851	57.1674
HCBG_04229	-1.83836	0.448259	31.0555	57.0912
HCBG_03933	-1.47728	0.733127	38.64	57.082
HCBG_00662	1.17109	0.893937	66.8392	57.0741
HCBG_00543	7.24466	0	413.368	57.0582
HCBG_01967	1.20578	0.871459	68.759	57.0244
HCBG_07741	-5.62448	0.367869	10.1163	56.8988
HCBG_02132	-3.42424	0.569436	16.6151	56.894
HCBG_03607	10.1898	0.422557	579.481	56.8686
HCBG_02146	-2.81404	0.599196	20.2089	56.8686
HCBG_09015	4.3979	0.0801197	249.69	56.7749
HCBG_07432	1.53605	0.502535	87.1279	56.7219
HCBG_02321	-1.95536	0.650139	28.9731	56.6528
HCBG_05872	3.89448	0.00638334	220.531	56.6266
HCBG_04263	1.40261	0.762871	79.3565	56.5778
HCBG_04816	-1.26423	0.882973	44.7413	56.5632
HCBG_08041	-2.24966	0.664291	25.1401	56.5567
HCBG_01292	1.94416	0.192124	109.919	56.5383
HCBG_08042	-3.02607	0.3412	18.6321	56.382
HCBG_06683	-1.63545	0.53845	34.4526	56.3456
HCBG_04762	-4.26514	0.499853	13.209	56.3384
HCBG_02220	-1.56274	0.246454	36.0218	56.2927
HCBG_08555	-1.99482	0.639049	28.1975	56.2488
HCBG_06166	-2.11225	0.620944	26.6159	56.2193
HCBG_06456	-2.15437	0.406627	26.079	56.1838
HCBG_08692	1.34147	0.757148	75.2748	56.1135
HCBG_09203	1.78946	0.508429	100.398	56.1052
HCBG_00285	1.53996	0.51298	86.3492	56.0725
HCBG_05647	-1.33042	0.73109	42.1244	56.043
HCBG_07769	-15.2978	0.156052	3.66104	56.006
HCBG_03015	3.65644	0.0521972	204.73	55.9916
HCBG_03213	-16.6166	0.433811	3.36438	55.9047
HCBG_04267	1.19079	0.777451	66.5432	55.8815
HCBG_08614	-6.73365	0.480298	8.29776	55.8742
HCBG_04984	2.14549	0.0930343	119.755	55.8169
HCBG_07391	1.84795	0.216619	103.119	55.802
HCBG_07373	1.10749	0.936106	61.7501	55.757
HCBG_04900	-22.999	0.260089	2.42263	55.7181
HCBG_05805	2.80375	1.85212e-11	156.215	55.7163
HCBG_00265	2.19769	0.0877377	122.429	55.708
HCBG_02974	1.35394	0.538168	75.4009	55.69
HCBG_05170	-1.14872	0.939871	48.4508	55.6563
HCBG_06776	20.0245	0.0216781	1113.47	55.6056
HCBG_02334	3.94842	0.124288	219.502	55.5923
HCBG_05123	1.76347	0.532843	97.9908	55.5669
HCBG_03206	-1.02106	0.98921	54.3794	55.5248
HCBG_01854	-48.2253	0.415224	1.14936	55.4283
HCBG_05108	1.35908	0.690453	75.2839	55.3933
HCBG_04065	-2.19122	0.662686	25.2299	55.2842
HCBG_02722	2.1087	0.318365	116.567	55.2789
HCBG_01944	-6.90978	0.40783	7.99509	55.2443
HCBG_04298	-3.95696	0.517269	13.9566	55.2257
HCBG_06130	-8.27737	0.396869	6.66371	55.158
HCBG_04546	1.73169	0.498544	95.4965	55.1463
HCBG_01853	-3.44863	0.514171	15.9595	55.0383
HCBG_03598	-1.02203	0.906935	53.7819	54.9669
HCBG_03669	1.47571	0.703098	81.1111	54.964
HCBG_01594	1.8989	0.447075	104.276	54.9137
HCBG_07544	-5.88378	0.170678	9.32903	54.89
HCBG_00726	2.34623	0.282597	128.763	54.8809
HCBG_05172	-32.3839	0.419557	1.69456	54.8764
HCBG_05272	30.5197	0.0154517	1669.46	54.7011
HCBG_06452	3.13447	0	171.375	54.6744
HCBG_03141	-1.67479	0.479495	32.6367	54.6598
HCBG_04442	-2.13292	0.51406	25.5981	54.5986
HCBG_01689	1.43744	0.690937	78.4236	54.5579
HCBG_01678	-3.65659	0.254548	14.9197	54.5554
HCBG_09179	-1.28753	0.860733	42.3688	54.5513
HCBG_03392	1.51584	0.44575	82.6863	54.5481
HCBG_02285	19.6547	0.322651	1071.54	54.5183
HCBG_00668	4.64413	0.000304219	252.744	54.4222
HCBG_06125	1.31624	0.725783	71.6264	54.4175
HCBG_08255	1.21352	0.875956	66.023	54.406
HCBG_00996	4.60836	0.266162	250.699	54.4009
HCBG_06922	-4.78705	1.4703e-05	11.3534	54.3493
HCBG_00370	1.13833	0.90728	61.7698	54.2635
HCBG_01384	1.50278	0.570662	81.5179	54.2448
HCBG_06661	1.46672	0.776467	79.5261	54.2204
HCBG_06668	-1.44609	0.793027	37.4836	54.2045
HCBG_04077	-11.7356	0.318773	4.61546	54.1652
HCBG_09140	-1.18469	0.904922	45.7102	54.1526
HCBG_08481	1.2114	0.883688	65.5725	54.1294
HCBG_04496	4.12004	0.000902383	222.996	54.1247
HCBG_02339	4.62352	0.038819	250.148	54.1033
HCBG_07936	-1.23822	0.86976	43.6714	54.0747
HCBG_00865	-5.19542	0.461213	10.3898	53.9795
HCBG_07293	-1.27947	0.891506	42.1516	53.9318
HCBG_07145	2.81753	0.343755	151.711	53.8454
HCBG_03893	1.62527	0.541054	87.4319	53.7952
HCBG_03981	2.56309	0.0594235	137.819	53.7705
HCBG_06027	-5.64322	0.264939	9.52382	53.7451
HCBG_01369	-3.57499	0.552476	15.0324	53.7406
HCBG_04918	1.96016	0.460166	105.32	53.73
HCBG_01389	-5.18857	0.504416	10.3458	53.6798
HCBG_03028	1.21386	0.736709	65.1197	53.6467
HCBG_02343	6.42442	4.78395e-09	344.115	53.5636
HCBG_03308	-1.32134	0.171333	40.5072	53.5239
HCBG_02888	7.39098	0.0136674	395.514	53.513
HCBG_00569	3.07303	0.000163544	164.254	53.4501
HCBG_00509	-1.30971	0.787797	40.7901	53.4234
HCBG_01971	-4.06473	0.449247	13.1375	53.4004
HCBG_03371	1.90858	0.0861749	101.905	53.3929
HCBG_07789	-6.57892	0.467521	8.11097	53.3614
HCBG_05861	-4.21853	0.529544	12.642	53.3309
HCBG_08879	6.35715	0.000202043	338.989	53.3241
HCBG_03541	-3.36202	0.538378	15.8587	53.3171
HCBG_07809	-4.1221	0.0805821	12.9298	53.2981
HCBG_08297	1.60291	0.642191	85.4271	53.2952
HCBG_02189	3.60859	0.163677	192.104	53.2351
HCBG_02101	-4.39287	0.439173	12.1134	53.2124
HCBG_04359	3.07282	0.0479972	163.498	53.2079
HCBG_04276	-3.04179	0.540104	17.4708	53.1425
HCBG_04765	4.06754	0.491361	216.029	53.1106
HCBG_06096	7.78687	0.224022	413.154	53.0577
HCBG_05418	4.49574	0.0607394	238.126	52.9671
HCBG_00679	2.58796	0.00976694	137.008	52.9405
HCBG_02333	2.37741	0.653649	125.855	52.9376
HCBG_06175	-2.11554	0.671842	25.0233	52.9376
HCBG_06074	12.019	0	635.979	52.9146
HCBG_02344	1.0069	0.987663	53.2569	52.892
HCBG_06996	-1.35713	0.835098	38.9706	52.8883
HCBG_00623	-1.22689	0.885609	43.0797	52.8541
HCBG_07290	-11.9572	0.00118169	4.41679	52.8122
HCBG_01499	73.1262	0.37362	3860.2	52.7882
HCBG_04160	2.72969	3.62802e-06	144.088	52.7857
HCBG_01065	-1.35895	0.622754	38.8384	52.7792
HCBG_03634	2.64358	0.0335345	139.512	52.7739
HCBG_07007	-2.3701	0.57208	22.2539	52.7438
HCBG_07010	1.14094	0.864878	60.168	52.7353
HCBG_03281	2.01969	0.00727887	106.304	52.6338
HCBG_07934	10.9962	0.133723	578.357	52.5961
HCBG_07606	-5.9815	0.0791122	8.79055	52.5806
HCBG_07739	3.10438	0.533279	162.984	52.5013
HCBG_04807	2.65388	0.196458	139.332	52.5012
HCBG_03625	-3.07029	0.579719	17.0845	52.4542
HCBG_09082	1.95202	0.439777	102.298	52.4063
HCBG_04013	-2.22228	0.183879	23.5793	52.3997
HCBG_00236	5.11281	0.301322	267.696	52.3579
HCBG_00081	2.54253	0.169251	133.051	52.33
HCBG_06800	-1.08119	0.939871	48.3888	52.3176
HCBG_03859	-4.46447	0.458936	11.714	52.2967
HCBG_01948	-5.27297	0.502928	9.91072	52.2589
HCBG_07954	-1.12814	0.92788	46.2742	52.204
HCBG_04372	-1.09244	0.755809	47.7705	52.1866
HCBG_02631	2.42342	0.238895	126.35	52.137
HCBG_03163	2.70973	0.144434	141.277	52.1367
HCBG_01003	6.06552	0.00746209	315.854	52.0737
HCBG_07776	-2.07889	0.674618	25.0478	52.0714
HCBG_05618	-2.46085	0.632762	21.1501	52.0472
HCBG_06840	1.6288	0.609385	84.7191	52.0131
HCBG_01062	2.58652	0.00682396	134.496	51.999
HCBG_08810	1.46943	0.395591	76.4015	51.9941
HCBG_01528	-110.49	0.327481	0.470018	51.9323
HCBG_06896	1.2321	0.569436	63.9435	51.898
HCBG_07885	1.29604	0.710455	67.2594	51.8961
HCBG_00677	7.45485	0.30228	386.365	51.8273
HCBG_03355	1.50136	0.627113	77.6999	51.753
HCBG_02708	1.3609	0.773867	70.4204	51.7453
HCBG_07538	-3.69477	0.547135	14.005	51.7453
HCBG_08487	2.90278	0.0961294	149.883	51.6343
HCBG_01351	-1.35307	0.836893	38.1424	51.6092
HCBG_02484	-1.3737	0.775928	37.552	51.5851
HCBG_08857	-5.51976	0.482331	9.34523	51.5834
HCBG_02381	-1.77215	0.208734	29.0796	51.5334
HCBG_07747	2.40535	0.278961	123.847	51.488
HCBG_05864	-2.04487	0.548158	25.1521	51.4328
HCBG_07441	-1.14278	0.614706	44.9901	51.4138
HCBG_02809	-1.21657	0.803218	42.249	51.3989
HCBG_02003	1.59003	0.527019	81.5821	51.3087
HCBG_01994	-1.67131	0.582735	30.6677	51.2551
HCBG_07226	-2.49951	0.55564	20.4853	51.2033
HCBG_08617	7.2793	5.47058e-09	372.457	51.1666
HCBG_03098	-1.38123	0.631564	37.0342	51.1526
HCBG_03651	-2.39102	0.608561	21.3843	51.1302
HCBG_00790	-2.7288	0.492794	18.7369	51.1293
HCBG_01010	1.83164	0.471016	93.5523	51.0757
HCBG_03227	2.2161	0.315417	112.874	50.9335
HCBG_07555	-2.20071	0.65735	23.142	50.9288
HCBG_01034	1.16888	0.854623	59.4287	50.8424
HCBG_08699	-1.81345	0.720952	28.0292	50.8295
HCBG_01144	-2.71116	0.607121	18.7483	50.8295
HCBG_02908	-1.34354	0.818895	37.8006	50.7865
HCBG_09228	1.67648	0.406399	84.9429	50.6674
HCBG_01029	3.45487	0.17081	174.664	50.5558
HCBG_02756	-5.48513	0.113706	9.21256	50.532
HCBG_08898	6.31368	0.00413617	319.025	50.5292
HCBG_05878	1.47005	0.416842	74.2364	50.4994
HCBG_06923	1.7335	0.661373	87.5398	50.499
HCBG_06310	-1.47072	0.795855	34.287	50.4266
HCBG_01825	-5.91512	0.452927	8.52071	50.4011
HCBG_07956	2.38352	0.25486	120.023	50.3555
HCBG_08488	1.57196	0.57114	79.132	50.3397
HCBG_07168	1.80764	0.0685421	90.9517	50.3152
HCBG_03220	9.67459	3.25436e-08	486.55	50.2915
HCBG_00690	3.01604	0.117265	151.618	50.2707
HCBG_03073	3.16841	0.00484093	159.268	50.2676
HCBG_09158	-1.42175	0.807139	35.3079	50.1989
HCBG_06789	-3.8245	0.543772	13.1189	50.1733
HCBG_04451	1.03136	0.983129	51.737	50.1639
HCBG_07035	1.46094	0.483285	73.2343	50.1283
HCBG_06961	2.37038	0.517803	118.708	50.0796
HCBG_01346	-1.7429	0.43887	28.7235	50.0621
HCBG_00489	1.84613	0.486508	92.4199	50.0614
HCBG_06295	1.42427	0.81643	71.2762	50.0439
HCBG_09054	1.48272	0.677673	74.1286	49.9951
HCBG_07911	1.93023	0.364807	96.4528	49.9695
HCBG_03829	-1.97773	0.688854	25.2341	49.9063
HCBG_04514	2.98349	0.14121	148.843	49.8888
HCBG_03491	-3.27225	0.540274	15.2168	49.7933
HCBG_01830	1.01972	0.988831	50.6688	49.6889
HCBG_04733	1.17891	0.889597	58.4982	49.6205
HCBG_08364	-1.23248	0.840602	40.2413	49.5965
HCBG_03650	57.5942	0.329587	2856.42	49.5956
HCBG_07032	1.93334	0.0963896	95.7969	49.55
HCBG_04508	-2.79829	0.128956	17.7022	49.5359
HCBG_05845	-1.12798	0.809249	43.8452	49.4565
HCBG_05762	2.12113	0.176022	104.874	49.4427
HCBG_00174	2.83367	0.116912	140.067	49.4297
HCBG_00809	1.90196	0.627544	93.9866	49.4155
HCBG_03741	2.43265	0.248743	120.21	49.4155
HCBG_07288	-1.28728	0.862744	38.3713	49.3946
HCBG_06352	-1.17116	0.908667	42.1726	49.3908
HCBG_02976	-28.5502	0.421619	1.72992	49.3896
HCBG_05664	1.45871	0.544624	72.0309	49.38
HCBG_05215	-1.05926	0.958106	46.5998	49.3613
HCBG_00214	1.67251	0.149593	82.3629	49.2452
HCBG_06230	2.27892	0.249827	112.186	49.2276
HCBG_00718	-33.4563	0.418998	1.46851	49.1308
HCBG_00158	1.6843	0.371433	82.7062	49.1043
HCBG_07657	-2.70011	0.608149	18.1831	49.0962
HCBG_02782	1.67202	0.210447	82.0883	49.0953
HCBG_07683	-1.03261	0.957721	47.5402	49.0905
HCBG_03352	1.71094	0.376062	83.9851	49.0872
HCBG_03546	2.78428	0.260356	136.668	49.0854
HCBG_07999	-3.38941	0.566487	14.4617	49.0168
HCBG_07897	1.46814	0.470827	71.9454	49.0043
HCBG_08410	5.14631	0.160343	252.094	48.9854
HCBG_08229	1.41993	0.609472	69.5319	48.9685
HCBG_06098	-1.05369	0.96857	46.3868	48.8776
HCBG_02184	4.07369	6.87759e-05	199.057	48.864
HCBG_05448	-2.39931	0.621481	20.3613	48.8531
HCBG_08952	-2.52827	0.630093	19.3215	48.85
HCBG_07993	4.58797	1.13518e-05	223.737	48.766
HCBG_05095	-3.67529	0.401598	13.2638	48.7484
HCBG_03798	-3.27551	0.571423	14.881	48.7429
HCBG_08512	11.6552	0.338249	567.951	48.7295
HCBG_00496	-1.31246	0.456451	37.123	48.7224
HCBG_04657	1.51635	0.624659	73.8669	48.7136
HCBG_01454	2.0637	0.598285	100.387	48.6441
HCBG_06718	19.9907	0	971.707	48.6079
HCBG_02713	-4.74118	0.44226	10.2411	48.5551
HCBG_08698	1.61776	0.584854	78.4856	48.5151
HCBG_05795	2.59373	0.0319383	125.813	48.5066
HCBG_03902	-2.83228	0.292345	17.1016	48.4365
HCBG_04784	-3.38482	0.562396	14.2747	48.3174
HCBG_08183	2.13752	0.311234	103.249	48.3034
HCBG_05038	1.80041	0.0549744	86.8882	48.2603
HCBG_03895	3.97315	0.0129609	191.735	48.2575
HCBG_12127	-38.4444	0.417464	1.25403	48.2105
HCBG_02222	4.58852	0.0134316	221.201	48.2075
HCBG_08454	36.0346	0.255525	1736.03	48.1767
HCBG_07677	1.41562	0.615983	68.0725	48.0868
HCBG_00966	1.69584	0.542331	81.4567	48.0333
HCBG_01849	4.23045	0.115381	203.166	48.0247
HCBG_08528	-1.46939	0.721196	32.6715	48.0073
HCBG_07466	1.13869	0.914731	54.6077	47.9564
HCBG_02350	3.90728	0.251305	187.075	47.8787
HCBG_00308	2.35526	0.268498	112.719	47.8584
HCBG_00771	-1.31488	0.839669	36.3882	47.846
HCBG_01113	1.59219	0.705378	76.1467	47.8252
HCBG_05659	1.67168	0.249821	79.8467	47.7642
HCBG_08353	1.88237	0.00261314	89.8632	47.7395
HCBG_06236	1.00361	0.992864	47.9114	47.7391
HCBG_05556	1.05254	0.964172	50.192	47.6864
HCBG_01982	-5.42279	0.356994	8.79172	47.6756
HCBG_01447	1.50126	0.631809	71.5157	47.6371
HCBG_01313	1.90468	0.395105	90.6272	47.5812
HCBG_07797	1.22908	0.743687	58.481	47.5811
HCBG_01103	1.95067	0.274171	92.7954	47.571
HCBG_08250	4.64966	0.0097736	221.169	47.5667
HCBG_03488	-1.35934	0.816549	34.9806	47.5505
HCBG_03740	1.90913	0.446617	90.7458	47.5325
HCBG_02058	1.86168	0.511466	88.3526	47.4584
HCBG_05977	-1.19029	0.903028	39.7978	47.371
HCBG_06322	1.0163	0.98779	48.0956	47.324
HCBG_05244	2.60222	0.0695854	123.12	47.3134
HCBG_08050	1.61988	0.257436	76.6202	47.2999
HCBG_02930	-2.08121	0.0632367	22.7102	47.2646
HCBG_04501	-1.21463	0.890562	38.8669	47.2088
HCBG_00075	13.24	0.00910129	623.609	47.1002
HCBG_03928	-1.99992	0.260356	23.5338	47.0658
HCBG_01999	1.24927	0.715717	58.7373	47.0171
HCBG_02816	-1.06155	0.966528	44.2776	47.0027
HCBG_07526	-1.91512	0.698964	24.5273	46.9728
HCBG_03543	-4.48987	0.0931357	10.4551	46.9422
HCBG_02588	2.08936	0.108639	97.9428	46.877
HCBG_00387	1.54276	0.713642	72.2943	46.8603
HCBG_00484	-1.23169	0.795754	37.982	46.7823
HCBG_07613	1.77477	0.480344	83.0216	46.7787
HCBG_08116	7.80178	0	364.77	46.7547
HCBG_07995	-1.91843	0.461463	24.3651	46.7428
HCBG_00519	-1.21512	0.908667	38.4112	46.6742
HCBG_04001	-2.84254	0.295803	16.4049	46.6317
HCBG_01920	-2.04843	0.402759	22.7614	46.6252
HCBG_05724	3.23769	1.97554e-12	150.83	46.5857
HCBG_02634	2.93489	0.354062	136.511	46.5131
HCBG_04157	2.81704	0.110439	130.891	46.4641
HCBG_09103	-2.3551	0.553052	19.7283	46.4622
HCBG_00082	1.61264	0.519942	74.7991	46.383
HCBG_01408	-10.248	0.453	4.52577	46.38
HCBG_07131	1.7424	0.542772	80.7971	46.3711
HCBG_00170	-2.13665	0.676965	21.679	46.3204
HCBG_05103	-9.65123	0.455891	4.79943	46.3204
HCBG_08682	2.34298	0.0193313	108.45	46.2871
HCBG_02826	-1.6296	0.608149	28.3956	46.2734
HCBG_05171	-3.35867	0.310563	13.7735	46.2607
HCBG_04479	-1.99836	0.640379	23.113	46.1879
HCBG_02985	6.13212	0	282.876	46.1302
HCBG_05586	10.0193	0	461.181	46.0293
HCBG_05576	-1.10898	0.945801	41.4946	46.0168
HCBG_03652	-5.66198	0.412052	8.12619	46.0103
HCBG_04804	-1.18373	0.760968	38.8602	45.9999
HCBG_04658	1.62705	0.590079	74.8144	45.9816
HCBG_03413	1.50236	0.740644	69.029	45.9472
HCBG_09083	-1.31507	0.850282	34.9389	45.9472
HCBG_07933	1.83076	0.416303	84.0659	45.9185
HCBG_04898	-1.84548	0.712702	24.8589	45.8765
HCBG_00602	4.90514	0.289346	224.94	45.8582
HCBG_08751	2.30163	0.319739	105.542	45.8554
HCBG_03672	10.0637	0.101578	461.165	45.8248
HCBG_00766	-2.15432	0.0523079	21.2708	45.8241
HCBG_00021	-13.1352	0.441605	3.48834	45.8201
HCBG_08900	2.16511	0.188722	99.1448	45.7921
HCBG_01167	6.21048	0.118422	284.147	45.7528
HCBG_00013	-7.94233	0.137473	5.75812	45.7329
HCBG_03662	7.34777	0.18446	335.615	45.6758
HCBG_07563	1.67613	0.612636	76.475	45.6261
HCBG_08630	-1.0994	0.937885	41.4978	45.6225
HCBG_03205	-1.21155	0.75266	37.6366	45.5987
HCBG_03828	-2.03204	0.581837	22.4366	45.592
HCBG_05039	-1.31817	0.673518	34.5109	45.4914
HCBG_04163	1.31624	0.741006	59.859	45.4773
HCBG_07518	1.049	0.970262	47.697	45.4691
HCBG_08182	1.46806	0.227197	66.6085	45.3716
HCBG_02335	1.2624	0.739946	57.1734	45.2895
HCBG_00316	-3.43199	0.559918	13.1889	45.2642
HCBG_06943	2.6311	0.386159	118.932	45.2023
HCBG_08181	-2.12923	0.565142	21.1893	45.1171
HCBG_02609	1.63074	0.608882	73.4795	45.059
HCBG_03154	1.25466	0.85095	56.4042	44.9559
HCBG_00086	-2.25232	0.660019	19.9541	44.9431
HCBG_01472	2.70117	0.277704	121.394	44.9414
HCBG_04994	-4.69121	0.363467	9.57562	44.9212
HCBG_06806	1.96715	0.433796	88.3487	44.9119
HCBG_04493	1.64357	0.58827	73.8099	44.9082
HCBG_05495	2.68019	0.286513	120.316	44.8908
HCBG_08514	1.46612	0.711374	65.7891	44.8729
HCBG_05854	3.42929	0.130457	153.838	44.86
HCBG_00105	3.26082	0.0177104	145.912	44.7472
HCBG_02175	-1.19248	0.898105	37.4691	44.6812
HCBG_07714	13.5057	0.140493	603.059	44.6521
HCBG_01037	1.58483	0.635608	70.6864	44.6019
HCBG_03864	-1.16219	0.91436	38.3415	44.5601
HCBG_06695	1.11995	0.880579	49.8503	44.5113
HCBG_08099	-1.33399	0.542331	33.3321	44.4646
HCBG_00067	-1.4029	0.850228	31.6812	44.4456
HCBG_07433	3.71596	0.0168208	165.026	44.4101
HCBG_05756	-2.26558	0.0332717	19.5963	44.397
HCBG_00591	-2.39287	0.181154	18.5401	44.3641
HCBG_06429	-1.64329	0.576007	26.9494	44.2856
HCBG_08920	-1.85351	0.709501	23.8799	44.2616
HCBG_02999	1.91527	0.342015	84.6638	44.2048
HCBG_06397	7.36708	0.136388	325.526	44.1866
HCBG_01636	-1.06078	0.949048	41.6486	44.1799
HCBG_05578	1.93071	0.258744	85.2587	44.1592
HCBG_06646	1.43437	0.575233	63.3307	44.1522
HCBG_06895	4.33515	0.167284	191.373	44.1445
HCBG_03268	-10.0262	0.326464	4.40161	44.1312
HCBG_07247	-1.00416	0.995342	43.9448	44.1275
HCBG_01623	-4.2849	0.536467	10.2982	44.1268
HCBG_00255	1.41073	0.791893	62.1915	44.0846
HCBG_01016	1.27918	0.81538	56.3504	44.0518
HCBG_04603	-1.015	0.984846	43.3899	44.0408
HCBG_05380	1.54924	0.654966	68.1796	44.0082
HCBG_05323	-1.019	0.981424	43.1494	43.9691
HCBG_02864	-8.13926	0.0530753	5.40062	43.957
HCBG_01535	1.53193	0.628272	67.3257	43.9484
HCBG_08570	-2.64423	0.611305	16.5815	43.8453
HCBG_01393	-1.00767	0.995866	43.4797	43.813
HCBG_06862	4.4375	0.0320155	194.29	43.7836
HCBG_08991	-1.3422	0.840464	32.5615	43.7039
HCBG_04179	-1.30632	0.857896	33.4478	43.6935
HCBG_08537	-1.31006	0.791552	33.3396	43.6769
HCBG_06721	2.60604	0.075552	113.812	43.6724
HCBG_01170	1.27644	0.630371	55.7008	43.6378
HCBG_05438	-1.50533	0.619799	28.9774	43.6207
HCBG_03563	-1.02746	0.986719	42.3792	43.5431
HCBG_02739	2.72758	0.257361	118.729	43.529
HCBG_08871	2.96817	0.00607601	129.09	43.4913
HCBG_06163	2.31937	0.40799	100.612	43.3789
HCBG_06264	6.25863	6.82118e-13	271.398	43.3637
HCBG_05604	6.05405	0.000544694	262.215	43.3124
HCBG_07533	-1.45604	0.476848	29.7247	43.2803
HCBG_04213	2.26599	0.542331	98.0599	43.2747
HCBG_01463	1.49271	0.460166	64.4844	43.1996
HCBG_04150	3.60999	0.173633	155.695	43.1289
HCBG_07359	8.03797	0.0814237	346.526	43.1112
HCBG_02123	3.60485	0.399828	155.323	43.0873
HCBG_04955	1.19406	0.841884	51.4465	43.0855
HCBG_06305	-1.01035	0.994959	42.6117	43.0527
HCBG_03378	-6.13462	0.487614	7.01423	43.0296
HCBG_06494	-1.14313	0.920463	37.6284	43.0142
HCBG_00882	3.60824	0.0805612	155.199	43.0122
HCBG_06099	4.44732	0.00473294	191.263	43.0063
HCBG_00588	1.37692	0.636731	59.2018	42.9958
HCBG_01667	2.84851	0.216539	122.447	42.9863
HCBG_05156	3.17423	0.569501	136.349	42.9549
HCBG_03255	-34.1026	0.418882	1.25894	42.9332
HCBG_01917	9.29159	0	398.554	42.8941
HCBG_06020	2.78597	0.233309	119.458	42.8785
HCBG_04538	1.45324	0.71559	62.2814	42.8569
HCBG_09113	4.06653	0.000167915	174.118	42.8173
HCBG_04264	9.88522	0	422.848	42.7758
HCBG_06220	1.47524	0.702232	63.0892	42.7654
HCBG_07663	1.68226	0.604888	71.9181	42.7509
HCBG_07661	1.4335	0.548158	61.254	42.7302
HCBG_01356	-6.12374	0.488495	6.97209	42.6953
HCBG_01409	-3.39501	0.564128	12.5678	42.6676
HCBG_07178	-1.06116	0.94901	40.1999	42.6586
HCBG_00682	1.56876	0.542488	66.8663	42.6236
HCBG_03178	-6.73731	0.482144	6.31647	42.556
HCBG_03750	1.06963	0.960995	45.5085	42.5462
HCBG_04185	1.63291	0.608149	69.4097	42.5068
HCBG_05684	1.80768	0.517843	76.8152	42.4937
HCBG_00152	-6.019	0.411925	7.05467	42.4621
HCBG_08581	3.29174	0.0582038	139.529	42.3877
HCBG_00341	1.64326	0.583341	69.62	42.3671
HCBG_09003	1.70351	0.566181	72.082	42.3139
HCBG_01616	5.02823	0.00103594	212.743	42.3097
HCBG_06553	5.27732	0.00066213	222.788	42.2161
HCBG_03734	3.61614	0.375216	152.659	42.2161
HCBG_02178	1.00406	0.995392	42.3833	42.212
HCBG_03263	2.01442	0.405355	85.0276	42.2095
HCBG_02754	1.1468	0.856213	48.3698	42.1779
HCBG_03738	1.86497	0.316058	78.6537	42.1743
HCBG_03792	1.73751	0.164782	73.1851	42.1206
HCBG_05622	1.87178	0.237056	78.759	42.0771
HCBG_08298	1.31435	0.477584	55.286	42.0635
HCBG_06844	2.49342	0.333892	104.798	42.0299
HCBG_06376	3.85263	0.169808	161.899	42.0231
HCBG_05325	3.39027	0.0222388	142.469	42.023
HCBG_02530	3.54445	0.150349	148.923	42.0159
HCBG_03620	-4.54311	0.519773	9.24724	42.0113
HCBG_06361	1.60687	0.604489	67.4623	41.9837
HCBG_06526	4.33748	0.0136674	181.849	41.9251
HCBG_07614	2.91588	0.0520694	122.033	41.8511
HCBG_03221	4.04912	6.07446e-05	169.373	41.8295
HCBG_06635	-3.873	0.11037	10.7949	41.8087
HCBG_04500	-3.33103	0.519204	12.5448	41.787
HCBG_03119	2.10939	0.517381	88.0909	41.7614
HCBG_00696	2.96365	0.0226966	123.722	41.7464
HCBG_07821	2.10268	0.282312	87.7608	41.7375
HCBG_02705	1.12899	0.926315	47.0914	41.7113
HCBG_01986	-1.65488	0.752357	25.199	41.7013
HCBG_06446	-21.3746	0.36553	1.95045	41.69
HCBG_02243	1.3217	0.717331	55.0916	41.6824
HCBG_02053	1.90521	0.431448	79.4044	41.6775
HCBG_05362	3.12168	0.0102974	129.921	41.6189
HCBG_08652	1.09527	0.908667	45.5829	41.6179
HCBG_00070	-1.55856	0.620192	26.6999	41.6135
HCBG_08875	22.4527	0.0953765	934.134	41.6046
HCBG_04664	2.13794	0.644708	88.804	41.5372
HCBG_01618	-2.13856	0.490605	19.4147	41.5196
HCBG_04859	-1.53872	0.13344	26.9523	41.4721
HCBG_07941	2.07159	0.335939	85.8249	41.4295
HCBG_00820	6.28274	0.0490265	260.227	41.4193
HCBG_09168	1.19278	0.903694	49.3835	41.4022
HCBG_02328	-3.32768	0.569099	12.44	41.3963
HCBG_06423	3.9607	0.0132827	163.906	41.383
HCBG_05256	-4.80286	0.0852638	8.61609	41.3819
HCBG_03243	1.93058	0.0182515	79.8746	41.3734
HCBG_05437	2.35184	0.120311	97.2728	41.3604
HCBG_03624	2.56726	0.0918668	106.163	41.3525
HCBG_03934	2.02643	0.295522	83.6785	41.2936
HCBG_01064	-4.93423	0.514889	8.36596	41.2796
HCBG_05412	-1.65219	0.730086	24.9683	41.2523
HCBG_08554	-13.262	0.441605	3.10922	41.2343
HCBG_01973	2.13836	0.00615809	88.1559	41.2259
HCBG_02068	1.87744	0.430282	77.3864	41.2191
HCBG_08221	1.31282	0.135971	54.0847	41.1975
HCBG_08596	-2.68856	0.608184	15.3108	41.1639
HCBG_06023	1.63027	0.534264	67.0958	41.1562
HCBG_02236	3.63028	0.00331317	149.381	41.1485
HCBG_06654	-1.07689	0.942938	38.1972	41.134
HCBG_03197	1.87855	0.276139	77.2471	41.1206
HCBG_01241	1.40932	0.748355	57.9381	41.1106
HCBG_02258	1.65434	0.552476	68.0063	41.1078
HCBG_08110	1.8055	0.160336	74.2057	41.0999
HCBG_06913	-1.54111	0.787797	26.6453	41.0633
HCBG_08329	5.45388	0.000920778	223.259	40.9358
HCBG_02059	1.14366	0.843807	46.8057	40.9264
HCBG_03126	2.45297	0.000143282	100.337	40.9044
HCBG_02369	1.52883	0.623625	62.4812	40.8687
HCBG_06571	-1.87371	0.679374	21.7937	40.8349
HCBG_01242	-1.45055	0.791243	28.1343	40.8102
HCBG_08211	1.80495	0.224834	73.6013	40.7776
HCBG_08341	-3.68734	0.288561	11.058	40.7744
HCBG_03512	1.39069	0.500464	56.6646	40.7457
HCBG_01537	-4.40529	0.275077	9.23636	40.6889
HCBG_00121	2.15041	0.336689	87.4864	40.6836
HCBG_04284	1.14648	0.447059	46.6429	40.6835
HCBG_04539	-2.14899	0.56206	18.9209	40.6608
HCBG_12128	-1.48931	0.616222	27.2837	40.6338
HCBG_06173	3.9049	0.0114848	158.647	40.6278
HCBG_08108	-2.75241	0.560346	14.7607	40.6276
HCBG_00317	-1.70276	0.740308	23.8397	40.5933
HCBG_06399	2.87233	0.0587134	116.485	40.554
HCBG_06209	21.0699	0.23244	853.273	40.4973
HCBG_06736	1.66293	0.614295	67.3425	40.4964
HCBG_01181	-1.44982	0.808506	27.9121	40.4675
HCBG_00859	39.3616	0.405355	1591.52	40.4332
HCBG_06564	-2.40256	0.000382641	16.8229	40.4181
HCBG_01092	6.27358	0.121742	253.293	40.3746
HCBG_06499	1.95255	0.281553	78.7615	40.3377
HCBG_00069	1.77289	0.533827	71.479	40.3177
HCBG_12147	-94.2445	0.0912566	0.427556	40.2948
HCBG_06315	1.30422	0.692705	52.5522	40.2941
HCBG_01243	4.10759	0.10366	165.393	40.2653
HCBG_03049	-19.0196	0.4299	2.11516	40.2294
HCBG_04744	1.54302	0.673623	62.0442	40.2097
HCBG_04823	-2.00327	0.684698	20.0716	40.2089
HCBG_06991	1.68131	0.0574171	67.5204	40.1593
HCBG_02057	1.06155	0.92749	42.6236	40.152
HCBG_04838	-5.56281	0.497733	7.21642	40.1436
HCBG_06918	-2.1648	0.168383	18.5411	40.1378
HCBG_00263	2.58978	0.307262	103.928	40.1301
HCBG_05189	-4.30245	0.131865	9.31115	40.0608
HCBG_03809	-1.63396	0.46811	24.5062	40.0421
HCBG_02293	1.17112	0.90353	46.8644	40.0167
HCBG_02956	2.98115	0.0809314	119.281	40.0118
HCBG_04584	2.31683	0.248566	92.6336	39.9829
HCBG_08583	2.41729	0.108173	96.4816	39.9131
HCBG_01641	-3.3848	0.155658	11.7878	39.8994
HCBG_00019	-1.57456	0.731773	25.3313	39.8855
HCBG_03900	-1.1559	0.88613	34.4788	39.854
HCBG_03470	2.74171	0.112104	109.21	39.8329
HCBG_07337	70.7906	0.228732	2817.87	39.8057
HCBG_06790	11.8421	0.0250899	471.36	39.8039
HCBG_03947	-1.48178	0.768258	26.8545	39.7924
HCBG_02073	-1.54332	0.778989	25.768	39.7683
HCBG_07524	-3.8506	0.352687	10.3275	39.7669
HCBG_06289	1.65064	0.695401	65.6321	39.7617
HCBG_04503	-1.72368	0.700716	23.0626	39.7525
HCBG_01288	2.81436	0.344237	111.835	39.7372
HCBG_01514	2.34416	0.190475	93.1107	39.7203
HCBG_01737	1.30467	0.785934	51.8054	39.7078
HCBG_00527	1.30371	0.827014	51.7513	39.6953
HCBG_03770	16.8499	0.173392	668.115	39.651
HCBG_02167	1.61126	0.690424	63.8804	39.6461
HCBG_05907	1.31503	0.719445	52.1229	39.6363
HCBG_05856	-1.00501	0.995585	39.4299	39.6275
HCBG_09141	3.47626	0.203228	137.578	39.5763
HCBG_05221	-1.84336	0.562153	21.4562	39.5514
HCBG_05934	1.84197	0.489926	72.8503	39.5502
HCBG_03973	2.28876	0.599613	90.4051	39.4996
HCBG_06515	15.9318	0.211987	629.111	39.4878
HCBG_05338	2.8739	0.207824	113.38	39.4514
HCBG_08860	2.64331	0.179878	104.228	39.4307
HCBG_05178	-1.66115	0.664671	23.7227	39.407
HCBG_09094	1.45121	0.343015	57.1484	39.3799
HCBG_01848	-5.59268	0.306952	7.02152	39.2691
HCBG_02032	3.16848	0.0951424	124.375	39.254
HCBG_02993	-1.44832	0.7882	27.0926	39.2388
HCBG_01903	-1.89815	0.703318	20.6672	39.2295
HCBG_07149	4.61227	0.00453169	180.929	39.2278
HCBG_02657	3.83039	0.05929	150.199	39.2126
HCBG_06086	12.5833	0.201778	492.663	39.1522
HCBG_05722	-3.99995	0.482325	9.7878	39.1507
HCBG_08634	-4.45316	0.522343	8.78493	39.1207
HCBG_03256	-8.4975	0.369939	4.59363	39.0344
HCBG_00678	-1.56267	0.773867	24.9678	39.0164
HCBG_06297	1.10316	0.948007	42.9534	38.9365
HCBG_01101	2.16226	0.00538736	84.1609	38.9226
HCBG_05673	1.03181	0.983129	40.1593	38.9212
HCBG_02134	13.7063	0	533.361	38.9135
HCBG_05421	-1.54898	0.677467	25.1195	38.9097
HCBG_06932	-1.31771	0.701138	29.527	38.9081
HCBG_00154	2.43933	0.0505642	94.8884	38.8994
HCBG_07877	2.21685	0.316751	86.0865	38.8329
HCBG_07313	6.42127	7.52598e-07	248.918	38.7646
HCBG_08944	4.42307	0.148583	171.269	38.7218
HCBG_00681	-7.91813	0.313994	4.88113	38.6494
HCBG_07367	-11.3843	0.198971	3.39445	38.6435
HCBG_05978	-4.63441	0.517882	8.3373	38.6384
HCBG_00538	2.27255	0.0942435	87.8048	38.6371
HCBG_01328	-9.35886	0.324309	4.12808	38.6341
HCBG_00314	4.32025	0.0469707	166.84	38.6182
HCBG_03306	1.53687	0.220131	59.3023	38.5864
HCBG_06907	4.90236	0.0927852	189.14	38.5814
HCBG_00894	-5.10395	0.506442	7.55866	38.579
HCBG_04625	-9.1802	0.459111	4.19777	38.5364
HCBG_01969	1.9177	0.530716	73.8537	38.5116
HCBG_04203	3.34652	0.062078	128.846	38.5014
HCBG_01071	1.05923	0.966033	40.7768	38.4966
HCBG_01107	3.4781	5.63531e-05	133.852	38.4843
HCBG_01311	-2.03603	0.327764	18.8775	38.4352
HCBG_07401	1.52598	0.619265	58.6496	38.4341
HCBG_08700	1.24218	0.840101	47.727	38.4219
HCBG_00084	6.8212	1.65576e-05	261.541	38.3424
HCBG_08104	1.82925	0.742405	70.0048	38.2696
HCBG_07804	-1.31671	0.85006	29.0535	38.2551
HCBG_06461	2.8101	0.117079	107.497	38.2536
HCBG_02784	3.48848	0.160339	133.349	38.2255
HCBG_06329	2.18182	0.368344	83.3877	38.2194
HCBG_03010	3.15961	0.306881	120.743	38.2145
HCBG_06902	-3.80609	0.159444	10.0376	38.2038
HCBG_04639	1.08599	0.936079	41.4464	38.1646
HCBG_00031	1.07822	0.959135	41.1093	38.1271
HCBG_03941	1.41614	0.672536	53.9782	38.1164
HCBG_02694	-1.68717	0.752278	22.5448	38.0367
HCBG_05889	-2.8901	0.531351	13.16	38.0337
HCBG_07369	2.32783	0.0339233	88.4621	38.0019
HCBG_01086	-5.33057	0.503546	7.12013	37.9543
HCBG_02648	-9.30488	0.458024	4.07897	37.9543
HCBG_01495	3.10616	0.0910092	117.837	37.9367
HCBG_07940	2.36311	0.464649	89.6281	37.928
HCBG_08649	-1.21929	0.913197	31.0939	37.9124
HCBG_00126	2.31049	0.0182562	87.5871	37.9084
HCBG_05938	4.46386	0.103691	169.11	37.8844
HCBG_06619	-1.34323	0.434842	28.197	37.8749
HCBG_08479	2.14187	0.128082	81.1131	37.8702
HCBG_03055	-1.7929	0.743972	21.1063	37.8416
HCBG_08134	-1.5258	0.784217	24.7729	37.7985
HCBG_07635	10.8289	0.100822	409.201	37.7877
HCBG_05549	1.612	0.346971	60.8973	37.7774
HCBG_04222	-1.8013	0.375433	20.9598	37.7548
HCBG_04177	-2.26572	0.306899	16.6322	37.6839
HCBG_03432	10.7535	0.00023805	405.216	37.6823
HCBG_07252	-2.72519	0.586011	13.8241	37.6733
HCBG_07053	-3.76392	0.265825	9.99398	37.6166
HCBG_07535	1.12974	0.887721	42.4779	37.5998
HCBG_06046	-5.30034	0.0208378	7.09091	37.5843
HCBG_01147	-1.30774	0.853058	28.73	37.5714
HCBG_03257	-2.53016	0.196627	14.8417	37.5521
HCBG_05753	3.36094	0.15332	126.116	37.5241
HCBG_03375	2.07584	0.326229	77.6387	37.401
HCBG_07755	8.52632	0.175259	318.875	37.3989
HCBG_05918	1.32038	0.807974	49.3668	37.3883
HCBG_08164	-1.25415	0.887649	29.8113	37.388
HCBG_08930	-5.27582	0.504844	7.06942	37.297
HCBG_08265	2.51906	0.205026	93.877	37.2667
HCBG_05022	1.53457	0.592783	57.1646	37.2512
HCBG_08293	4.14507	0.246942	154.199	37.2005
HCBG_07103	2.2658	0.00453109	84.281	37.197
HCBG_00778	-2.10677	0.579719	17.6519	37.1887
HCBG_06825	-2.16499	0.668553	17.1716	37.1763
HCBG_00637	2.20312	0.199232	81.8704	37.1611
HCBG_00706	-12.6063	0.443266	2.94688	37.1494
[truncated: 7,255 more rows]

## Sheet: CELL
Feature ID	Product	Baggerley's test: Hc Cell vs Hc EVs normalized values - Weighted proportions fold change	Baggerley's test: Hc Cell vs Hc EVs normalized values - FDR p-value correction	Hc Cell - Normalized means	Hc EVs - Normalized means
HCBG_03888	histone H4	771.7	0.0104514	4387.92	5.68604
HCBG_08474	histone H2B	512.29	0.0244192	4288.76	8.37175
HCBG_09121	allergen Asp f 4	#DIV/0!	0.000134706	4052.7	0
HCBG_07086	hypothetical protein	19.9483	0.00803458	3180.32	159.429
HCBG_08473	histone H2A	25.075	0.00137649	2878.11	114.78
HCBG_05946	dnaK-type molecular chaperone bipA	889.289	0.0311076	2198.14	2.4718
HCBG_00825	disulfidisomerase	90.8109	0.024158	1872.27	20.6173
HCBG_05272	translation initiation factor 3	30.5197	0.0154517	1669.46	54.7011
HCBG_04153	calnexin	19.6149	0	1624.87	82.8386
HCBG_01256	conserved hypothetical protein	50.5386	0	1601.93	31.6972
HCBG_00646	conserved hypothetical protein	#DIV/0!	0.00761264	1491.42	0
HCBG_05296	conserved hypothetical protein	#DIV/0!	0	1381.78	0
HCBG_07321	membrane transporter	112.347	0	1367.96	12.1763
HCBG_00958	cytochrome c oxidase subunit VIb	#DIV/0!	0.00618258	1366.2	0
HCBG_02586	hypothetical protein	436.709	0.0329133	1357.57	3.10864
HCBG_04085	conserved hypothetical protein	4.48253	1.23288e-07	1319.07	294.269
HCBG_00237	multiprotein-bridging factor	195.235	0.0247424	1264.24	6.47546
HCBG_05605	60S ribosomal protein L24	#DIV/0!	0.0460885	1227.38	0
HCBG_00052	hypothetical protein	324.91	0	1136.54	3.49801
HCBG_07920	hsp70-like protein	59.4098	0.000266592	1115.54	18.7771
HCBG_06776	aspartic endopeptidase Pep2	20.0245	0.0216781	1113.47	55.6056
HCBG_01964	conserved hypothetical protein	100.684	0	1095.54	10.8809
HCBG_04596	predicted protein	156.055	7.10132e-14	1034.17	6.62694
HCBG_06968	cysteine dioxygenase	11.6775	0.00889906	984.866	84.3387
HCBG_06756	non-histone chromosomal protein 6	#DIV/0!	0.0257375	977.314	0
HCBG_06718	translation elongation factor eEF-1 alpha	19.9907	0	971.707	48.6079
HCBG_02583	mitochondrial 40S ribosomal protein MRP2	#DIV/0!	3.81681e-11	948.36	0
HCBG_04098	conserved hypothetical protein	283.287	0.000915173	940.406	3.31962
HCBG_00457	DNA damage checkpoint protein rad24	628.344	0	932.967	1.4848
HCBG_08825	hypothetical protein	#DIV/0!	0	925.4	0
HCBG_06262	cell cycle regulator p21 protein	14.3657	0	903.015	62.8589
HCBG_07364	hypothetical protein	#DIV/0!	0.00251923	835.344	0
HCBG_08372	bZIP transcription factor HacA	22.088	6.75149e-07	797.726	36.1157
HCBG_04683	conserved hypothetical protein	21.7129	0	797.314	36.7207
HCBG_02379	rho GTPase Rho1	12.9888	0	775.896	59.7356
HCBG_05629	allergen Asp F3	7.27456	8.38233e-05	766.628	105.385
HCBG_03585	conserved hypothetical protein	#DIV/0!	0.032413	756.92	0
HCBG_05851	pre-mRNA polyadenylation factor fip1	136.175	0	752.761	5.52792
HCBG_01992	RNP domain-containing protein	272.681	0.000970043	726.104	2.66283
HCBG_07664	conserved hypothetical protein	#DIV/0!	0.00564441	722.566	0
HCBG_07334	conserved hypothetical protein	156.645	0.00798125	719.955	4.59611
HCBG_04444	ribosomal protein Srp1	#DIV/0!	0.0421302	699.826	0
HCBG_01735	hypothetical protein	#DIV/0!	0	685.779	0
HCBG_00087	CaaX prenyl protease	124.599	0.0271885	685.364	5.50054
HCBG_05411	transcription factor steA	21.8778	0	679.637	31.0652
HCBG_07827	calmodulin	#DIV/0!	0.00101268	655.866	0
HCBG_02948	AN1 zinc finger protein	#DIV/0!	0	653.783	0
HCBG_04694	conserved hypothetical protein	124.972	0	643.149	5.14635
HCBG_04314	conserved hypothetical protein	22.4912	0.000297186	641.658	28.5293
HCBG_00702	thioredoxin	48.9357	0.00558432	640.783	13.0944
HCBG_06074	hypothetical protein	12.019	0	635.979	52.9146
HCBG_00789	60S ribosomal protein L20	162.255	6.40468e-05	632.157	3.89608
HCBG_08711	actin	119.054	0	626.003	5.25814
HCBG_00075	conserved hypothetical protein	13.24	0.00910129	623.609	47.1002
HCBG_06632	bax inhibitor family protein	8.87884	0.0121371	623.383	70.2099
HCBG_09127	proteasome component C5	-15.8922	0.000931324	619.635	9847.39
HCBG_07731	ubiquitin-conjugating enzyme	80.3985	6.26084e-07	615.307	7.65321
HCBG_06164	elongation factor 2	74.8008	0	613.003	8.19515
HCBG_04365	hypothetical protein	77.1615	0.0440159	607.431	7.8722
HCBG_00830	hypothetical protein	78.4352	0.000107314	590.269	7.52556
HCBG_07322	RPEL repeat protein	105.088	0	588.876	5.60364
HCBG_08489	conserved hypothetical protein	31.8161	0.00170597	587.636	18.4698
HCBG_08833	cofilin	112.804	0	582.135	5.16059
HCBG_00627	conserved hypothetical protein	#DIV/0!	2.32607e-12	580.769	0
HCBG_08828	predicted protein	#DIV/0!	0.0169371	576.541	0
HCBG_06359	NAD dependent epimerase/dehydratase	57.3513	0.0219835	573.43	9.99855
HCBG_03596	elongation factor 1-beta	91.6109	1.00858e-10	567.198	6.19138
HCBG_00333	conserved hypothetical protein	141.061	0	561.105	3.97774
HCBG_02768	GTP-binding nuclear protein GSP1/Ran	3.93897	0.00466051	560.472	142.289
HCBG_00890	ribosomal L10 protein	41.4042	0	557.958	13.4759
HCBG_09046	predicted protein	#DIV/0!	0.0351216	556.582	0
HCBG_04872	salicylate hydroxylase	33.0198	0.0216794	556.494	16.8533
HCBG_05266	cytochrome c oxidase subunit VIa	120.825	5.03515e-05	554.746	4.59131
HCBG_00456	predicted protein	23.6099	4.3342e-10	552.153	23.3865
HCBG_06158	hypothetical protein	119.864	0	547.272	4.56577
HCBG_02259	conserved hypothetical protein	27.103	1.08486e-11	545.358	20.1217
HCBG_08038	carboxypeptidase	#DIV/0!	0.0304955	543.734	0
HCBG_03071	phosphoenolpyruvate carboxykinase AcuF	6.12039	0.0200231	541.072	88.4048
HCBG_04096	conserved hypothetical protein	#DIV/0!	0.00238333	535.7	0
HCBG_02134	conserved hypothetical protein	13.7063	0	533.361	38.9135
HCBG_00700	ATP synthase subunit gamma	139.294	2.29977e-10	531.898	3.81854
HCBG_04321	myosin	6.80272	0	525.854	77.3006
HCBG_07575	conserved hypothetical protein	68.6842	0	524.912	7.6424
HCBG_01465	receptor-associated protein	#DIV/0!	5.73043e-11	522.833	0
HCBG_05606	hypothetical protein	30.2439	0	520.187	17.1997
HCBG_09130	20S proteasome subunit	72.7596	7.98325e-05	518.843	7.13092
HCBG_04088	mitochondrial iron uptake protein	167.846	0	518.006	3.08619
HCBG_00959	hypothetical protein	#DIV/0!	0	516.011	0
HCBG_01348	sodium transport ATPase	167.207	0	515.302	3.08183
HCBG_08443	hypothetical protein	#DIV/0!	6.04825e-09	515.194	0
HCBG_04691	iron-sulfur assembly protein	31.7888	0	508.629	16.0002
HCBG_02179	nucleosome assembly protein	75.9317	4.68016e-12	508.119	6.69179
HCBG_06488	conserved hypothetical protein	#DIV/0!	0	507.427	0
HCBG_05702	conserved hypothetical protein	#DIV/0!	1.9995e-05	506.581	0
HCBG_06193	cytochrome P450 sterol C-22 desaturase	59.0443	0.023555	506.36	8.57594
HCBG_00618	conserved hypothetical protein	#DIV/0!	0	503.705	0

## Sheet: EVs
Feature ID	Product	Baggerley's test: Hc Cell vs Hc EVs normalized values - Weighted proportions fold change	Baggerley's test: Hc Cell vs Hc EVs normalized values - FDR p-value correction	Hc Cell - Normalized means	Hc EVs - Normalized means
HCBG_01082	zinc knuckle domain-containing protein	-29928	4.67673e-07	6.74546	201878
HCBG_01540	predicted protein	-33322.4	0.00289844	4.39681	146512
HCBG_03581	vacuolar ATP synthase subunit C	-213.648	4.51581e-12	134.056	28640.9
HCBG_05986	G1/S regulator	-251.623	0.0267119	91.5945	23047.3
HCBG_01601	predicted protein	-821.569	2.51701e-32	22.2104	18247.4
HCBG_06196	thermotolerance protein	-250.288	5.25752e-15	49.3936	12362.6
HCBG_05814	histone H2A	-30.8171	4.88588e-10	359.22	11070.1
HCBG_07611	conserved hypothetical protein	-82.5704	1.88968e-10	133.555	11027.7
HCBG_05091	conserved hypothetical protein	-835.694	4.04863e-15	12.5278	10469.4
HCBG_04690	conserved hypothetical protein	-51.6194	3.24027e-05	192.652	9944.57
HCBG_09127	proteasome component C5	-15.8922	0.000931324	619.635	9847.39
HCBG_06424	peptidase S8 and S53	-162.707	1.17253e-05	47.0119	7649.16
HCBG_06677	predicted protein	-813.312	4.50675e-06	9.33511	7592.36
HCBG_00972	ribosome biogenesis protein TSR1	-102.714	9.03193e-13	65.2939	6706.57
HCBG_03899	WD domain-containing protein	-129.503	6.04534e-21	50.5139	6541.69
HCBG_05001	kelch repeat protein	-228.696	0.0297449	24.6973	5648.18
HCBG_04457	predicted protein	-466.342	9.01862e-35	11.7352	5472.62
HCBG_03160	IFRD domain-containing protein	-74.7692	1.55847e-10	68.6412	5132.25
HCBG_01244	predicted protein	-368.684	1.74624e-23	13.6817	5044.22
HCBG_04887	predicted protein	-276.225	0.0195169	18.0828	4994.92
HCBG_08252	conserved hypothetical protein	-364.014	1.48485e-08	13.586	4945.48
HCBG_03236	predicted protein	-14.2675	0.00207858	333.614	4759.83
HCBG_02337	tyrosine phosphatase	-40.5437	9.51548e-06	115.429	4679.91
HCBG_01721	nitrogen assimilation transcription factor nirA	-107.025	0.00157364	40.444	4328.51
HCBG_00123	predicted protein	-364.368	0.00795684	11.3919	4150.85
HCBG_03449	SIT4-associating protein SAP190	-43.0813	0.00232301	95.9071	4131.8
HCBG_09224	predicted protein	-80.7467	0.0203965	50.2677	4058.95
HCBG_05859	haloacid dehalogenase-like hydrolase domain-containing protein 1A	-45.46	9.5286e-13	88.1324	4006.5
HCBG_01956	CCR4-NOT transcription complex subunit 7	-42.8362	6.62671e-12	90.5543	3879.01
HCBG_07143	folylpolyglutamate synthase	-89.2615	0.000355205	42.9607	3834.74
HCBG_05591	conserved hypothetical protein	-10.8008	0	339.012	3661.62
HCBG_08194	conserved hypothetical protein	-33.562	0	101.42	3403.85
HCBG_03805	misato	-36.0956	1.73103e-05	92.2524	3329.91
HCBG_04759	conserved hypothetical protein	-89.8832	0.000589391	36.7716	3305.15
HCBG_04952	ATP-dependent RNA helicase SUV3	-133.696	0.0417605	21.4676	2870.12
HCBG_00101	INO80 chromatin remodeling complex Ies1	-31.5768	0.0010489	89.4709	2825.2
HCBG_02927	conserved hypothetical protein	-33.4191	3.36604e-06	82.8583	2769.05
HCBG_03731	predicted protein	-431.713	0.0223004	6.32301	2729.73
HCBG_05349	predicted protein	-444.405	2.99405e-09	6.07042	2697.72
HCBG_04212	conserved hypothetical protein	-24.0097	0.000648885	109.684	2633.49
HCBG_03932	seryl-tRNA synthetase	-62.5003	0.030042	41.9396	2621.24
HCBG_05551	Cullin	-16.9489	0.00694038	153.193	2596.45
HCBG_08140	predicted protein	-223.334	1.88281e-06	11.5316	2575.39
HCBG_09164	conserved hypothetical protein	-28.8212	1.00283e-22	88.6188	2554.1
HCBG_08729	GTPase-activating protein	-8.04852	0.00234778	305.579	2459.46
HCBG_05258	conserved hypothetical protein	-199.563	0.0327068	12.1033	2415.37
HCBG_04678	conserved hypothetical protein	-13.9783	1.35457e-06	169.851	2374.23
HCBG_05715	succinate dehydrogenase iron-sulfur protein	-6.67463	2.97184e-05	335.262	2237.75
HCBG_05417	histone acetyltransferase	-34.9656	0.00806419	63.0334	2204
HCBG_02871	predicted protein	-161.896	0.00545229	13.2831	2150.47
HCBG_01507	SDA1 domain-containing protein	-25.9869	0.0255274	80.6449	2095.71
HCBG_07289	predicted protein	-19.4561	1.7037e-06	103.271	2009.25
HCBG_08876	GTP cyclohydrolase II	-18.4446	0.00403215	108.593	2002.95
HCBG_09093	conserved hypothetical protein	-75.1709	0.0279146	26.1745	1967.56
HCBG_07117	iron-sulfur cluster assembly 2	-16.5164	6.48591e-10	117.34	1938.03
HCBG_02224	conserved hypothetical protein	-16.1063	5.17279e-63	112.645	1814.29
HCBG_01275	ribonuclease Z	-80.066	7.81615e-06	22.3462	1789.17
HCBG_04371	conserved hypothetical protein	-18.3147	0.0119148	95.4557	1748.24
HCBG_01474	predicted protein	-60.4693	2.64534e-19	28.309	1711.82
HCBG_06743	conserved hypothetical protein	-65.2283	0.00906773	25.4324	1658.91
HCBG_00035	monocarboxylate permease-like protein	-111.031	4.50494e-29	14.8022	1643.5
HCBG_01021	conserved hypothetical protein	-34.2109	6.20798e-17	44.9685	1538.41
HCBG_03980	conserved hypothetical protein	-43.9064	0.00564758	34.6731	1522.37
HCBG_08980	conserved hypothetical protein	-69.6351	5.95345e-05	21.5409	1500
HCBG_05658	serine/threonine phosphatase	-63.9633	0.00230485	22.7299	1453.88
HCBG_03286	stress responsive A/B barrel domain-containing protein	-16.436	2.12276e-09	88.3325	1451.83
HCBG_05782	dihydrofolate synthetase Fol3	-25.3458	0.0161253	54.8806	1390.99
HCBG_01606	DNA polymerase alpha/primase associated subunit	-17.4038	0.00859961	79.8484	1389.66
HCBG_02569	predicted protein	-79.3918	0.0013255	17.4416	1384.72
HCBG_02119	phytanoyl-CoA dioxygenase	-20.733	1.6314e-05	63.2131	1310.6
HCBG_01962	GTPase activating protein	-11.984	0.0401002	108.696	1302.62
HCBG_09116	hypothetical protein	-15.3298	0.0362639	83.5077	1280.16
HCBG_05290	rft domain-containing protein	-22.9338	0.0437674	55.0928	1263.49
HCBG_07566	conserved hypothetical protein	-9.15764	0.00653286	132.53	1213.66
HCBG_09061	predicted protein	-351.996	0.000833813	3.42868	1206.88
HCBG_02671	chaperone/heat shock protein	-9.34916	4.07927e-77	126.969	1187.06
HCBG_08532	chitin synthase	-24.8313	9.39289e-09	46.7102	1159.88
HCBG_05157	predicted protein	-61.5203	0.00080952	18.6976	1150.28
HCBG_06437	oligopeptide transporter	-60.3076	5.58979e-21	19.0205	1147.08
HCBG_06134	predicted protein	-97.4337	1.77408e-27	11.656	1135.69
HCBG_08790	conserved hypothetical protein	-16.2406	1.68739e-05	67.3315	1093.5
HCBG_04254	conserved hypothetical protein	-69.5997	1.46486e-13	15.6858	1091.73
HCBG_05920	conserved hypothetical protein	-22.1012	5.45668e-05	47.7197	1054.66
HCBG_08838	predicted protein	-10.8749	0.00766507	93.636	1018.28
HCBG_05406	alcohol dehydrogenase	-4.71566	6.74856e-06	215.697	1017.16
HCBG_03709	conserved hypothetical protein	-36.4929	3.19446e-10	27.3667	998.692
HCBG_00974	vesicular-fusion protein sec17	-5.86577	2.45583e-12	169.486	994.168
HCBG_05654	MADS box transcription factor Mcm1	-8.35579	0.00904758	113.817	951.031
HCBG_01983	hypothetical protein	-38.5129	0.00185423	24.5132	944.075
HCBG_03775	predicted protein	-316.905	0.00414369	2.85311	904.167
HCBG_08335	GTP-binding protein SAS1	-2.82616	0.0361063	316.479	894.421
HCBG_00382	predicted protein	-60.4696	0.00156106	14.6438	885.503
HCBG_07497	conserved hypothetical protein	-7.8523	0.00044512	111.314	874.072
HCBG_06772	conserved hypothetical protein	-62.4351	0.0311857	13.7365	857.64
HCBG_09019	conserved hypothetical protein	-56.8501	0.0432375	14.3663	816.723
HCBG_08294	succinyl-CoA ligase beta-chain	-5.98902	0.0138749	134.183	803.627
HCBG_01611	3-hydroxyisobutyryl-Coenzyme A hydrolase	-8.69546	0.00034682	89.6812	779.82
HCBG_01912	predicted protein	-59.0122	2.15869e-14	12.3105	726.468
HCBG_00899	elongation factor Tu GTP binding domain-containing protein	-5.79748	7.44081e-05	120.993	701.456
HCBG_08101	predicted protein	-14.5866	0.0224528	47.8835	698.457
HCBG_07560	DNA repair protein Rad7	-20.1391	2.14643e-06	33.8679	682.069
HCBG_07006	predicted protein	-28.5809	4.02727e-05	22.7866	651.263
HCBG_01631	N-acetylmuramoyl-L-alanine amidase	-117.376	6.29793e-43	5.5385	650.085
HCBG_08136	SAM and PH domain-containing protein	-39.1391	0.0140799	16.3306	639.165
HCBG_03991	conserved hypothetical protein	-10.9004	1.94777e-06	56.8879	620.101
HCBG_04318	predicted protein	-9.38223	3.29103e-06	65.927	618.542
HCBG_03976	predicted protein	-17.9497	0.0169087	33.7353	605.539
HCBG_06102	NUDIX/MutT family protein	-3.96288	0.000294761	152.144	602.928
HCBG_02840	F-box domain-containing protein	-31.5475	2.57325e-11	18.0799	570.374
HCBG_02499	U3 snoRNP protein	-4.3388	0.0136632	128.35	556.884
HCBG_05928	karyopherin Kap123	-9.10943	7.05349e-16	60.751	553.407
HCBG_06673	succinate dehydrogenase	-2.77306	6.68926e-05	193.917	537.742
HCBG_01226	conserved hypothetical protein	-4.25298	2.69821e-12	124.439	529.237
HCBG_08059	DUF833 domain-containing protein	-2.59649	0.00760599	203.136	527.44
HCBG_01282	conserved hypothetical protein	-23.1095	0.00108502	22.8033	526.973
HCBG_00232	conserved hypothetical protein	-38.3872	0.000619753	13.2848	509.968

## Sheet: Expression Browser
Name	Chromosome	Region	Cell vs. EV - Max group means	Cell vs. EV - Fold change	Cell vs. EV - Log fold change	Cell vs. EV - P-value	Cell vs. EV - FDR p-value	Cell vs. EV - Bonferroni	BC16_Hc_217B_2-1 trimmed (GE)-3 - Total counts	BC16_Hc_217B_2-1 trimmed (GE)-3 - RPKM	BC16_Hc_217B_2-1 trimmed (GE)-3 - TPM	BC16_Hc_217B_2-1 trimmed (GE)-3 - CPM	BC15_Hc_217B_1 trimmed-1 (GE)-3 - Total counts	BC15_Hc_217B_1 trimmed-1 (GE)-3 - RPKM	BC15_Hc_217B_1 trimmed-1 (GE)-3 - TPM	BC15_Hc_217B_1 trimmed-1 (GE)-3 - CPM	BC14_Hc_186AS_2 trimmed-1 (GE)-3 - Total counts	BC14_Hc_186AS_2 trimmed-1 (GE)-3 - RPKM	BC14_Hc_186AS_2 trimmed-1 (GE)-3 - TPM	BC14_Hc_186AS_2 trimmed-1 (GE)-3 - CPM	BC13_Hc_186AS_1 trimmed-1 (GE)-4 - Total counts	BC13_Hc_186AS_1 trimmed-1 (GE)-4 - RPKM	BC13_Hc_186AS_1 trimmed-1 (GE)-4 - TPM	BC13_Hc_186AS_1 trimmed-1 (GE)-4 - CPM	SRR2015219 trimmed (GE) - Total counts	SRR2015219 trimmed (GE) - RPKM	SRR2015219 trimmed (GE) - TPM	SRR2015219 trimmed (GE) - CPM	SRR2015223 trimmed (GE) - Total counts	SRR2015223 trimmed (GE) - RPKM	SRR2015223 trimmed (GE) - TPM	SRR2015223 trimmed (GE) - CPM
HCAG_06653	NW_001813977	1067234..1068457	2547.11	-34769.4	-15.0855	0	0	0	1285	1041.51	4947.95	4238.92	7556	3927.93	22704	20159.2	5710	3319.79	16432.3	13777.7	5231	1899.2	9823.67	7960.13	3	0.168932	0.401066	0.537701	0	0	0	0
HCAG_08414	NW_001813972	538207..539550	286.53	-13852.2	-13.7578	1.96266e-11	5.3956e-10	1.8453e-07	532	635.118	3017.27	1754.94	218	166.92	964.824	581.617	162	138.73	686.686	390.89	384	205.351	1062.19	584.342	0	0	0	0	0	0	0	0
HCAG_00252	NW_001813982	complement(817196..820195)	254.596	-8821.65	-13.1068	2.01212e-11	5.48347e-10	1.8918e-07	1592	1010.48	4800.51	5251.64	6	2.44256	14.1184	16.0078	2	0.910597	4.50728	4.82581	16	4.54913	23.5305	24.3476	1	0.0440975	0.104693	0.179234	0	0	0	0
HCAG_08765	NW_001813971	717896..720231	1841.85	-8200.93	-13.0016	0	0	0	2367	1032.65	4905.81	7808.18	2983	834.672	4824.53	7958.55	4858	1520.28	7525.08	11721.9	20365	3979.8	20585.7	30989.9	18	0.545576	1.29526	3.2262	1	0.0285039	0.0649905	0.171489
HCAG_03962	NW_001813980	complement(2732909..2735572)	46.4252	-6068.82	-12.5672	2.90734e-09	4.71291e-08	2.73349e-05	412	176.255	837.336	1359.09	28	7.68264	44.4068	74.7031	2	0.61374	3.0379	4.82581	6	1.14979	5.94732	9.13034	0	0	0	0	0	0	0	0
HCAG_08755	NW_001813971	692388..693862	75.8463	-5999.66	-12.5507	2.94312e-11	7.7294e-10	2.76712e-07	242	177.444	842.987	798.302	118	55.4929	320.758	314.82	64	33.6618	166.62	154.426	112	36.7864	190.279	170.433	0	0	0	0	0	0	0	0
HCAG_01078	NW_001813982	3771260..3773057	45.472	-4335.59	-12.082	6.29761e-09	9.41337e-08	5.92101e-05	294	171.168	813.169	969.837	3	1.12022	6.47507	8.00391	8	3.34099	16.5373	19.3032	24	6.25906	32.3752	36.5214	0	0	0	0	0	0	0	0
HCAG_07180	NW_001813975	648554..649347	91.1517	-3772.7	-11.8814	2.3219e-08	2.95806e-07	0.000218305	2	2.73298	12.9836	6.59753	3	2.62928	15.1977	8.00391	364	356.796	1766.07	878.297	4	2.44845	12.6647	6.08689	0	0	0	0	0	0	0	0
HCAG_04640	NW_001813979	2145304..2150647	15.2756	-3681.34	-11.846	4.68992e-10	9.42194e-09	4.40947e-06	25	6.01694	28.5848	82.4692	51	7.87255	45.5046	136.066	241	41.6068	205.946	581.51	52	5.60613	28.9979	79.1296	0	0	0	0	0	0	0	0
HCAG_02183	NW_001813981	265332..269767	14.4395	-3472.14	-11.7616	4.79052e-10	9.60351e-09	4.50405e-06	127	30.9262	146.922	418.943	86	13.4317	77.6372	229.445	33	5.76432	28.5323	79.6258	70	7.63562	39.4955	106.521	0	0	0	0	0	0	0	0
HCAG_01626	NW_001813982	complement(5711073..5713629)	271.782	-3072.2	-11.5851	0	0	0	244	184.221	875.181	804.899	539	261.004	1508.64	1438.04	592	320.613	1586.98	1428.44	950	321.289	1661.88	1445.64	0	0	0	0	4	0.197314	0.449889	0.685954
HCAG_02279	NW_001813981	complement(607385..608107)	98.3493	-2585.88	-11.3364	9.70979e-10	1.73889e-08	9.12915e-06	25	55.86	265.375	82.4692	41	58.7562	339.62	109.387	99	158.675	785.41	238.877	120	120.106	621.254	182.607	0	0	0	0	0	0	0	0
HCAG_08495	NW_001813972	complement(821308..821610)	838.531	-2572.83	-11.3291	6.6684e-11	1.62006e-09	6.26963e-07	1019	3336.38	15850.2	3361.44	3	6.29987	36.4142	8.00391	3	7.04586	34.8757	7.23871	3	4.39993	22.7588	4.56517	2	0.454947	1.0801	0.358467	1	0.21392	0.487751	0.171489
HCAG_05344	NW_001813978	complement(1659391..1660726)	256.154	-2532.39	-11.3063	8.63754e-14	4.2852e-12	8.12101e-10	951	961.735	4568.93	3137.13	24	15.5667	89.9777	64.0312	34	24.6641	122.083	82.0387	50	22.65	117.158	76.0862	3	0.210778	0.500412	0.537701	0	0	0	0
HCAG_03282	NW_001813980	497497..502269	9.37398	-2391.02	-11.2234	3.78438e-07	3.41794e-06	0.00355807	170	36.9123	175.36	560.79	0	0	0	0	0	0	0	0	6	0.583576	3.01857	9.13034	0	0	0	0	0	0	0	0
HCAG_02788	NW_001813981	2407287..2409482	20.6726	-2208.08	-11.1086	5.62239e-09	8.51236e-08	5.28617e-05	13	7.08235	33.6463	42.884	18	6.28949	36.3543	48.0234	35	13.6777	67.7021	84.4516	228	55.6407	287.803	346.953	0	0	0	0	0	0	0	0
HCAG_09118	NW_001813963	204..926	59.8851	-2192.86	-11.0986	3.41568e-07	3.12395e-06	0.00321143	1	1.85782	8.82596	3.29877	195	232.352	1343.03	520.254	4	5.33058	26.3853	9.65161	0	0	0	0	0	0	0	0	0	0	0	0
HCAG_07874	NW_001813974	complement(1344136..1344645)	508.298	-2136.27	-11.0609	0	0	0	17	58.5599	278.202	56.079	122	269.538	1557.97	325.492	464	1146.52	5675.05	1119.59	362	558.578	2889.26	550.864	2	0.478642	1.13635	0.358467	0	0	0	0
HCAG_09153	NW_001813959	11883..12734	49.4957	-1909.83	-10.8992	5.48351e-08	6.34926e-07	0.00051556	8	11.7754	55.9414	26.3901	6	5.66428	32.7404	16.0078	166	175.268	867.545	400.542	8	5.2747	27.2835	12.1738	0	0	0	0	0	0	0	0
HCAG_00534	NW_001813982	complement(1866889..1868055)	115.185	-1858.28	-10.8598	0	0	0	134	124.125	589.683	442.035	233	138.427	800.127	621.637	174	115.615	572.274	419.845	199	82.5717	427.105	302.823	2	0.12871	0.305574	0.358467	0	0	0	0
HCAG_04163	NW_001813979	506753..508524	23.2806	-1562.19	-10.6094	1.77643e-07	1.7674e-06	0.0016702	4	3.43575	16.3223	13.1951	3	1.65269	9.55283	8.00391	3	1.84839	9.1492	7.23871	224	86.1854	445.797	340.866	0	0	0	0	0	0	0	0
HCAG_04641	NW_001813979	2153630..2156063	19.1844	-1496.66	-10.5475	1.24007e-08	1.70206e-07	0.000116591	34	25.0412	118.964	112.158	20	9.44747	54.6078	53.3594	45	23.7739	117.676	108.581	56	18.4751	95.5633	85.2165	0	0	0	0	0	0	0	0
HCAG_01767	NW_001813982	complement(6147137..6148111)	111.221	-1296.16	-10.34	4.44089e-16	3.56866e-14	4.17533e-12	14	17.0209	80.8614	46.1827	33	25.7322	148.736	88.043	438	381.979	1890.72	1056.85	37	20.1502	104.227	56.3038	2	0.168932	0.401066	0.358467	0	0	0	0
HCAG_03574	NW_001813980	1474192..1475103	266.11	-1251.01	-10.2889	0	0	0	235	521.56	2477.79	775.21	90	128.111	740.504	240.117	150	238.803	1182.03	361.935	177	175.968	910.199	269.345	2	0.308387	0.732147	0.358467	1	0.145006	0.330623	0.171489
HCAG_07386	NW_001813975	complement(1455774..1458622)	11.0052	-1248.12	-10.2855	3.34989e-08	4.09566e-07	0.000314957	19	10.005	47.5309	62.6766	43	14.5225	83.9422	114.723	31	11.7094	57.9595	74.8	33	7.78396	40.2628	50.2169	0	0	0	0	0	0	0	0
HCAG_08597	NW_001813971	76830..77753	24.4586	-1183.22	-10.2085	8.31001e-08	9.11677e-07	0.000781308	40	48.2761	229.346	131.951	33	25.5444	147.65	88.043	14	12.1203	59.9929	33.7806	22	11.8937	61.5207	33.4779	0	0	0	0	0	0	0	0
HCAG_04659	NW_001813979	2210448..2210669	882.602	-1149.33	-10.1666	0	0	0	127	567.537	2696.21	418.943	183	524.507	3031.73	488.238	371	1189.26	5886.61	895.187	624	1249.11	6461.04	949.555	6	1.86282	4.42256	1.0754	0	0	0	0
HCAG_09060	NW_001813967	complement(101742..102413)	37.2078	-1134.27	-10.1475	1.70243e-07	1.70099e-06	0.00160063	4	7.51571	35.705	13.1951	6	7.23053	41.7936	16.0078	82	110.519	547.046	197.858	28	23.5663	121.897	42.6082	0	0	0	0	0	0	0	0
HCAG_03159	NW_001813980	95061..95511	75.313	-1105.2	-10.1101	6.72345e-08	7.59782e-07	0.000632139	12	47.8108	227.136	39.5852	11	28.1091	162.475	29.3477	42	120.034	594.147	101.342	59	105.298	544.657	89.7817	0	0	0	0	0	0	0	0
HCAG_09308	NW_001813784	complement(109..726)	26.76	-942.062	-9.87968	2.3338e-07	2.23902e-06	0.00219424	31	49.7642	236.416	102.262	7	7.20713	41.6584	18.6758	21	24.1817	119.695	50.671	36	25.887	133.901	54.782	0	0	0	0	0	0	0	0
HCAG_03074	NW_001813981	complement(3459368..3459838)	26.8535	-833.977	-9.70386	1.23222e-06	9.52742e-06	0.0115853	4	8.42525	40.026	13.1951	60	81.0557	468.514	160.078	5	7.55448	37.3932	12.0645	11	10.3786	53.6837	16.739	0	0	0	0	0	0	0	0
HCAG_03065	NW_001813981	complement(3430770..3432058)	13.2533	-827.441	-9.69251	4.23923e-07	3.75303e-06	0.00398572	23	21.4856	102.072	75.8716	23	13.7802	79.6519	61.3633	9	6.03078	29.8512	21.7161	28	11.7166	60.6044	42.6082	0	0	0	0	0	0	0	0
HCAG_00222	NW_001813982	715154..719698	3.30221	-806.074	-9.65477	8.9664e-07	7.21147e-06	0.00843021	8	1.89508	9.00299	26.3901	11	1.67124	9.66003	29.3477	53	9.00585	44.5772	127.884	6	0.636667	3.29318	9.13034	0	0	0	0	0	0	0	0
HCAG_07713	NW_001813974	complement(785475..786432)	13.7546	-791.961	-9.62929	4.1751e-07	3.70109e-06	0.00392543	10	10.7367	51.0072	32.9877	14	9.64071	55.7248	37.3516	20	15.4033	76.2434	48.2581	40	19.2378	99.5082	60.8689	0	0	0	0	0	0	0	0
HCAG_02835	NW_001813981	2559707..2561198	9.3384	-785.846	-9.6181	4.10757e-07	3.6606e-06	0.00386193	17	11.712	55.6403	56.079	21	9.27918	53.6351	56.0273	15	7.41283	36.6921	36.1935	29	8.94959	46.292	44.13	0	0	0	0	0	0	0	0
HCAG_05958	NW_001813976	1067743..1068657	300.69	-747.969	-9.54683	0	0	0	84	198.415	942.613	277.096	111	168.162	972	296.145	210	355.816	1761.22	506.71	454	480.368	2484.72	690.862	2	0.328212	0.779214	0.358467	4	0.617312	1.40751	0.685954
HCAG_04809	NW_001813979	2691198..2691858	46.5113	-745.763	-9.54257	5.76408e-07	4.87794e-06	0.00541939	8	29.725	141.215	26.3901	9	21.4479	123.972	24.0117	25	66.6322	329.817	60.3226	41	68.2402	352.974	62.3907	0	0	0	0	0	0	0	0
HCAG_04646	NW_001813979	complement(2169489..2170502)	14.4753	-720.679	-9.49321	6.32333e-07	5.32247e-06	0.00594519	11	13.4229	63.7684	36.2864	11	8.60905	49.7617	29.3477	16	14.0051	69.3224	38.6064	40	21.8644	113.094	60.8689	0	0	0	0	0	0	0	0
HCAG_02537	NW_001813981	complement(1469759..1471141)	10.0822	-718.329	-9.4885	5.25766e-07	4.50205e-06	0.00494325	11	9.2796	44.0848	36.2864	17	9.19803	53.166	45.3555	18	10.8923	53.9149	43.4322	29	10.9587	56.6841	44.13	0	0	0	0	0	0	0	0
HCAG_04110	NW_001813979	complement(303956..305568)	14.386	-717.606	-9.48705	5.37907e-07	4.58513e-06	0.0050574	8	10.1361	48.1539	26.3901	16	13.002	75.1538	42.6875	16	14.5416	71.9784	38.6064	35	19.8643	102.749	53.2603	0	0	0	0	0	0	0	0
HCAG_03582	NW_001813980	1496342..1497898	17.3485	-667.731	-9.38312	1.5425e-06	1.15558e-05	0.0145026	31	44.9624	213.604	102.262	6	5.58146	32.2617	16.0078	10	10.404	51.4977	24.129	13	8.44607	43.6876	19.7824	0	0	0	0	0	0	0	0
HCAG_09055	NW_001813967	78191..80991	13.1653	-661.548	-9.3697	2.28443e-06	1.63457e-05	0.0214782	3	3.53051	16.7725	9.8963	6	4.52873	26.1768	16.0078	6	5.065	25.0708	14.4774	75	39.5368	204.505	114.129	0	0	0	0	0	0	0	0
HCAG_07367	NW_001813975	complement(1365519..1366097)	19.3713	-650.889	-9.34627	8.39395e-07	6.82698e-06	0.00789199	8	14.9465	71.0066	26.3901	16	19.1725	110.82	42.6875	13	17.4222	86.2368	31.3677	31	25.9439	134.195	47.1734	0	0	0	0	0	0	0	0
HCAG_07605	NW_001813974	434463..435041	98.5242	-636.589	-9.31422	3.54161e-14	1.93594e-12	3.32982e-10	18	33.6296	159.765	59.3778	280	335.519	1939.35	747.031	8	10.7214	53.0688	19.3032	17	14.2273	73.5911	25.8693	2	0.259602	0.616327	0.358467	1	0.122067	0.278321	0.171489
HCAG_03140	NW_001813980	complement(52125..53477)	7.05372	-629.32	-9.29765	3.62379e-06	2.45644e-05	0.0340709	2	1.46648	6.96683	6.59753	45	21.1625	122.323	120.059	5	2.62983	13.0172	12.0645	9	2.95605	15.2903	13.6955	0	0	0	0	0	0	0	0
HCAG_04644	NW_001813979	2162700..2164543	7.49874	-627.015	-9.29236	1.30295e-06	1.00003e-05	0.0122503	10	7.30002	34.6804	32.9877	25	11.7051	67.6571	66.6992	6	3.14186	15.5516	14.4774	24	7.84801	40.5941	36.5214	0	0	0	0	0	0	0	0
HCAG_06328	NW_001813976	complement(2372875..2374049)	56.7911	-626.606	-9.29142	0	0	0	58	80.2514	381.252	191.328	107	94.955	548.855	285.473	23	22.8278	112.993	55.4968	47	29.1304	150.678	71.521	1	0.0961289	0.228222	0.179234	1	0.0904014	0.206121	0.171489
HCAG_09285	NW_001813814	complement(75..1027)	12.1744	-599.786	-9.2283	1.54559e-05	8.59351e-05	0.145316	39	44.1676	209.828	128.652	4	2.90542	16.7938	10.6719	2	1.62473	8.04211	4.82581	0	0	0	0	0	0	0	0	0	0	0	0
HCAG_01273	NW_001813982	complement(4484508..4485054)	46.2821	-588.651	-9.20127	2.00747e-05	0.000107668	0.188743	1	4.53002	21.5208	3.29877	0	0	0	0	0	0	0	0	89	180.598	934.15	135.433	0	0	0	0	0	0	0	0
HCAG_06761	NW_001813977	1446334..1446559	507.942	-584.599	-9.1913	0	0	0	50	300.628	1428.2	164.938	73	281.509	1627.16	194.762	175	754.761	3735.92	422.258	258	694.87	3594.23	392.605	1	0.417724	0.991726	0.179234	4	1.57134	3.58275	0.685954
HCAG_08715	NW_001813971	complement(536129..537185)	14.7506	-581.193	-9.18287	1.67471e-06	1.24079e-05	0.0157457	13	18.6912	88.7968	42.884	18	16.5988	95.9436	48.0234	13	13.4076	66.3649	31.3677	16	10.3048	53.3018	24.3476	0	0	0	0	0	0	0	0
HCAG_02047	NW_001813982	7185876..7187304	41.3	-567.295	-9.14796	2.1856e-06	1.58129e-05	0.020549	13	53.0739	252.139	42.884	9	23.5662	136.216	24.0117	19	55.642	275.417	45.8452	18	32.918	170.27	27.391	0	0	0	0	0	0	0	0
HCAG_03079	NW_001813981	complement(3477221..3478351)	47.6799	-563.75	-9.13891	2.77556e-14	1.53505e-12	2.60958e-10	12	10.526	50.006	39.5852	12	6.75106	39.0222	32.0156	14	8.80888	43.6023	33.7806	419	164.634	851.573	637.602	3	0.182823	0.434045	0.537701	0	0	0	0
HCAG_09074	NW_001813966	61916..62465	81.6723	-556.063	-9.1191	2.97821e-10	6.23632e-09	2.80011e-06	22	82.6728	392.755	72.5729	93	224.147	1295.6	248.121	3	8.08673	40.0278	7.23871	7	11.7832	60.9487	10.6521	1	0.261077	0.619829	0.179234	0	0	0	0
HCAG_03143	NW_001813980	56451..57042	83.4219	-545.966	-9.09267	3.31957e-14	1.82518e-12	3.12106e-10	14	26.0094	123.563	46.1827	236	281.205	1625.41	629.641	8	10.6612	52.7707	19.3032	19	15.8117	81.7868	28.9127	1	0.129072	0.306432	0.179234	2	0.242763	0.553515	0.342977
HCAG_04376	NW_001813979	1223075..1224291	3017.3	-543.421	-9.08593	1.89745e-07	1.87787e-06	0.00178398	11	15.6793	74.4881	36.2864	7	6.39944	36.9898	18.6758	11775	12039.5	59593.1	28411.9	12	7.66195	39.6317	18.2607	125	12.3787	29.3884	22.4042	19	1.76945	4.03446	3.25828
HCAG_07607	NW_001813974	437988..441059	112.439	-519.363	-9.0206	3.66374e-15	2.64973e-13	3.44464e-11	474	174.942	831.098	1563.62	371	87.8209	507.618	989.816	341	90.2777	446.858	822.8	585	96.7151	500.262	890.208	20	0.512831	1.21752	3.58467	2	0.0482275	0.109962	0.342977
HCAG_04119	NW_001813979	complement(339415..342138)	13.8259	-510.909	-8.99692	2.30826e-12	8.06777e-11	2.17023e-08	42	26.1564	124.262	138.548	27	10.7845	62.3362	72.0351	18	8.04104	39.8016	43.4322	37	10.3218	53.3896	56.3038	1	0.0432671	0.102721	0.179234	0	0	0	0
HCAG_04061	NW_001813979	complement(136458..137800)	22.9926	-501.521	-8.97017	7.04028e-11	1.706e-09	6.61927e-07	3	3.53051	16.7725	9.8963	80	60.3831	349.024	213.437	17	14.3508	71.0338	41.0193	26	13.7061	70.8951	39.5648	1	0.0817609	0.19411	0.179234	0	0	0	0
HCAG_02392	NW_001813981	986720..988035	10.3923	-496.05	-8.95434	4.6493e-06	3.04194e-05	0.0437127	20	23.6208	112.216	65.9753	10	7.57484	43.7838	26.6797	6	5.08308	25.1603	14.4774	10	5.2904	27.3647	15.2172	0	0	0	0	0	0	0	0
HCAG_07602	NW_001813974	424058..428788	9.47303	-481.865	-8.91249	0	0	0	62	13.0012	61.7649	204.524	73	9.818	56.7496	194.762	49	7.37053	36.4827	118.232	82	7.70244	39.8411	124.781	3	0.043706	0.103763	0.537701	0	0	0	0
HCAG_07603	NW_001813974	430581..431306	12.3805	-475.239	-8.89251	4.28456e-06	2.83886e-05	0.0402834	12	17.6369	83.7878	39.5852	13	12.2544	70.8324	34.6836	13	13.7055	67.8396	31.3677	9	5.92524	30.6485	13.6955	0	0	0	0	0	0	0	0
HCAG_08523	NW_001813972	complement(916006..918358)	9.4189	-468.283	-8.87124	1.05538e-12	4.0336e-11	9.92266e-09	19	9.04048	42.9488	62.6766	35	10.6811	61.7383	93.3789	27	9.21538	45.6144	65.1484	41	8.73867	45.201	62.3907	1	0.0330573	0.0784819	0.179234	0	0	0	0
HCAG_04961	NW_001813978	complement(334811..339499)	1.7905	-467.56	-8.86901	1.11004e-05	6.4904e-05	0.104366	2	0.500289	2.37673	6.59753	33	5.29437	30.6023	88.043	2	0.358866	1.77632	4.82581	9	1.00846	5.21627	13.6955	0	0	0	0	0	0	0	0
HCAG_00371	NW_001813982	1246388..1247963	4.59783	-465.53	-8.86273	1.24084e-05	7.13542e-05	0.116664	1	0.648414	3.08043	3.29877	34	14.1397	81.7297	90.7109	4	1.86048	9.209	9.65161	6	1.74272	9.01427	9.13034	0	0	0	0	0	0	0	0
HCAG_09236	NW_001813881	145..1767	10.4185	-459.942	-8.84531	4.70354e-06	3.07102e-05	0.0442227	5	6.91822	32.8666	16.4938	8	7.09944	41.0359	21.3437	16	15.8802	78.604	38.6064	19	11.7761	60.9123	28.9127	0	0	0	0	0	0	0	0
HCAG_02127	NW_001813981	complement(88578..91875)	7.76012	-452.937	-8.82317	1.2637e-11	3.65579e-10	1.18813e-07	7	2.80927	13.3461	23.0914	12	3.08877	17.8536	32.0156	43	12.3787	61.2723	103.755	71	12.7637	66.0208	108.042	1	0.0278821	0.0661953	0.179234	0	0	0	0
HCAG_09170	NW_001813916	655..1241	13.4272	-450.936	-8.81678	1.02214e-05	6.05171e-05	0.0961012	1	1.92262	9.13384	3.29877	29	35.7603	206.7	77.3711	6	8.27479	40.9586	14.4774	9	7.75105	40.0925	13.6955	0	0	0	0	0	0	0	0
HCAG_08200	NW_001813973	complement(1024641..1024844)	36.0296	-450.332	-8.81485	4.36089e-06	2.87929e-05	0.0410011	8	38.9048	184.826	26.3901	9	28.0715	162.258	24.0117	9	31.3955	155.402	21.7161	21	45.7464	236.625	31.9562	0	0	0	0	0	0	0	0
HCAG_07989	NW_001813973	320591..321479	41.378	-448.301	-8.80832	2.46397e-11	6.54792e-10	2.31663e-07	41	86.3588	410.267	135.249	21	28.3695	163.98	56.0273	18	27.1961	134.616	43.4322	25	23.5878	122.008	38.0431	1	0.146336	0.34742	0.179234	0	0	0	0
HCAG_03081	NW_001813981	3482944..3484773	34.302	-445.229	-8.7984	0	0	0	44	28.8127	136.881	145.146	63	26.4595	152.94	168.082	97	45.5632	225.529	234.052	124	36.3728	188.139	188.694	3	0.136484	0.324029	0.537701	1	0.042784	0.0975502	0.171489
HCAG_02500	NW_001813981	complement(1362018..1362907)	25.6032	-440.819	-8.78404	4.45686e-06	2.93031e-05	0.0419034	8	28.1439	133.704	26.3901	10	22.5634	130.42	26.6797	8	20.1881	99.9275	19.3032	20	31.5173	163.024	30.4345	0	0	0	0	0	0	0	0
HCAG_08761	NW_001813971	711787..713379	13.6142	-418.739	-8.70991	1.97274e-11	5.4075e-10	1.85477e-07	26	19.675	93.4704	85.7679	31	15.0457	86.9664	82.707	17	9.22787	45.6762	41.0193	31	10.5082	54.3538	47.1734	1	0.0525739	0.124817	0.179234	0	0	0	0
HCAG_08163	NW_001813973	complement(891419..891979)	25.0881	-402.486	-8.6528	6.84468e-06	4.26466e-05	0.0643537	6	23.0715	109.606	19.7926	8	19.7298	114.042	21.3437	9	24.8244	122.876	21.7161	19	32.7266	169.28	28.9127	0	0	0	0	0	0	0	0
HCAG_08123	NW_001813973	754566..756210	10.7994	-397.966	-8.6365	8.34865e-06	5.07723e-05	0.078494	3	5.01047	23.8034	9.8963	7	7.49833	43.3415	18.6758	15	17.9705	88.9506	36.1935	17	12.7183	65.7859	25.8693	0	0	0	0	0	0	0	0
HCAG_07949	NW_001813973	178340..180693	7.76721	-396.714	-8.63196	2.00543e-11	5.48112e-10	1.8855e-07	13	6.18559	29.386	42.884	16	4.88278	28.2232	42.6875	28	9.55669	47.3038	67.5613	49	10.4438	54.0208	74.5644	0	0	0	0	1	0.0310877	0.0708818	0.171489
HCAG_08505	NW_001813972	complement(850768..851986)	14.2318	-394.722	-8.62469	5.15059e-11	1.29481e-09	4.84259e-07	17	14.1963	67.4428	56.079	18	9.64071	55.7248	48.0234	44	26.3567	130.461	106.168	18	6.73323	34.8279	27.391	1	0.0580172	0.13774	0.179234	0	0	0	0
HCAG_04064	NW_001813979	145074..146697	10.1638	-390.415	-8.60887	1.04297e-05	6.16343e-05	0.0980602	6	9.06003	43.0417	19.7926	9	8.71626	50.3814	24.0117	18	19.4968	96.5053	43.4322	5	3.38199	17.4934	7.60862	0	0	0	0	0	0	0	0
HCAG_00142	NW_001813982	complement(459415..460173)	8.65717	-385.057	-8.58893	9.0098e-06	5.4441e-05	0.0847101	9	11.7637	55.8861	29.6889	14	11.7365	67.8389	37.3516	5	4.68796	23.2045	12.0645	11	6.44048	33.3136	16.739	0	0	0	0	0	0	0	0
HCAG_08763	NW_001813971	714714..716351	32.6658	-384.957	-8.58855	0	0	0	46	41.6761	197.992	151.743	38	22.0812	127.633	101.383	43	27.9454	138.324	103.755	96	38.9605	201.524	146.085	3	0.188834	0.448315	0.537701	0	0	0	0
HCAG_04571	NW_001813979	complement(1914424..1916721)	125.34	-384.894	-8.58832	8.54872e-15	5.53441e-13	8.0375e-11	178	89.7302	426.283	587.181	173	55.9338	323.306	461.559	589	212.983	1054.23	1421.2	632	142.712	738.181	961.729	21	0.735474	1.7461	3.7639	3	0.0988076	0.225287	0.514466
HCAG_02166	NW_001813981	complement(208544..209203)	121.712	-381.561	-8.57577	2.79765e-12	9.42778e-11	2.63035e-08	4	6.64706	31.5783	13.1951	437	465.758	2692.15	1165.9	4	4.76805	23.601	9.65161	13	9.67691	50.0541	19.7824	5	0.577257	1.37048	0.896168	3	0.325718	0.742656	0.514466
HCAG_08999	NW_001813968	complement(45845..48889)	27.2852	-381.223	-8.57449	0	0	0	151	63.6106	302.196	498.114	102	27.5589	159.295	272.133	27	8.15884	40.3847	65.1484	52	9.81251	50.7555	79.1296	3	0.0878018	0.208452	0.537701	3	0.0825705	0.188266	0.514466
HCAG_04310	NW_001813979	954854..955740	7.98583	-374.472	-8.54872	1.13831e-05	6.62275e-05	0.107024	3	3.77214	17.9204	9.8963	6	4.83868	27.9684	16.0078	19	17.1369	84.8244	45.8452	11	6.1956	32.0469	16.739	0	0	0	0	0	0	0	0
HCAG_03084	NW_001813981	complement(3493043..3495492)	13.3135	-373.593	-8.54532	0	0	0	22	11.9658	56.8462	72.5729	32	11.1629	64.5235	85.375	36	14.0454	69.5219	86.8645	66	16.08	83.1744	100.434	1	0.0377875	0.0897121	0.179234	1	0.0355361	0.0810244	0.171489
HCAG_09092	NW_001813965	complement(55803..56810)	60.0661	-370.62	-8.5338	0	0	0	97	107.281	509.662	319.98	68	48.2358	278.811	181.422	45	35.7006	176.711	108.581	99	49.0468	253.696	150.651	5	0.384194	0.912123	0.896168	0	0	0	0
HCAG_05340	NW_001813978	1648806..1650220	43.7443	-364.588	-8.51012	0	0	0	45	32.9228	156.407	148.445	156	73.2012	423.114	416.203	70	36.7362	181.837	168.903	98	32.1169	166.126	149.129	6	0.304975	0.724048	1.0754	0	0	0	0
HCAG_03094	NW_001813981	complement(3524019..3524738)	9.31549	-364.495	-8.50976	9.74505e-06	5.81056e-05	0.0916229	7	10.3804	49.3146	23.0914	8	7.60881	43.9801	21.3437	10	10.6372	52.6524	24.129	13	8.63545	44.6671	19.7824	0	0	0	0	0	0	0	0
HCAG_08987	NW_001813968	complement(10024..11222)	5.00771	-359.547	-8.49004	2.37027e-05	0.000124708	0.222853	2	1.74969	8.31228	6.59753	20	11.222	64.8649	53.3594	10	6.27541	31.0621	24.129	2	0.783762	4.05404	3.04345	0	0	0	0	0	0	0	0
HCAG_00262	NW_001813982	complement(852088..855003)	17.9237	-358.307	-8.48505	3.13982e-12	1.03946e-10	2.95206e-08	120	60.7702	288.702	395.852	17	5.52163	31.9159	45.3555	13	4.72242	23.3751	31.3677	3	0.680541	3.52012	4.56517	3	0.10555	0.250589	0.537701	0	0	0	0
HCAG_00394	NW_001813982	complement(1335290..1336105)	10.9117	-357.923	-8.4835	1.54232e-05	8.58039e-05	0.145009	6	11.0846	52.6599	19.7926	17	20.1432	116.431	45.3555	5	6.62599	32.7974	12.0645	7	5.79284	29.9636	10.6521	0	0	0	0	0	0	0	0
HCAG_01625	NW_001813982	5706968..5707638	10.2247	-356.547	-8.47795	4.60335e-05	0.00022218	0.432807	2	3.34031	15.8689	6.59753	0	0	0	0	2	2.39607	11.8601	4.82581	47	35.1624	181.879	71.521	0	0	0	0	0	0	0	0
HCAG_04729	NW_001813979	complement(2437404..2438162)	9.53558	-346.667	-8.43741	1.62097e-05	8.97547e-05	0.152403	3	4.91125	23.332	9.8963	3	3.14994	18.2071	8.00391	15	17.6146	87.1892	36.1935	17	12.4665	64.4833	25.8693	0	0	0	0	0	0	0	0
HCAG_00690	NW_001813982	2367951..2368987	64.3159	-346.068	-8.43491	6.94437e-10	1.32168e-08	6.5291e-06	9	41.9186	199.144	29.6889	44	131.44	759.741	117.391	12	40.0919	198.447	28.9548	21	43.8134	226.626	31.9562	0	0	0	0	1	0.304309	0.693843	0.171489
HCAG_02416	NW_001813981	1070768..1071468	29.9758	-345.063	-8.43071	1.8754e-05	0.000101558	0.176325	16	76.682	364.295	52.7803	4	12.2954	71.0693	10.6719	4	13.7513	68.0665	9.65161	8	17.1746	88.8363	12.1738	0	0	0	0	0	0	0	0
HCAG_07604	NW_001813974	complement(432422..433411)	14.3204	-342.645	-8.42057	1.54904e-10	3.44303e-09	1.4564e-06	11	11.023	52.3674	36.2864	13	8.35528	48.2949	34.6836	29	20.8458	103.183	69.9742	38	17.0575	88.2306	57.8255	1	0.0696206	0.165288	0.179234	0	0	0	0
HCAG_07600	NW_001813974	417863..418961	5.76621	-335.942	-8.39207	1.47677e-05	8.29426e-05	0.138846	8	7.55865	35.9091	26.3901	7	4.24191	24.5189	18.6758	11	7.45519	36.9018	26.5419	9	3.80909	19.7026	13.6955	0	0	0	0	0	0	0	0
HCAG_06655	NW_001813977	1073438..1075355	5.24259	-335.666	-8.39088	1.34445e-05	7.62987e-05	0.126405	6	5.57345	26.4779	19.7926	6	3.57465	20.662	16.0078	9	5.9969	29.6835	21.7161	14	5.82538	30.132	21.3041	0	0	0	0	0	0	0	0
HCAG_03894	NW_001813980	2495987..2496469	16.1067	-333.45	-8.38133	1.91501e-05	0.000103536	0.180049	4	11.9168	56.6134	13.1951	17	32.4831	187.758	45.3555	5	10.6852	52.8895	12.0645	7	9.3416	48.3197	10.6521	0	0	0	0	0	0	0	0
HCAG_03296	NW_001813980	complement(541389..542180)	20.8943	-329.474	-8.36402	2.05189e-09	3.43271e-08	1.92918e-05	37	53.1981	252.729	122.054	11	10.1437	58.6322	29.3477	14	14.4389	71.4699	33.7806	9	5.79643	29.9822	13.6955	0	0	0	0	1	0.0939389	0.214186	0.171489
HCAG_02787	NW_001813981	complement(2405674..2406733)	41.0534	-324.557	-8.34233	2.2776e-11	6.15345e-10	2.1414e-07	15	26.9585	128.072	49.4815	5	5.76347	33.3138	13.3398	97	125.051	618.98	234.052	8	6.44048	33.3136	12.1738	1	0.124863	0.29644	0.179234	1	0.117424	0.267733	0.171489
HCAG_08994	NW_001813968	31829..32086	22.6869	-324.283	-8.34111	5.00331e-05	0.000237702	0.470412	19	73.0597	347.086	62.6766	2	4.93246	28.5104	5.33594	4	11.0331	54.6115	9.65161	1	1.72245	8.90945	1.52172	0	0	0	0	0	0	0	0
HCAG_02247	NW_001813981	complement(504117..505257)	22.144	-321.595	-8.3291	1.02199e-09	1.81298e-08	9.6088e-06	8	12.7189	60.4239	26.3901	8	8.15752	47.1518	21.3437	45	51.3196	254.022	108.581	23	16.3799	84.7255	34.9996	1	0.110456	0.262235	0.179234	0	0	0	0
HCAG_06796	NW_001813977	1559313..1559740	14.8555	-319.765	-8.32087	1.73029e-05	9.50453e-05	0.162682	4	10.8423	51.5089	13.1951	6	10.4309	60.2924	16.0078	14	27.2209	134.738	33.7806	9	10.9277	56.5239	13.6955	0	0	0	0	0	0	0	0
HCAG_04724	NW_001813979	2423937..2425035	5.04281	-316.662	-8.3068	1.61616e-05	8.95938e-05	0.151951	4	3.77933	17.9545	13.1951	10	6.05988	35.027	26.6797	9	6.0997	30.1924	21.7161	10	4.23232	21.8918	15.2172	0	0	0	0	0	0	0	0
HCAG_04466	NW_001813979	1540027..1540331	65.8515	-315.132	-8.29981	4.51141e-08	5.3421e-07	0.000424163	49	225.054	1069.17	161.64	1	2.94577	17.027	2.66797	7	23.0621	114.153	16.8903	6	12.3443	63.8511	9.13034	1	0.319095	0.757569	0.179234	0	0	0	0
HCAG_07948	NW_001813973	173041..175404	10.8013	-314.861	-8.29857	3.20639e-10	6.65485e-09	3.01465e-06	12	9.60846	45.6471	39.5852	20	10.271	59.3679	53.3594	25	14.359	71.0743	60.3226	25	8.96677	46.3809	38.0431	1	0.0556291	0.13207	0.179234	0	0	0	0
HCAG_07245	NW_001813975	complement(901440..901574)	38.5359	-313.406	-8.29189	3.57993e-05	0.000178181	0.336585	4	29.3948	139.646	13.1951	3	14.1397	81.7297	8.00391	1	5.27135	26.0922	2.4129	32	105.338	544.862	48.6951	0	0	0	0	0	0	0	0
HCAG_03146	NW_001813980	60376..60993	11.5719	-312.262	-8.28662	1.87626e-05	0.000101558	0.176406	6	12.5579	59.659	19.7926	5	6.71189	38.7958	13.3398	13	19.5173	96.6071	31.3677	8	7.50031	38.7956	12.1738	0	0	0	0	0	0	0	0
HCAG_06051	NW_001813976	complement(1444337..1446699)	6.3158	-308.303	-8.26821	4.42994e-10	8.93783e-09	4.16503e-06	11	5.27954	25.0816	36.2864	16	4.9253	28.469	42.6875	30	10.3285	51.124	72.3871	22	4.72988	24.4654	33.4779	0	0	0	0	1	0.0313584	0.071499	0.171489
HCAG_03095	NW_001813981	complement(3525065..3525518)	12.2493	-306.901	-8.26163	1.78926e-05	9.77492e-05	0.168226	4	9.9456	47.2488	13.1951	8	12.7576	73.7411	21.3437	6	10.7012	52.9691	14.4774	14	15.5927	80.654	21.3041	0	0	0	0	0	0	0	0
HCAG_06826	NW_001813977	complement(1684608..1686675)	15.8183	-306.787	-8.26109	6.10151e-10	1.18453e-08	5.73664e-06	22	25.9829	123.437	72.5729	21	15.9072	91.946	56.0273	14	11.8605	58.7074	33.7806	18	9.52271	49.2565	27.391	1	0.0820529	0.194803	0.179234	0	0	0	0
HCAG_02872	NW_001813981	2705202..2706713	15.9778	-306.53	-8.25988	5.30927e-10	1.05312e-08	4.99178e-06	9	11.3596	53.9664	29.6889	29	23.4762	135.696	77.3711	19	17.2023	85.1481	45.8452	21	11.8731	61.414	31.9562	1	0.0876901	0.208187	0.179234	0	0	0	0
HCAG_08569	NW_001813972	1143522..1144838	5.41335	-305.596	-8.25548	3.50183e-05	0.000174757	0.329242	8	7.94453	37.7423	26.3901	0	0	0	0	13	9.26047	45.8376	31.3677	10	4.44838	23.0094	15.2172	0	0	0	0	0	0	0	0
HCAG_01766	NW_001813982	complement(6143609..6145056)	20.6567	-304.177	-8.24877	0	0	0	38	27.0825	128.661	125.353	35	15.9986	92.4744	93.3789	53	27.0952	134.116	127.884	39	12.4507	64.4015	59.3472	2	0.0990294	0.235108	0.358467	1	0.0465645	0.10617	0.171489
HCAG_03926	NW_001813980	2598955..2600100	11.7361	-298.268	-8.22047	6.02058e-10	1.17335e-08	5.66054e-06	19	17.2613	82.0039	62.6766	10	5.8268	33.6798	26.6797	16	10.4268	51.6109	38.6064	33	13.4295	69.4643	50.2169	1	0.0631176	0.149849	0.179234	0	0	0	0
HCAG_01897	NW_001813982	6686007..6686417	13.7198	-297.496	-8.21673	2.03473e-05	0.00010882	0.191305	4	11.023	52.3674	13.1951	10	17.6746	102.162	26.6797	7	13.8373	68.4919	16.8903	10	12.3443	63.8511	15.2172	0	0	0	0	0	0	0	0
HCAG_02308	NW_001813981	697859..698756	9.41069	-297.3	-8.21578	2.0473e-05	0.000109306	0.192487	3	6.01257	28.564	9.8963	7	8.998	52.0098	18.6758	7	10.0635	49.8123	16.8903	14	12.5687	65.012	21.3041	0	0	0	0	0	0	0	0
HCAG_06945	NW_001813977	complement(2112934..2113089)	29.7825	-296.565	-8.2122	2.48098e-05	0.00012989	0.233262	3	19.0783	90.6358	9.8963	10	40.7876	235.759	26.6797	3	13.6852	67.7393	7.23871	16	45.5788	235.758	24.3476	0	0	0	0	0	0	0	0
HCAG_09110	NW_001813964	complement(24044..25939)	9.02551	-295.522	-8.20712	5.12056e-10	1.01783e-08	4.81435e-06	15	10.7834	51.229	49.4815	19	8.76047	50.6369	50.6914	14	7.21945	35.7349	33.7806	29	9.3387	48.3047	44.13	1	0.0499452	0.118576	0.179234	0	0	0	0
HCAG_05841	NW_001813976	complement(669649..671461)	5.73736	-295.043	-8.20478	2.78e-05	0.000143692	0.261375	6	6.79502	32.2813	19.7926	1	0.726355	4.19845	2.66797	9	7.31129	36.1895	21.7161	16	8.11677	41.9843	24.3476	0	0	0	0	0	0	0	0
HCAG_08273	NW_001813972	complement(5011..7754)	8.04473	-292.102	-8.19033	1.51434e-13	7.30147e-12	1.42379e-09	40	15.5986	74.1048	131.951	15	3.75169	21.6854	40.0195	29	8.11216	40.1536	69.9742	27	4.71644	24.3959	41.0865	1	0.0270929	0.0643219	0.179234	1	0.0254787	0.058093	0.171489
HCAG_06334	NW_001813976	complement(2392329..2392688)	55.8968	-287.576	-8.1678	4.13591e-11	1.06829e-09	3.88859e-07	63	173.613	824.786	207.822	15	26.512	153.243	40.0195	5	9.88378	48.9228	12.0645	11	13.5787	70.2362	16.739	1	0.191457	0.454541	0.179234	1	0.180049	0.410524	0.171489
HCAG_04899	NW_001813978	132320..132523	30.8904	-286.794	-8.16387	3.28254e-05	0.000165216	0.308624	4	25.4378	120.848	13.1951	1	4.07876	23.5759	2.66797	10	45.6174	225.798	24.129	17	48.4275	250.493	25.8693	0	0	0	0	0	0	0	0
HCAG_08527	NW_001813972	complement(927210..930476)	21.113	-286.001	-8.15988	0	0	0	97	48.2361	229.156	319.98	42	13.3955	77.4282	112.055	34	12.1281	60.0316	82.0387	48	10.6922	55.3056	73.0427	4	0.138194	0.32809	0.716934	1	0.0324901	0.0740794	0.171489
HCAG_01900	NW_001813982	complement(6703591..6704264)	284.454	-285.263	-8.15615	0	0	0	258	422.368	2006.55	851.082	399	418.941	2421.55	1064.52	97	113.908	563.823	234.052	249	182.597	944.49	378.909	11	1.2511	2.97027	1.97157	13	1.39048	3.17038	2.22935
HCAG_04238	NW_001813979	complement(771080..772031)	21.8937	-284.727	-8.15344	5.78591e-10	1.13806e-08	5.43991e-06	12	22.5471	107.115	39.5852	14	16.8712	97.5184	37.3516	12	16.1735	80.0555	28.9548	38	31.9829	165.432	57.8255	1	0.130539	0.309914	0.179234	0	0	0	0
HCAG_07718	NW_001813974	799759..800369	35.691	-283.736	-8.1484	2.66609e-12	9.11512e-11	2.50666e-08	16	31.308	148.736	52.7803	61	76.5552	442.501	162.746	13	18.247	90.319	31.3677	19	16.6538	86.1423	28.9127	2	0.271891	0.645502	0.358467	0	0	0	0
HCAG_04178	NW_001813979	complement(576789..577394)	15.5806	-278.434	-8.12119	2.45144e-05	0.000128547	0.230484	9	27.3048	129.717	29.6889	5	9.72916	56.2361	13.3398	6	13.0575	64.632	14.4774	9	12.231	63.2653	13.6955	0	0	0	0	0	0	0	0
HCAG_02959	NW_001813981	3052501..3052810	21.3454	-277.628	-8.11701	2.94703e-05	0.000150505	0.27708	8	35.7504	169.84	26.3901	6	17.1969	99.401	16.0078	2	6.4111	31.7337	4.82581	13	26.023	134.605	19.7824	0	0	0	0	0	0	0	0
HCAG_07379	NW_001813975	complement(1424602..1426230)	15.6009	-272.581	-8.09054	0	0	0	37	22.5333	107.049	122.054	29	11.3274	65.4741	77.3711	21	9.17389	45.409	50.671	71	19.3689	100.186	108.042	2	0.0846218	0.200902	0.358467	1	0.0397899	0.0907234	0.171489
HCAG_09032	NW_001813968	189573..192129	2.04425	-272.531	-8.09028	0.000105617	0.000451778	0.993009	6	2.58352	12.2736	19.7926	0	0	0	0	0	0	0	0	29	5.59349	28.9325	44.13	0	0	0	0	0	0	0	0
HCAG_07388	NW_001813975	complement(1461369..1461788)	9.88794	-270.991	-8.0821	7.89516e-05	0.000352973	0.742303	0	0	0	0	18	27.2694	157.622	48.0234	6	10.1662	50.3206	14.4774	2	2.11616	10.9459	3.04345	0	0	0	0	0	0	0	0
HCAG_08598	NW_001813971	complement(78067..86649)	3.64248	-269.357	-8.07338	0	0	0	19	2.80873	13.3435	62.6766	49	4.64581	26.8535	130.73	39	4.13554	20.4702	94.1032	45	2.97984	15.4133	68.4775	3	0.0308111	0.0731492	0.537701	0	0	0	0
HCAG_06778	NW_001813977	complement(1508149..1509171)	6.28215	-268.853	-8.07067	2.713e-05	0.000140848	0.255076	7	9.00715	42.7905	23.0914	5	4.12637	23.8511	13.3398	8	7.38399	36.5493	19.3032	8	4.61108	23.851	12.1738	0	0	0	0	0	0	0	0
HCAG_00199	NW_001813982	complement(643123..643650)	9.61643	-268.697	-8.06984	2.55671e-05	0.000133471	0.240382	4	8.64552	41.0724	13.1951	6	8.31748	48.0763	16.0078	7	10.8528	53.7192	16.8903	11	10.6499	55.0872	16.739	0	0	0	0	0	0	0	0
HCAG_02239	NW_001813981	complement(473113..476448)	27.6337	-268.54	-8.06899	0	0	0	67	24.1881	114.911	221.017	202	46.7722	270.351	538.93	86	22.2709	110.237	207.51	107	17.3035	89.503	162.824	6	0.15049	0.357281	1.0754	5	0.117936	0.268902	0.857443
HCAG_07737	NW_001813974	complement(877516..878894)	12.1435	-268.334	-8.06789	6.02776e-10	1.17335e-08	5.6673e-06	8	9.12251	43.3385	26.3901	13	9.50774	54.9562	34.6836	16	13.0875	64.7806	38.6064	33	16.8563	87.1897	50.2169	0	0	0	0	1	0.0745032	0.169872	0.171489
HCAG_01427	NW_001813982	complement(5065462..5067155)	3.82459	-267.454	-8.06315	3.68229e-05	0.000182024	0.346209	10	8.02648	38.1316	32.9877	7	3.60357	20.8292	18.6758	2	1.15151	5.69975	4.82581	7	2.51679	13.0182	10.6521	0	0	0	0	0	0	0	0
HCAG_04435	NW_001813979	complement(1417849..1418100)	17.2406	-265.696	-8.05363	5.64912e-05	0.000263066	0.53113	0	0	0	0	3	7.57484	43.7838	8.00391	8	22.5915	111.824	19.3032	22	38.7962	200.675	33.4779	0	0	0	0	0	0	0	0
HCAG_00303	NW_001813982	1013700..1014271	11.6371	-259.277	-8.01835	2.92795e-05	0.000149739	0.275286	5	12.6218	59.9626	16.4938	6	9.7143	56.1502	16.0078	9	16.2969	80.6666	21.7161	7	7.9154	40.9427	10.6521	0	0	0	0	0	0	0	0
HCAG_00314	NW_001813982	complement(1042008..1042431)	17.7146	-259.129	-8.01753	3.207e-05	0.000162196	0.301522	4	16.7439	79.5454	13.1951	8	21.478	124.146	21.3437	4	12.0107	59.4505	9.65161	11	20.6258	106.688	16.739	0	0	0	0	0	0	0	0
HCAG_09008	NW_001813968	complement(88178..88654)	24.2393	-257.923	-8.0108	6.14973e-08	7.02548e-07	0.000578197	35	72.7936	345.822	115.457	4	5.33574	30.8414	10.6719	7	10.4432	51.692	16.8903	9	8.38478	43.3705	13.6955	1	0.144496	0.34305	0.179234	0	0	0	0
HCAG_04744	NW_001813979	complement(2482592..2483953)	25.2774	-256.89	-8.00501	2.31647e-11	6.2227e-10	2.17794e-07	6	9.44832	44.8863	19.7926	67	67.6686	391.135	178.754	10	11.2957	55.9118	24.129	18	12.697	65.6754	27.391	2	0.218808	0.519476	0.358467	0	0	0	0
HCAG_04650	NW_001813979	complement(2179610..2182371)	26.0035	-256.219	-8.00123	0	0	0	131	59.1811	281.153	432.138	59	17.0951	98.8126	157.41	50	16.2029	80.2013	120.645	57	11.5348	59.6641	86.7382	3	0.0941591	0.223545	0.537701	5	0.147582	0.336495	0.857443
HCAG_01066	NW_001813982	complement(3733271..3734636)	633.723	-254.176	-7.98968	3.29226e-12	1.08053e-10	3.09538e-08	1028	931.371	4424.68	3391.13	1138	661.274	3822.27	3036.15	836	543.31	2689.28	2017.19	983	398.939	2063.53	1495.85	63	3.96552	9.41461	11.2917	45	2.66375	6.0735	7.71699
HCAG_02679	NW_001813981	2019143..2020975	10.5183	-252.368	-7.97939	1.49059e-12	5.5613e-11	1.40145e-08	22	13.4726	64.0046	72.5729	14	5.49878	31.7838	37.3516	12	5.27135	26.0922	28.9548	65	17.8306	92.2293	98.912	1	0.0425459	0.101009	0.179234	1	0.040011	0.0912275	0.171489
HCAG_07158	NW_001813975	complement(556780..559291)	26.0877	-252.367	-7.97938	0	0	0	67	35.0021	166.285	221.017	57	19.0987	110.393	152.074	96	35.9751	178.07	231.639	61	14.2749	73.8372	92.8251	3	0.108885	0.258507	0.537701	4	0.13653	0.311298	0.685954
HCAG_04965	NW_001813978	348671..349345	7.99351	-250.417	-7.96819	4.58187e-05	0.000221257	0.430788	4	7.55865	35.9091	13.1951	1	1.21198	7.00541	2.66797	9	12.1994	60.3847	21.7161	13	11.004	56.9187	19.7824	0	0	0	0	0	0	0	0
HCAG_03154	NW_001813980	complement(81618..82935)	5.49514	-249.726	-7.9642	3.61503e-05	0.000179359	0.339885	4	5.02952	23.8939	13.1951	9	7.25803	41.9525	24.0117	7	6.31359	31.2511	16.8903	6	3.37942	17.4801	9.13034	0	0	0	0	0	0	0	0
HCAG_04647	NW_001813979	2171175..2173240	2.27068	-249.717	-7.96415	3.57322e-05	0.000177942	0.335954	4	2.06038	9.78829	13.1951	7	2.31257	13.367	18.6758	9	3.32538	16.46	21.7161	6	1.3844	7.16087	9.13034	0	0	0	0	0	0	0	0
HCAG_00380	NW_001813982	complement(1285866..1288482)	2.58363	-249.33	-7.96191	3.82696e-05	0.000188679	0.35981	4	2.61934	12.4437	13.1951	3	1.25997	7.28285	8.00391	5	2.34862	11.6252	12.0645	14	4.1066	21.2415	21.3041	0	0	0	0	0	0	0	0
HCAG_03080	NW_001813981	complement(3478779..3481340)	19.5248	-247.578	-7.95174	0	0	0	81	33.0691	157.102	267.2	87	22.7806	131.676	232.113	46	13.4712	66.68	110.994	48	8.77814	45.4052	73.0427	2	0.0567279	0.134679	0.358467	5	0.13337	0.304092	0.857443
HCAG_05346	NW_001813978	1665598..1667953	7.44276	-246.849	-7.94749	1.64757e-13	7.86318e-12	1.54905e-09	18	8.2216	39.0585	59.3778	22	6.4449	37.2525	58.6953	18	5.8975	29.1915	43.4322	45	9.20704	47.6237	68.4775	2	0.0634663	0.150677	0.358467	0	0	0	0
HCAG_08476	NW_001813972	complement(760882..761210)	43.0586	-245.804	-7.94136	1.99744e-09	3.35559e-08	1.878e-05	11	44.9087	213.349	36.2864	19	49.7508	287.568	50.6914	14	40.9994	202.939	33.7806	20	36.5756	189.188	30.4345	1	0.28364	0.673394	0.179234	0	0	0	0
HCAG_00320	NW_001813982	complement(1059549..1060916)	14.8853	-243.954	-7.93046	3.95188e-05	0.000194024	0.371556	7	22.9192	108.883	23.0914	5	10.4998	60.6904	13.3398	8	18.789	93.0018	19.3032	5	7.33322	37.9313	7.60862	0	0	0	0	0	0	0	0
HCAG_06771	NW_001813977	1476362..1477119	34.1273	-242.437	-7.92147	9.99201e-16	7.63779e-14	9.39449e-12	10	15.1001	71.7361	32.9877	21	20.3379	117.556	56.0273	19	20.5799	101.867	45.8452	119	80.4913	416.344	181.085	3	0.314723	0.747191	0.537701	0	0	0	0
HCAG_00393	NW_001813982	1333240..1334548	17.3508	-242.212	-7.92013	5.36016e-13	2.2201e-11	5.03962e-09	24	24.6478	117.095	79.1704	27	17.7844	102.797	72.0351	21	15.4703	76.5748	50.671	25	11.5009	59.4886	38.0431	1	0.0713503	0.169394	0.179234	1	0.0670992	0.15299	0.171489
HCAG_05431	NW_001813978	complement(1915579..1916724)	14.0824	-241.978	-7.91873	5.92539e-05	0.000274031	0.557105	3	10.6675	50.6781	9.8963	2	4.5612	26.3644	5.33594	3	7.65196	37.8757	7.23871	21	33.449	173.016	31.9562	0	0	0	0	0	0	0	0
HCAG_05111	NW_001813978	862374..863236	142.388	-241.976	-7.91872	0	0	0	13	54.4175	258.522	42.884	58	155.716	900.062	154.742	61	183.163	906.62	147.187	94	176.257	911.696	143.042	3	0.872461	2.07133	0.537701	2	0.546986	1.24716	0.342977
HCAG_01637	NW_001813982	5748598..5749479	7.86552	-240.138	-7.90772	3.88093e-05	0.000191039	0.364885	4	7.47325	35.5033	13.1951	8	9.58624	55.41	21.3437	7	9.38121	46.4352	16.8903	6	5.02139	25.9733	9.13034	0	0	0	0	0	0	0	0
HCAG_02238	NW_001813981	complement(470201..471026)	13.5333	-240.114	-7.90758	4.13577e-05	0.000202524	0.388845	6	18.5434	88.0946	19.7926	3	5.94661	34.3723	8.00391	9	19.9523	98.7601	21.7161	7	9.69082	50.1261	10.6521	0	0	0	0	0	0	0	0
HCAG_00359	NW_001813982	1224387..1227050	1.56523	-239.986	-7.90681	4.57446e-05	0.000221013	0.430091	1	0.408261	1.93953	3.29877	6	1.57108	9.08108	16.0078	9	2.63567	13.0461	21.7161	9	1.6459	8.51348	13.6955	0	0	0	0	0	0	0	0
HCAG_08525	NW_001813972	complement(922936..923460)	22.6994	-239.845	-7.90596	5.39953e-09	8.21462e-08	5.07664e-05	4	8.9376	42.46	13.1951	5	7.16539	41.4171	13.3398	21	33.6583	166.602	50.671	41	41.0363	212.262	62.3907	1	0.155235	0.368547	0.179234	0	0	0	0
HCAG_03979	NW_001813980	complement(2799149..2800189)	16.5713	-237.454	-7.8915	6.63469e-13	2.66579e-11	6.23794e-09	15	15.6478	74.3385	49.4815	23	15.3886	88.9488	61.3633	24	17.9592	88.8945	57.9097	37	17.2897	89.4318	56.3038	1	0.0724757	0.172066	0.179234	1	0.0681575	0.155403	0.171489
HCAG_01242	NW_001813982	4358652..4362486	1.24395	-237.031	-7.88893	6.93005e-05	0.000314309	0.651563	10	2.93948	13.9646	32.9877	2	0.377059	2.17946	5.33594	1	0.210854	1.04369	2.4129	11	1.44839	7.49186	16.739	0	0	0	0	0	0	0	0
HCAG_02690	NW_001813981	complement(2053819..2054370)	9.96182	-235.046	-7.8768	5.88361e-05	0.000272367	0.553177	9	21.1079	100.278	29.6889	1	1.50422	8.69465	2.66797	4	6.72938	33.3092	9.65161	10	10.5058	54.3413	15.2172	0	0	0	0	0	0	0	0
HCAG_02241	NW_001813981	complement(482696..485224)	7.7984	-232.96	-7.86394	1.86684e-12	6.67378e-11	1.7552e-08	6	3.06195	14.5465	19.7926	20	6.54616	37.8378	53.3594	19	6.95525	34.4272	45.8452	64	14.6302	75.6753	97.3903	0	0	0	0	2	0.066685	0.152046	0.342977
HCAG_03628	NW_001813980	1648890..1649146	94.5297	-232.691	-7.86227	6.90923e-10	1.31766e-08	6.49606e-06	12	74.8735	355.703	39.5852	46	184.083	1064.03	122.727	26	116.367	575.997	62.7355	1	2.79493	14.4568	1.52172	2	0.866974	2.0583	0.358467	0	0	0	0
HCAG_03093	NW_001813981	3518111..3519446	16.0406	-231.213	-7.85308	1.25787e-08	1.71897e-07	0.000118265	5	8.10517	38.5054	16.4938	5	5.19842	30.0477	13.3398	30	34.8839	172.669	72.3871	22	15.9749	82.6308	33.4779	0	0	0	0	1	0.105911	0.241484	0.171489
HCAG_07005	NW_001813977	2354253..2355661	54.2827	-231.187	-7.85291	6.54432e-12	2.04418e-10	6.15297e-08	6	6.86556	32.6164	19.7926	3	2.20168	12.7261	8.00391	241	197.812	979.134	581.51	20	10.2513	53.0251	30.4345	6	0.476986	1.13242	1.0754	1	0.074761	0.17046	0.171489
HCAG_03393	NW_001813980	857170..858265	5.20348	-230.361	-7.84776	4.42827e-05	0.000214944	0.416346	5	6.86081	32.5938	16.4938	3	2.64019	15.2607	8.00391	4	3.93711	19.4879	9.65161	12	7.37582	38.1517	18.2607	0	0	0	0	0	0	0	0
HCAG_03294	NW_001813980	537340..537810	21.0493	-230.351	-7.84769	4.90315e-05	0.000233651	0.460994	1	6.01257	28.564	3.29877	7	26.994	156.03	18.6758	5	21.5646	106.741	12.0645	11	29.6262	153.243	16.739	0	0	0	0	0	0	0	0
HCAG_06897	NW_001813977	complement(1956922..1957189)	15.7387	-227.766	-7.83141	5.75052e-05	0.000266995	0.540664	1	4.18596	19.8863	3.29877	4	10.739	62.0732	10.6719	11	33.0293	163.489	26.5419	8	15.0006	77.5912	12.1738	0	0	0	0	0	0	0	0
HCAG_09139	NW_001813957	complement(3401..4541)	5.52742	-227.689	-7.83092	6.51151e-05	0.000298204	0.612212	3	4.44876	21.1348	9.8963	12	11.4132	65.9702	32.0156	4	4.2549	21.0609	9.65161	3	1.9928	10.3078	4.56517	0	0	0	0	0	0	0	0
HCAG_02687	NW_001813981	2045222..2047782	15.967	-227.277	-7.82831	4.44089e-16	3.56866e-14	4.17533e-12	33	24.037	114.193	108.859	20	9.34342	54.0064	53.3594	29	15.1522	75.0006	69.9742	47	15.3352	79.3216	71.521	1	0.0506053	0.120143	0.179234	2	0.0951803	0.217017	0.342977
HCAG_03035	NW_001813981	3351204..3352196	28.2991	-226.684	-7.82454	2.3872e-08	3.03304e-07	0.000224445	6	18.0377	85.6921	19.7926	20	38.5628	222.899	53.3594	20	43.1292	213.481	48.2581	10	13.4665	69.6557	15.2172	0	0	0	0	1	0.196418	0.447844	0.171489
HCAG_04963	NW_001813978	complement(343330..344059)	22.3947	-226.549	-7.82368	1.03372e-08	1.45495e-07	9.71903e-05	14	31.2816	148.61	46.1827	7	10.0316	57.9839	18.6758	17	27.2472	134.868	41.0193	21	21.0186	108.719	31.9562	1	0.155235	0.368547	0.179234	0	0	0	0
HCAG_06774	NW_001813977	complement(1497940..1499234)	6.11619	-224.127	-7.80818	6.60174e-05	0.000301309	0.620696	7	11.023	52.3674	23.0914	8	8.07983	46.7027	21.3437	1	1.12957	5.59118	2.4129	6	4.23232	21.8918	9.13034	0	0	0	0	0	0	0	0
HCAG_07482	NW_001813974	complement(47019..48263)	3.72395	-223.16	-7.80193	5.12291e-05	0.000242403	0.481656	5	4.58021	21.7593	16.4938	4	2.35009	13.5839	10.6719	9	5.91384	29.2724	21.7161	5	2.05168	10.6124	7.60862	0	0	0	0	0	0	0	0
HCAG_07161	NW_001813975	complement(566525..566806)	12.8815	-220.912	-7.78733	5.08025e-05	0.000241085	0.477645	2	7.03598	33.426	6.59753	7	15.7944	91.2939	18.6758	7	17.6646	87.4365	16.8903	7	11.031	57.0584	10.6521	0	0	0	0	0	0	0	0
HCAG_07595	NW_001813974	405028..405440	12.1197	-220.894	-7.78721	4.8804e-05	0.000232832	0.458855	4	12.7189	60.4239	13.1951	3	6.11814	35.3638	8.00391	8	18.247	90.319	19.3032	8	11.3947	58.9394	12.1738	0	0	0	0	0	0	0	0
HCAG_09171	NW_001813916	9101..9397	11.32	-220.808	-7.78665	5.63168e-05	0.000262514	0.529491	1	3.34031	15.8689	3.29877	7	14.9967	86.6831	18.6758	5	11.9803	59.3004	12.0645	10	14.9627	77.3952	15.2172	0	0	0	0	0	0	0	0
HCAG_02167	NW_001813981	complement(209732..210108)	10.9941	-220.808	-7.78665	4.85003e-05	0.000231694	0.456	4	12.2478	58.186	13.1951	4	7.85539	45.4054	10.6719	4	8.78558	43.4869	9.65161	11	15.0874	78.0402	16.739	0	0	0	0	0	0	0	0
HCAG_08738	NW_001813971	610273..614924	99.4907	-220.426	-7.78415	2.44249e-14	1.36692e-12	2.29643e-10	178	79.0108	375.358	587.181	104	29.608	171.139	277.469	742	236.255	1169.42	1790.37	267	53.0886	274.602	406.3	25	0.770967	1.83037	4.48084	13	0.377016	0.85962	2.22935
HCAG_00756	NW_001813982	2652373..2653081	13.5697	-219.574	-7.77856	1.90903e-08	2.51031e-07	0.000179487	6	9.06003	43.0417	19.7926	20	19.3695	111.959	53.3594	12	12.9978	64.3369	28.9548	19	12.8516	66.4751	28.9127	0	0	0	0	1	0.0986572	0.224944	0.171489
HCAG_06769	NW_001813977	complement(1472282..1473869)	15.0132	-215.751	-7.75322	5.15443e-12	1.63172e-10	4.8462e-08	13	13.6476	64.8358	42.884	14	9.42647	54.4865	37.3516	26	19.5793	96.9138	62.7355	37	17.3995	89.9996	56.3038	2	0.145872	0.346317	0.358467	0	0	0	0
HCAG_07521	NW_001813974	180976..183791	40.2566	-212.147	-7.72892	0	0	0	192	118.016	560.662	633.363	43	16.9519	97.9845	114.723	31	13.6683	67.6553	74.8	45	12.3901	64.0884	68.4775	7	0.298929	0.709693	1.25463	4	0.160639	0.366266	0.685954
HCAG_07383	NW_001813975	1436955..1438977	13.9233	-212.138	-7.72886	0	0	0	20	11.1157	52.8074	65.9753	31	11.0504	63.8728	82.707	51	20.3323	100.641	123.058	53	13.1949	68.2509	80.6513	4	0.154453	0.366689	0.716934	0	0	0	0
HCAG_09087	NW_001813965	35843..36643	5.71867	-211.371	-7.72363	8.00154e-05	0.000356542	0.752304	8	11.7059	55.6114	26.3901	1	0.938476	5.42454	2.66797	6	6.29763	31.1721	14.4774	6	3.93268	20.3419	9.13034	0	0	0	0	0	0	0	0
HCAG_07497	NW_001813974	complement(99989..100897)	9.10873	-208.932	-7.70689	3.46693e-08	4.21682e-07	0.00032596	3	3.27417	15.5547	9.8963	13	9.09981	52.5984	34.6836	12	9.39448	46.5009	28.9548	30	14.6664	75.8627	45.6517	1	0.0758245	0.180016	0.179234	0	0	0	0
HCAG_09140	NW_001813957	complement(4843..6242)	2.40499	-208.786	-7.70588	0.000156387	0.000634866	1	2	1.45679	6.9208	6.59753	13	6.07322	35.1042	34.6836	4	2.08996	10.3449	9.65161	0	0	0	0	0	0	0	0	0	0	0	0
HCAG_08595	NW_001813971	complement(70593..74843)	0.838653	-206.366	-7.68906	8.94524e-05	0.000390814	0.841032	2	0.509147	2.41882	6.59753	11	1.79604	10.3814	29.3477	2	0.36522	1.80777	4.82581	6	0.684208	3.53909	9.13034	0	0	0	0	0	0	0	0
HCAG_06330	NW_001813976	complement(2378416..2380998)	26.5128	-206.076	-7.68703	0	0	0	24	12.4789	59.2838	79.1704	62	20.676	119.51	165.414	133	49.6054	245.537	320.916	100	23.2911	120.474	152.172	8	0.288991	0.6861	1.43387	1	0.0339716	0.0774573	0.171489
HCAG_04611	NW_001813979	2034827..2038480	13.6073	-205.862	-7.68553	0	0	0	37	16.6019	78.8708	122.054	42	12.0869	69.864	112.055	50	16.093	79.6572	120.645	48	9.64762	49.9026	73.0427	3	0.0935203	0.222028	0.537701	2	0.0586321	0.133685	0.342977
HCAG_03148	NW_001813980	64774..69040	13.606	-205.828	-7.6853	0	0	0	42	11.5071	54.6669	138.548	88	15.4635	89.3813	234.781	71	13.9536	69.0675	171.316	110	13.4999	69.8288	167.39	7	0.133242	0.316334	1.25463	2	0.0358011	0.0816286	0.342977
HCAG_09117	NW_001813961	16404..16955	11.4836	-203.043	-7.66564	8.21201e-05	0.000364711	0.772093	5	15.5986	74.1048	16.4938	3	6.00271	34.6966	8.00391	9	20.1405	99.6918	21.7161	3	4.19239	21.6853	4.56517	0	0	0	0	0	0	0	0
HCAG_06314	NW_001813976	complement(2325813..2330552)	0.695283	-202.838	-7.66419	9.32912e-05	0.000405138	0.877124	3	0.641703	3.04855	9.8963	4	0.54876	3.17192	10.6719	1	0.153435	0.759475	2.4129	15	1.43724	7.43415	22.8258	0	0	0	0	0	0	0	0
HCAG_07726	NW_001813974	complement(823772..824286)	20.3901	-202.784	-7.6638	8.31397e-05	0.000368717	0.781679	6	33.0691	157.102	19.7926	1	3.53493	20.4324	2.66797	7	27.6746	136.984	16.8903	7	17.282	89.3915	10.6521	0	0	0	0	0	0	0	0
HCAG_08501	NW_001813972	complement(842847..844269)	13.9142	-202.332	-7.66058	6.10623e-15	4.10077e-13	5.74107e-11	14	10.6185	50.4456	46.1827	29	14.1073	81.5423	77.3711	30	16.3218	80.79	72.3871	43	14.6093	75.5669	65.4341	0	0	0	0	3	0.148665	0.338964	0.514466
HCAG_01180	NW_001813982	4148025..4152048	1.04251	-200.362	-7.64647	7.41936e-05	0.000333446	0.697568	2	0.68537	3.256	6.59753	3	0.659365	3.81123	8.00391	4	0.983256	4.86693	9.65161	12	1.84204	9.52803	18.2607	0	0	0	0	0	0	0	0
HCAG_06984	NW_001813977	complement(2259651..2264138)	8.43134	-198.732	-7.63468	0	0	0	34	11.7856	55.9903	112.158	33	7.33664	42.4069	88.043	35	8.7027	43.0767	84.4516	38	5.9004	30.52	57.8255	1	0.0240826	0.057175	0.179234	3	0.0679432	0.154915	0.514466
HCAG_01642	NW_001813982	complement(5755942..5758251)	14.058	-197.36	-7.62468	0	0	0	23	11.6298	55.25	75.8716	33	10.7021	61.8597	88.043	51	18.4981	91.562	123.058	68	15.402	79.6674	103.477	4	0.140519	0.333608	0.716934	1	0.0330366	0.0753254	0.171489
HCAG_02396	NW_001813981	996453..997737	4.54516	-195.551	-7.6114	0.000109691	0.000466871	1	8	10.4566	49.6766	26.3901	6	5.02994	29.0738	16.0078	1	0.937591	4.6409	2.4129	3	1.7565	9.08553	4.56517	0	0	0	0	0	0	0	0
HCAG_04614	NW_001813979	complement(2042039..2044279)	10.5136	-195.201	-7.60882	8.57092e-14	4.2852e-12	8.05838e-10	25	14.3032	67.9507	82.4692	33	12.1093	69.9935	88.043	25	10.26	50.7849	60.3226	21	5.38193	27.8382	31.9562	3	0.119246	0.283105	0.537701	0	0	0	0
HCAG_03158	NW_001813980	complement(94181..94574)	29.3427	-194.049	-7.60028	3.45282e-07	3.15485e-06	0.00324634	4	13.9238	66.1483	13.1951	3	6.69776	38.7141	8.00391	35	87.3934	432.581	84.4516	6	9.35565	48.3924	9.13034	0	0	0	0	1	0.227431	0.518556	0.171489
HCAG_00391	NW_001813982	1323646..1325375	2.49947	-192.276	-7.58704	8.4923e-05	0.0003759	0.798446	6	4.21263	20.013	19.7926	6	2.70186	15.6171	16.0078	3	1.5109	7.47865	7.23871	5	1.57252	8.13389	7.60862	0	0	0	0	0	0	0	0
HCAG_02954	NW_001813981	complement(3029278..3031868)	1.51184	-191.416	-7.58057	0.000125488	0.000526244	1	8	3.50401	16.6466	26.3901	5	1.40461	8.11885	13.3398	3	0.942559	4.66549	7.23871	1	0.1962	1.01485	1.52172	0	0	0	0	0	0	0	0
HCAG_09065	NW_001813966	50..661	14.6118	-188.249	-7.5565	4.37242e-08	5.19059e-07	0.000411095	7	12.5806	59.7671	23.0914	11	12.6796	73.2903	29.3477	17	21.9162	108.481	41.0193	14	11.2708	58.2988	21.3041	0	0	0	0	1	0.117424	0.267733	0.171489
HCAG_03092	NW_001813981	complement(3515132..3517608)	11.8122	-187.929	-7.55404	1.55062e-11	4.35191e-10	1.45789e-07	14	12.6149	59.93	46.1827	18	10.4025	60.1282	48.0234	25	16.1588	79.9828	60.3226	20	8.07254	41.7555	30.4345	1	0.0626017	0.148624	0.179234	1	0.0588718	0.134231	0.171489
HCAG_03068	NW_001813981	complement(3443799..3448963)	4.58289	-186.869	-7.54588	2.35367e-14	1.3251e-12	2.21292e-10	58	11.4645	54.4646	191.328	17	2.15519	12.4573	45.3555	12	1.70145	8.42186	28.9548	34	3.01043	15.5716	51.7386	4	0.0549308	0.130412	0.716934	0	0	0	0
HCAG_03147	NW_001813980	complement(61301..64394)	23.1895	-186.7	-7.54458	0	0	0	37	21.1322	100.393	122.054	59	21.6125	124.924	157.41	64	26.2202	129.785	154.426	93	23.7931	123.07	141.52	2	0.0793603	0.188411	0.358467	6	0.223896	0.510496	1.02893
HCAG_06329	NW_001813976	complement(2375642..2376729)	17.7814	-185.84	-7.53792	5.36238e-14	2.8166e-12	5.04171e-10	36	35.3261	167.824	118.756	13	8.18173	47.2917	34.6836	23	16.1894	80.1347	55.4968	26	11.4285	59.1143	39.5648	2	0.136349	0.323709	0.358467	1	0.0641126	0.146181	0.171489
HCAG_03091	NW_001813981	complement(3513202..3513770)	16.3119	-185.405	-7.53453	6.94544e-08	7.7832e-07	0.00065301	4	8.81843	41.8939	13.1951	23	32.5213	187.978	61.3633	7	11.0698	54.7936	16.8903	13	12.838	66.4051	19.7824	0	0	0	0	1	0.14404	0.328419	0.171489
HCAG_09007	NW_001813968	79076..85197	0.692025	-185.22	-7.53309	0.000108093	0.000460902	1	4	0.834026	3.96222	13.1951	3	0.40119	2.31894	8.00391	9	1.34609	6.66288	21.7161	2	0.186798	0.96622	3.04345	0	0	0	0	0	0	0	0
HCAG_03058	NW_001813981	3413341..3414485	5.9097	-184.417	-7.52683	0.000163593	0.000658717	1	3	5.94056	28.2219	9.8963	11	13.9704	80.7509	29.3477	2	2.84085	14.0616	4.82581	1	0.887013	4.5881	1.52172	0	0	0	0	0	0	0	0
HCAG_06791	NW_001813977	1549284..1549667	8.79251	-183.605	-7.52046	0.000306413	0.00114204	1	12	31.0023	147.283	39.5852	0	0	0	0	1	1.85321	9.17303	2.4129	2	2.31455	11.9721	3.04345	0	0	0	0	0	0	0	0
HCAG_02246	NW_001813981	501981..503026	3.90097	-182.663	-7.51304	8.76196e-05	0.000384594	0.823799	3	3.71563	17.6519	9.8963	7	5.56056	32.1409	18.6758	4	3.55372	17.5902	9.65161	5	2.77399	14.3486	7.60862	0	0	0	0	0	0	0	0
HCAG_00481	NW_001813982	1662077..1662730	13.7316	-182.632	-7.5128	9.38984e-05	0.000407587	0.882832	6	24.8018	117.827	19.7926	2	5.30239	30.6487	5.33594	4	11.8605	58.7074	9.65161	7	12.9615	67.0436	10.6521	0	0	0	0	0	0	0	0
HCAG_03798	NW_001813980	2190289..2191088	4.12915	-182.576	-7.51235	0.000115212	0.000488159	1	0	0	0	0	6	5.63086	32.5472	16.0078	6	6.29763	31.1721	14.4774	7	4.58813	23.7323	10.6521	0	0	0	0	0	0	0	0
HCAG_07959	NW_001813973	206973..208324	19.0783	-181.006	-7.49989	4.45468e-11	1.14434e-09	4.18829e-07	22	32.6242	154.989	72.5729	11	10.4621	60.4727	29.3477	15	15.9559	78.9785	36.1935	26	17.2709	89.3342	39.5648	1	0.103026	0.244596	0.179234	1	0.0968876	0.22091	0.171489
HCAG_03211	NW_001813980	264431..265257	11.2233	-179.505	-7.48788	0.000160327	0.000648341	1	2	7.34869	34.9116	6.59753	0	0	0	0	8	21.0854	104.369	19.3032	10	16.459	85.1348	15.2172	0	0	0	0	0	0	0	0
HCAG_04794	NW_001813979	2643033..2643336	12.6469	-178.049	-7.47613	0.000179831	0.000716732	1	0	0	0	0	4	11.6217	67.1751	10.6719	2	6.49892	32.1684	4.82581	16	32.4671	167.937	24.3476	0	0	0	0	0	0	0	0
HCAG_03947	NW_001813980	2676365..2678653	16.8975	-177.614	-7.4726	1.11022e-16	9.40389e-15	1.04383e-12	59	37.1634	176.553	194.627	13	5.25189	30.3568	34.6836	17	7.68111	38.02	41.0193	62	17.4936	90.4861	94.3468	5	0.218808	0.519476	0.896168	0	0	0	0
HCAG_01622	NW_001813982	complement(5698959..5699717)	9.34964	-175.395	-7.45447	1.09676e-07	1.15215e-06	0.00103118	6	7.84248	37.2574	19.7926	21	17.6048	101.758	56.0273	9	8.43832	41.7681	21.7161	6	3.51299	18.1711	9.13034	0	0	0	0	1	0.085399	0.194715	0.171489
HCAG_02809	NW_001813981	2469785..2470126	26.7654	-173.102	-7.43548	9.96537e-05	0.000429603	0.936944	3	26.1072	124.028	9.8963	5	27.9073	161.309	13.3398	6	37.4543	185.392	14.4774	4	15.5927	80.654	6.08689	0	0	0	0	0	0	0	0
HCAG_05674	NW_001813976	88894..94952	0.644912	-173.063	-7.43515	9.16203e-05	0.000398988	0.861414	4	0.8512	4.04381	13.1951	4	0.545935	3.15559	10.6719	4	0.610581	3.02226	9.65161	6	0.571935	2.95835	9.13034	0	0	0	0	0	0	0	0
HCAG_06872	NW_001813977	complement(1869108..1872310)	1.05458	-173.009	-7.4347	0.000100664	0.000432758	0.946442	4	1.43779	6.83053	13.1951	2	0.461077	2.6651	5.33594	4	1.03135	5.10499	9.65161	8	1.2881	6.66272	12.1738	0	0	0	0	0	0	0	0
HCAG_01281	NW_001813982	complement(4508919..4510037)	11.3234	-172.99	-7.43455	9.75539e-05	0.000421508	0.917201	2	8.16521	38.7906	6.59753	3	7.85539	45.4054	8.00391	5	14.6426	72.4782	12.0645	8	14.6302	75.6753	12.1738	0	0	0	0	0	0	0	0
HCAG_07519	NW_001813974	complement(174493..174871)	9.86229	-172.99	-7.43455	9.76416e-05	0.000421693	0.918026	2	7.11164	33.7854	6.59753	3	6.84179	39.5467	8.00391	5	12.7533	63.1262	12.0645	8	12.7425	65.9108	12.1738	0	0	0	0	0	0	0	0
HCAG_04039	NW_001813979	complement(58179..62601)	19.3612	-172.492	-7.43039	0	0	0	87	29.0021	137.781	286.993	156	33.3538	192.79	416.203	35	8.36933	41.4266	84.4516	45	6.71966	34.7576	68.4775	9	0.208441	0.494863	1.6131	4	0.0871207	0.19864	0.685954
HCAG_07387	NW_001813975	complement(1458913..1459850)	21.0858	-172.403	-7.42964	1.04443e-10	2.41865e-09	9.81973e-07	24	41.7715	198.445	79.1704	6	6.69776	38.7141	16.0078	10	12.4848	61.7972	24.129	30	23.3891	120.981	45.6517	0	0	0	0	2	0.227431	0.518556	0.342977
HCAG_04118	NW_001813979	complement(334210..336821)	18.6214	-171.605	-7.42295	0	0	0	45	19.7101	93.637	148.445	66	18.5408	107.169	176.086	61	19.1654	94.8649	147.187	87	17.0694	88.2921	132.39	8	0.243442	0.57796	1.43387	1	0.0286171	0.0652488	0.171489
HCAG_04685	NW_001813979	2301653..2301919	18.406	-169.216	-7.40273	0.000151507	0.000619066	1	2	12.4789	59.2838	6.59753	2	8.00361	46.2621	5.33594	10	44.7567	221.537	24.129	3	8.38478	43.3705	4.56517	0	0	0	0	0	0	0	0
HCAG_02391	NW_001813981	983651..986137	7.28561	-168.116	-7.39331	3.01759e-13	1.31349e-11	2.83713e-09	14	6.64229	31.5557	46.1827	14	4.26017	24.6245	37.3516	18	6.12596	30.3223	43.4322	57	12.114	62.6602	86.7382	1	0.0329624	0.0782567	0.179234	2	0.061997	0.141357	0.342977
HCAG_08758	NW_001813971	complement(698166..701351)	14.0396	-166.941	-7.38319	0	0	0	35	11.994	56.98	115.457	44	9.67068	55.8981	117.391	81	19.9109	98.5554	195.445	95	14.5829	75.4303	144.564	6	0.142849	0.33914	1.0754	3	0.0671687	0.153149	0.514466
HCAG_01752	NW_001813982	complement(6097593..6098335)	4.75876	-166.588	-7.38014	0.000130433	0.000543899	1	6	9.18586	43.6395	19.7926	5	4.90962	28.3784	13.3398	2	2.19639	10.8717	4.82581	4	2.74317	14.1891	6.08689	0	0	0	0	0	0	0	0
HCAG_03161	NW_001813980	complement(100214..105465)	3.03162	-165.771	-7.37305	2.4003e-13	1.06956e-11	2.25676e-09	14	2.76729	13.1466	46.1827	21	2.66229	15.3884	56.0273	26	3.68648	18.2474	62.7355	34	3.01043	15.5716	51.7386	3	0.0411981	0.0978092	0.537701	0	0	0	0
HCAG_04529	NW_001813979	complement(1767952..1769852)	14.5515	-165.769	-7.37303	8.2023e-08	9.00912e-07	0.000771181	12	23.3429	110.896	39.5852	6	7.48573	43.2687	16.0078	14	19.535	96.6945	33.7806	9	7.84223	40.5642	13.6955	1	0.135146	0.320853	0.179234	0	0	0	0
HCAG_03561	NW_001813980	complement(1409932..1411114)	7.11126	-165.216	-7.36821	6.51379e-08	7.39645e-07	0.000612426	6	6.06773	28.8261	19.7926	12	7.78333	44.9889	32.0156	12	8.70498	43.088	28.9548	13	5.889	30.4611	19.7824	0	0	0	0	1	0.0660732	0.150651	0.171489
HCAG_00269	NW_001813982	881885..882488	11.2692	-165.137	-7.36752	0.000223205	0.000865034	1	0	0	0	0	1	2.68475	15.5183	2.66797	6	18.016	89.1758	14.4774	13	24.376	126.086	19.7824	0	0	0	0	0	0	0	0
HCAG_07542	NW_001813974	complement(229970..231170)	46.2798	-164.27	-7.35993	0	0	0	33	37.6304	178.771	108.859	45	32.9114	190.233	120.059	82	67.0733	332	197.858	93	47.5041	245.717	141.52	9	0.713011	1.69277	1.6131	0	0	0	0
HCAG_00926	NW_001813982	3207635..3207871	283.908	-164.045	-7.35795	0	0	0	55	230.228	1093.75	181.432	112	300.693	1738.05	298.812	74	222.197	1099.83	178.555	204	382.516	1978.57	310.432	3	0.872461	2.07133	0.537701	13	3.55541	8.10654	2.22935
HCAG_09085	NW_001813965	31765..33469	7.27301	-163.825	-7.35601	9.91539e-08	1.05619e-06	0.000932245	3	3.36296	15.9765	9.8963	7	5.03278	29.0902	18.6758	12	9.64925	47.7619	28.9548	22	11.0471	57.1413	33.4779	1	0.0778807	0.184898	0.179234	0	0	0	0
HCAG_03632	NW_001813980	1669517..1669930	8.00115	-163.515	-7.35328	0.000120897	0.000508806	1	2	5.70157	27.0866	6.59753	6	10.9705	63.411	16.0078	5	10.2246	50.6098	12.0645	4	5.10797	26.4211	6.08689	0	0	0	0	0	0	0	0
HCAG_07448	NW_001813975	complement(1740365..1746419)	5.09879	-163.339	-7.35172	0	0	0	33	5.9341	28.1912	108.859	40	4.61328	26.6655	106.719	42	5.41753	26.8158	101.342	55	4.43024	22.9156	83.6948	5	0.0624655	0.148301	0.896168	1	0.0117487	0.0267878	0.171489
HCAG_07913	NW_001813973	complement(52420..53513)	12.3707	-163.109	-7.34969	6.1284e-11	1.51629e-09	5.76192e-07	14	15.8551	75.3229	46.1827	15	10.8953	62.9767	40.0195	8	6.49892	32.1684	19.3032	32	16.2335	83.9685	48.6951	2	0.157362	0.373596	0.358467	0	0	0	0
HCAG_08195	NW_001813973	1011213..1012626	27.5289	-160.303	-7.32466	1.11022e-16	9.40389e-15	1.04383e-12	46	42.255	200.742	151.743	85	50.0781	289.46	226.777	12	7.90702	39.1383	28.9548	24	9.87541	51.0809	36.5214	3	0.191457	0.454541	0.537701	4	0.240066	0.547365	0.685954
HCAG_07992	NW_001813973	331489..335585	3126.75	-160.243	-7.32412	3.86771e-06	2.59745e-05	0.0363643	79	43.3244	205.822	260.603	161	56.6292	327.326	429.543	114	44.8458	221.978	275.071	50323	12362.2	63943.8	76577.7	810	30.8617	73.2693	145.179	545	19.5278	44.5244	93.4613
HCAG_02786	NW_001813981	complement(2403746..2405268)	13.2312	-159.844	-7.32052	1.60903e-07	1.62144e-06	0.00151281	1	2.06682	9.81888	3.29877	10	13.256	76.6216	26.6797	11	16.3082	80.7227	26.5419	23	21.2938	110.143	34.9996	1	0.143593	0.340906	0.179234	0	0	0	0
HCAG_05354	NW_001813978	1686806..1688996	14.6184	-159.366	-7.3162	1.92069e-14	1.10112e-12	1.80583e-10	35	26.1859	124.402	115.457	16	7.67767	44.3781	42.6875	24	12.8802	63.7546	57.9097	35	11.7298	60.673	53.2603	0	0	0	0	4	0.195529	0.445817	0.685954
HCAG_03099	NW_001813981	complement(3533690..3535525)	10.6657	-159.346	-7.31601	1.72073e-12	6.2034e-11	1.61783e-08	13	9.53212	45.2844	42.884	14	6.5839	38.056	37.3516	18	9.46739	46.8618	43.4322	52	17.0794	88.3438	79.1296	3	0.152826	0.362827	0.537701	0	0	0	0
HCAG_00382	NW_001813982	complement(1290064..1291951)	25.593	-158.773	-7.31082	0	0	0	60	34.2685	162.8	197.926	22	8.0589	46.5817	58.6953	71	29.088	143.98	171.316	121	30.9566	160.124	184.129	10	0.396802	0.942054	1.79234	0	0	0	0
HCAG_07110	NW_001813975	complement(388869..389658)	20.4346	-157.623	-7.30033	7.65898e-08	8.50174e-07	0.000720098	9	25.8802	122.949	29.6889	11	20.2874	117.264	29.3477	11	22.6897	112.31	26.5419	10	12.881	66.6272	15.2172	1	0.199781	0.474304	0.179234	0	0	0	0
HCAG_07156	NW_001813975	complement(549819..550684)	7.99782	-157.522	-7.29941	8.00545e-08	8.82383e-07	0.000752673	5	6.05661	28.7733	16.4938	12	9.32289	53.8877	32.0156	11	9.55794	47.31	26.5419	13	7.05386	36.4863	19.7824	1	0.0841568	0.199798	0.179234	0	0	0	0
HCAG_01193	NW_001813982	complement(4195427..4195939)	12.2944	-157.413	-7.29841	9.52003e-08	1.02177e-06	0.000895073	4	7.73546	36.749	13.1951	7	8.68228	50.1849	18.6758	13	18.0336	89.2627	31.3677	17	14.7265	76.1732	25.8693	1	0.134356	0.318976	0.179234	0	0	0	0
HCAG_02388	NW_001813981	974707..976372	22.127	-157.102	-7.29556	0	0	0	27	20.0644	95.3204	89.0667	50	23.831	137.747	133.398	15	7.99586	39.578	36.1935	110	36.6167	189.401	167.39	1	0.0516288	0.122573	0.179234	6	0.291316	0.664218	1.02893
HCAG_02540	NW_001813981	1478831..1480142	20.0646	-156.502	-7.29004	1.82077e-14	1.05024e-12	1.71188e-10	12	13.4976	64.1233	39.5852	40	28.8566	166.795	106.719	22	17.7505	87.8614	53.0839	40	20.1539	104.247	60.8689	0	0	0	0	4	0.293958	0.670243	0.685954
HCAG_00279	NW_001813982	922871..923155	9.05359	-156.159	-7.28687	0.00020681	0.00080984	1	4	13.9238	66.1483	13.1951	3	6.69776	38.7141	8.00391	0	0	0	0	10	15.5927	80.654	15.2172	0	0	0	0	0	0	0	0
HCAG_01747	NW_001813982	6077565..6078141	12.1209	-155.559	-7.28132	0.000153815	0.00062632	1	3	12.8841	61.2086	9.8963	3	8.26347	47.7641	8.00391	7	21.5646	106.741	16.8903	3	5.77134	29.8524	4.56517	0	0	0	0	0	0	0	0
HCAG_04689	NW_001813979	complement(2312733..2314475)	12.8486	-155.241	-7.27837	1.40454e-12	5.28195e-11	1.32055e-08	16	14.496	68.8667	52.7803	22	12.7838	73.8926	58.6953	14	9.09849	45.0358	33.7806	37	15.016	77.6709	56.3038	2	0.125889	0.298876	0.358467	1	0.0591943	0.134967	0.171489
HCAG_07873	NW_001813974	1340316..1343867	0.797761	-154.919	-7.27537	0.000185118	0.000734381	1	6	1.71936	8.16822	19.7926	2	0.367583	2.12469	5.33594	1	0.205555	1.01746	2.4129	7	0.898542	4.64774	10.6521	0	0	0	0	0	0	0	0
HCAG_05473	NW_001813978	2061212..2061869	25.5001	-154.349	-7.27005	2.51674e-09	4.15129e-08	2.36623e-05	2	5.24907	24.9368	6.59753	34	57.2322	330.811	90.7109	11	20.7089	102.505	26.5419	16	18.8103	97.2969	24.3476	1	0.18234	0.432896	0.179234	1	0.171476	0.390975	0.171489
HCAG_00278	NW_001813982	complement(915590..917317)	1.71428	-153.965	-7.26646	0.000159456	0.000645932	1	6	3.4447	16.3648	19.7926	2	0.736443	4.25676	5.33594	4	1.6473	8.1538	9.65161	4	1.02869	5.32092	6.08689	0	0	0	0	0	0	0	0
HCAG_02235	NW_001813981	461896..462453	14.7119	-153.927	-7.26611	0.000134676	0.000558548	1	4	21.3349	101.356	13.1951	3	10.2627	59.32	8.00391	4	15.3039	75.7515	9.65161	5	11.9461	61.7914	7.60862	0	0	0	0	0	0	0	0
HCAG_05662	NW_001813976	49004..49391	7.35043	-153.878	-7.26565	0.000138001	0.000570325	1	3	8.7024	41.3427	9.8963	4	7.44195	43.0157	10.6719	2	4.16159	20.5991	4.82581	7	9.09577	47.0482	10.6521	0	0	0	0	0	0	0	0
HCAG_01441	NW_001813982	5123286..5123971	12.8865	-153.873	-7.2656	0.000136488	0.000564814	1	3	15.0314	71.4101	9.8963	2	6.42714	37.1499	5.33594	4	14.3764	71.1605	9.65161	7	15.7109	81.265	10.6521	0	0	0	0	0	0	0	0
HCAG_04843	NW_001813979	2803282..2803380	25.0981	-153.852	-7.2654	0.000140624	0.00057938	1	3	30.0628	142.82	9.8963	2	12.8543	74.2998	5.33594	3	21.5646	106.741	7.23871	8	35.9106	185.749	12.1738	0	0	0	0	0	0	0	0
HCAG_06169	NW_001813976	complement(1834151..1837445)	2.25428	-153.63	-7.26332	1.09471e-07	1.15128e-06	0.00102924	8	2.73864	13.0105	26.3901	4	0.878243	5.07638	10.6719	12	2.94672	14.5857	28.9548	16	2.45352	12.6909	24.3476	0	0	0	0	1	0.0223664	0.0509967	0.171489
HCAG_01896	NW_001813982	complement(6684539..6685477)	2.53879	-153.615	-7.26317	0.000174501	0.000698154	1	1	1.05652	5.01924	3.29877	7	4.74335	27.4173	18.6758	2	1.51572	7.50254	4.82581	6	2.83957	14.6878	9.13034	0	0	0	0	0	0	0	0
HCAG_06775	NW_001813977	complement(1501079..1502296)	17.0444	-153.472	-7.26183	2.83396e-12	9.51602e-11	2.66448e-08	22	24.83	117.961	72.5729	16	11.582	66.9459	42.6875	23	18.6206	92.1686	55.4968	26	13.1447	67.9916	39.5648	3	0.235237	0.558481	0.537701	0	0	0	0
HCAG_08424	NW_001813972	complement(580235..581910)	9.11307	-153.309	-7.2603	5.98883e-10	1.17247e-08	5.6307e-06	2	1.82702	8.67968	6.59753	19	11.1321	64.3452	50.6914	9	5.8975	29.1915	21.7161	43	17.5957	91.0142	65.4341	2	0.126933	0.301353	0.358467	0	0	0	0
HCAG_00047	NW_001813982	complement(150760..152823)	1.94153	-152.671	-7.25428	0.000393333	0.00141365	1	9	6.25256	29.7042	29.6889	2	0.891158	5.15103	5.33594	0	0	0	0	2	0.6224	3.21938	3.04345	0	0	0	0	0	0	0	0
HCAG_03797	NW_001813980	2186505..2187760	9.88856	-152.175	-7.24959	1.27924e-07	1.33046e-06	0.00120274	10	14.8292	70.4494	32.9877	13	12.3643	71.4677	34.6836	6	6.38235	31.5914	14.4774	9	5.97839	30.9234	13.6955	1	0.103026	0.244596	0.179234	0	0	0	0
HCAG_08756	NW_001813971	695387..696317	14.3607	-151.09	-7.23927	2.69967e-10	5.71673e-09	2.53823e-06	9	12.9966	61.7432	29.6889	9	8.33564	48.1813	24.0117	18	18.6454	92.2911	43.4322	27	17.4652	90.3395	41.0865	2	0.200653	0.476375	0.358467	0	0	0	0
HCAG_00367	NW_001813982	1238767..1239847	15.3828	-151.087	-7.23924	2.12997e-07	2.07532e-06	0.0020026	13	30.2745	143.826	42.884	5	7.46816	43.1671	13.3398	3	5.01149	24.8059	7.23871	18	18.7772	97.1256	27.391	0	0	0	0	1	0.152154	0.346921	0.171489
HCAG_01422	NW_001813982	5046831..5049242	2.84243	-150.769	-7.2362	2.68297e-07	2.5352e-06	0.00252252	6	2.59366	12.3217	19.7926	3	0.831748	4.80763	8.00391	20	6.20158	30.6967	48.2581	9	1.74272	9.01427	13.6955	0	0	0	0	1	0.0282431	0.0643959	0.171489
HCAG_09081	NW_001813966	98472..98966	11.9815	-149.147	-7.22059	1.42222e-07	1.4582e-06	0.00133717	3	6.01257	28.564	9.8963	15	19.2814	111.45	40.0195	7	10.0635	49.8123	16.8903	14	12.5687	65.012	21.3041	1	0.139241	0.330575	0.179234	0	0	0	0
HCAG_02790	NW_001813981	complement(2413561..2414378)	10.0889	-146.834	-7.19804	3.03558e-07	2.81435e-06	0.00285405	15	22.754	108.098	49.4815	3	2.91875	16.8708	8.00391	6	6.52873	32.316	14.4774	12	8.15401	42.1768	18.2607	1	0.105389	0.250206	0.179234	0	0	0	0
HCAG_00315	NW_001813982	complement(1042859..1043053)	43.5246	-145.563	-7.1855	2.32666e-06	1.65722e-05	0.0218753	2	10.1751	48.3391	6.59753	48	156.624	905.314	128.062	2	7.29879	36.1276	4.82581	0	0	0	0	0	0	0	0	2	0.664798	1.51578	0.342977
HCAG_01801	NW_001813982	complement(6253009..6255681)	12.0158	-145.299	-7.18288	0	0	0	33	12.6014	59.8657	108.859	46	11.2661	65.1195	122.727	39	10.6827	52.8773	94.1032	79	13.5131	69.897	120.216	5	0.132649	0.314925	0.896168	3	0.0748474	0.170656	0.514466
HCAG_02693	NW_001813981	2062738..2068002	0.537265	-144.377	-7.1737	0.000179762	0.000716732	1	5	0.981862	4.66455	16.4938	2	0.251895	1.45599	5.33594	4	0.563446	2.78895	9.65161	4	0.351855	1.81998	6.08689	0	0	0	0	0	0	0	0
HCAG_06780	NW_001813977	complement(1511770..1514437)	1.11906	-144.37	-7.17363	0.000162718	0.000655754	1	4	1.69151	8.03591	13.1951	3	0.813666	4.70312	8.00391	4	1.21335	6.00587	9.65161	4	0.757704	3.91925	6.08689	0	0	0	0	0	0	0	0
HCAG_05345	NW_001813978	1661653..1663461	17.2881	-144.345	-7.17337	0	0	0	25	15.1415	71.9332	82.4692	25	9.71134	56.1331	66.6992	62	26.936	133.328	149.6	64	17.3634	89.8125	97.3903	7	0.294549	0.699294	1.25463	0	0	0	0
HCAG_00470	NW_001813982	complement(1619053..1619357)	17.1509	-144.332	-7.17325	0.000159194	0.000645149	1	2	14.072	66.852	6.59753	3	13.538	78.2519	8.00391	5	25.2352	124.909	12.0645	5	15.7586	81.512	7.60862	0	0	0	0	0	0	0	0
HCAG_07150	NW_001813975	complement(527482..528360)	2.75493	-144.322	-7.17315	0.000150232	0.000614551	1	3	3.38592	16.0855	9.8963	3	2.17163	12.5524	8.00391	3	2.42878	12.022	7.23871	6	3.0334	15.6904	9.13034	0	0	0	0	0	0	0	0
HCAG_02887	NW_001813981	2758231..2759224	3.43238	-144.319	-7.17312	0.000156474	0.000634945	1	3	4.18596	19.8863	9.8963	2	1.78984	10.3455	5.33594	4	4.00355	19.8168	9.65161	6	3.75015	19.3978	9.13034	0	0	0	0	0	0	0	0
HCAG_09141	NW_001813957	complement(13587..14320)	8.31198	-144.309	-7.17301	0.00016957	0.000680846	1	4	13.4976	64.1233	13.1951	2	4.32848	25.0193	5.33594	2	4.84103	23.9622	4.82581	7	10.5808	54.7295	10.6521	0	0	0	0	0	0	0	0
HCAG_02244	NW_001813981	492534..495620	26.0147	-144.112	-7.17105	6.55032e-14	3.36536e-12	6.15861e-10	11	5.33373	25.3391	36.2864	22	6.84179	39.5467	58.6953	25	8.6954	43.0406	60.3226	383	83.188	430.293	582.82	1	0.0336874	0.0799779	0.179234	13	0.411843	0.939028	2.22935
HCAG_03494	NW_001813980	1189598..1189909	6.73003	-144.041	-7.17033	0.000187621	0.000742744	1	1	3.17972	15.106	3.29877	2	4.07876	23.5759	5.33594	3	6.84261	33.8696	7.23871	9	12.819	66.3069	13.6955	0	0	0	0	0	0	0	0
HCAG_07592	NW_001813974	complement(394182..396515)	6.75218	-143.911	-7.16904	1.54615e-08	2.06783e-07	0.000145369	2	1.12864	5.36185	6.59753	62	22.4402	129.708	165.414	6	2.42878	12.022	14.4774	4	1.01113	5.23012	6.08689	2	0.0784123	0.18616	0.358467	1	0.0368702	0.0840663	0.171489
HCAG_08189	NW_001813973	complement(992274..995059)	17.9881	-143.638	-7.16629	7.40062e-10	1.39161e-08	6.95807e-06	4	7.64604	36.3242	13.1951	9	11.0339	63.7775	24.0117	12	16.4539	81.4438	28.9548	43	36.8187	190.446	65.4341	1	0.132802	0.315289	0.179234	1	0.12489	0.284756	0.171489
HCAG_03380	NW_001813980	810689..812698	17.206	-143.17	-7.16159	2.55684e-12	8.87064e-11	2.40394e-08	17	21.2945	101.164	56.079	15	12.0509	69.656	40.0195	22	19.7676	97.8456	53.0839	28	15.7109	81.265	42.6082	2	0.174052	0.413219	0.358467	1	0.0818407	0.186602	0.171489
HCAG_04585	NW_001813979	1949379..1949534	88.2059	-142.595	-7.15578	1.63994e-07	1.64906e-06	0.00154187	0	0	0	0	5	20.3938	117.879	13.3398	71	323.884	1603.16	171.316	3	8.54602	44.2046	4.56517	3	1.32547	3.14682	0.537701	0	0	0	0
HCAG_07366	NW_001813975	1364601..1365198	17.8534	-141.692	-7.14661	7.79998e-10	1.45219e-08	7.33354e-06	11	19.8776	94.433	36.2864	14	16.2259	93.7882	37.3516	16	20.7397	102.658	38.6064	18	14.5703	75.3652	27.391	2	0.251091	0.59612	0.358467	0	0	0	0
HCAG_07885	NW_001813974	1367011..1369011	21.5984	-141.191	-7.14151	4.32987e-15	3.03802e-13	4.07094e-11	11	14.6088	69.4025	36.2864	26	22.1465	128.01	69.3672	29	27.6269	136.748	69.9742	37	22.0114	113.855	56.3038	3	0.276805	0.657168	0.537701	1	0.0867708	0.197843	0.171489
HCAG_00360	NW_001813982	1227390..1228058	10.8918	-139.795	-7.12717	2.57709e-07	2.44746e-06	0.00242298	11	19.1453	90.9539	36.2864	10	11.1629	64.5235	26.6797	5	6.24238	30.8986	12.0645	9	7.01674	36.2943	13.6955	1	0.12092	0.287079	0.179234	0	0	0	0
HCAG_03096	NW_001813981	complement(3528466..3529245)	8.66811	-138.322	-7.11188	1.74633e-07	1.7393e-06	0.0016419	6	8.8578	42.0809	19.7926	7	6.62799	38.3108	18.6758	10	10.5898	52.4173	24.129	13	8.59689	44.4677	19.7824	1	0.102566	0.243504	0.179234	0	0	0	0
HCAG_04946	NW_001813978	280311..284147	0.73487	-137.823	-7.10668	0.000580298	0.00196611	1	0	0	0	0	2	0.423768	2.44944	5.33594	0	0	0	0	17	2.51571	13.0126	25.8693	0	0	0	0	0	0	0	0
HCAG_01001	NW_001813982	3490696..3495612	14.6631	-136.982	-7.09785	0	0	0	45	14.8811	70.696	148.445	69	14.6346	84.5903	184.09	71	16.842	83.3645	171.316	83	12.2949	63.5957	126.303	3	0.0689244	0.163635	0.537701	9	0.194453	0.443365	1.5434
HCAG_03925	NW_001813980	2593567..2596263	17.4482	-136.213	-7.08973	0	0	0	80	36.591	173.834	263.901	38	11.1475	64.4342	101.383	31	10.1709	50.3438	74.8	58	11.8833	61.4666	88.2599	9	0.285993	0.678983	1.6131	1	0.0298837	0.0681367	0.171489
HCAG_03098	NW_001813981	complement(3531784..3533105)	12.7008	-134.888	-7.07561	2.24043e-13	1.00787e-11	2.10645e-09	23	17.6062	83.6423	75.8716	18	8.83732	51.0811	48.0234	30	16.473	81.538	72.3871	23	7.88661	40.7937	34.9996	4	0.21273	0.505046	0.716934	0	0	0	0
HCAG_07612	NW_001813974	complement(457604..460878)	0.8455	-134.8	-7.07468	0.000235541	0.000905008	1	3	1.0217	4.85382	9.8963	2	0.43686	2.52512	5.33594	6	1.46577	7.25529	14.4774	3	0.457666	2.36729	4.56517	0	0	0	0	0	0	0	0
HCAG_06659	NW_001813977	complement(1084713..1085521)	3.2043	-134.797	-7.07464	0.000220001	0.000854377	1	2	2.69952	12.8247	6.59753	4	3.46279	20.0154	10.6719	5	4.84103	23.9622	12.0645	3	1.81385	9.3822	4.56517	0	0	0	0	0	0	0	0
HCAG_04035	NW_001813979	complement(42812..43597)	3.56302	-134.775	-7.0744	0.000241327	0.000924595	1	1	1.62103	7.70108	3.29877	6	6.23811	36.0572	16.0078	3	3.48839	17.2669	7.23871	4	2.90453	15.0238	6.08689	0	0	0	0	0	0	0	0
HCAG_02476	NW_001813981	complement(1289296..1289517)	16.3237	-134.741	-7.07405	0.000208813	0.000816325	1	2	15.0314	71.4101	6.59753	4	19.2814	111.45	10.6719	2	10.7823	53.3703	4.82581	6	20.1997	104.484	9.13034	0	0	0	0	0	0	0	0
HCAG_03782	NW_001813980	complement(2133404..2134109)	12.7083	-134.734	-7.07397	0.000232745	0.000897939	1	2	11.4031	54.1731	6.59753	1	3.65682	21.137	2.66797	5	20.4492	101.22	12.0645	6	15.3239	79.2634	9.13034	0	0	0	0	0	0	0	0
HCAG_03983	NW_001813980	complement(2810512..2815064)	0.576293	-134.734	-7.07397	0.000232612	0.000897939	1	2	0.517109	2.45664	6.59753	1	0.165829	0.958519	2.66797	5	0.927328	4.5901	12.0645	6	0.694907	3.59443	9.13034	0	0	0	0	0	0	0	0
HCAG_06651	NW_001813977	complement(1062753..1063613)	9.62979	-134.545	-7.07194	3.18446e-07	2.92958e-06	0.00299403	6	10.2276	48.5883	19.7926	14	15.3059	88.4703	37.3516	5	6.11368	30.2615	12.0645	9	6.87206	35.546	13.6955	0	0	0	0	1	0.111371	0.253932	0.171489
HCAG_00536	NW_001813982	1876474..1878168	15.6172	-134.469	-7.07113	2.85426e-07	2.66492e-06	0.00268357	5	14.2539	67.7164	16.4938	11	20.1125	116.254	29.3477	5	10.2246	50.6098	12.0645	14	17.8779	92.474	21.3041	0	0	0	0	1	0.186258	0.42468	0.171489
HCAG_04126	NW_001813979	360335..361753	10.874	-134.44	-7.07082	2.44775e-09	4.05886e-08	2.30137e-05	6	7.40353	35.1721	19.7926	9	7.12261	41.1698	24.0117	9	7.96603	39.4303	21.7161	38	21.0037	108.642	57.8255	2	0.171454	0.407052	0.358467	0	0	0	0
HCAG_00336	NW_001813982	1131971..1132964	7.24859	-134.003	-7.06612	0.000352622	0.00128952	1	2	6.12391	29.093	6.59753	2	3.9277	22.7027	5.33594	8	17.5712	86.9739	19.3032	1	1.37158	7.09456	1.52172	0	0	0	0	0	0	0	0
HCAG_03151	NW_001813980	73771..76308	16.0489	-133.979	-7.06586	0	0	0	27	12.3154	58.507	89.0667	78	22.8186	131.895	208.102	27	8.83405	43.7269	65.1484	99	20.2276	104.628	150.651	7	0.221826	0.526641	1.25463	3	0.0894039	0.203846	0.514466
HCAG_07384	NW_001813975	1441456..1447746	16.832	-132.808	-7.0532	0	0	0	69	13.6469	64.8328	227.615	161	20.4231	118.049	429.543	142	20.1459	99.7183	342.632	148	13.1121	67.8227	225.215	13	0.178632	0.424093	2.33004	12	0.155067	0.353561	2.05786
HCAG_03149	NW_001813980	69396..71921	16.9075	-131.519	-7.03913	0	0	0	31	16.1694	76.8165	102.262	32	10.7051	61.8774	85.375	24	8.97958	44.4472	57.9097	136	31.7758	164.361	206.954	7	0.253665	0.602231	1.25463	2	0.0681575	0.155403	0.342977
HCAG_07454	NW_001813975	complement(1767988..1768633)	12.3889	-130.704	-7.03016	2.73419e-07	2.57325e-06	0.00257068	8	17.291	82.1449	26.3901	10	13.8625	80.1272	26.6797	5	7.75198	38.3708	12.0645	11	10.6499	55.0872	16.739	1	0.150162	0.356503	0.179234	0	0	0	0
HCAG_05675	NW_001813976	complement(101564..103445)	1.67987	-130.174	-7.0243	0.000288216	0.00108176	1	2	1.6576	7.87479	6.59753	1	0.531568	3.07255	2.66797	2	1.18903	5.88545	4.82581	9	3.3413	17.283	13.6955	0	0	0	0	0	0	0	0
HCAG_09271	NW_001813834	complement(147..1615)	1.443	-130.005	-7.02242	0.000421048	0.00149441	1	0	0	0	0	1	0.453196	2.61954	2.66797	3	1.52058	7.52659	7.23871	12	3.79823	19.6465	18.2607	0	0	0	0	0	0	0	0
HCAG_01635	NW_001813982	5739506..5744203	12.788	-128.732	-7.00823	0	0	0	54	11.9208	56.6323	178.133	75	10.6189	61.3791	200.098	107	16.9436	83.8677	258.181	118	11.6685	60.3559	179.563	14	0.214718	0.509766	2.50927	3	0.0432696	0.0986572	0.514466
HCAG_05134	NW_001813978	complement(953196..956496)	6.50381	-128.157	-7.00177	5.19496e-11	1.30248e-09	4.8843e-07	9	5.10501	24.2525	29.6889	34	12.3692	71.496	90.7109	11	4.47567	22.1537	26.5419	16	4.06535	21.0281	24.3476	3	0.118224	0.280677	0.537701	0	0	0	0
HCAG_01898	NW_001813982	complement(6686862..6687561)	9.06179	-127.632	-6.99584	6.78707e-07	5.65208e-06	0.0063812	2	3.51799	16.713	6.59753	4	4.51267	26.084	10.6719	8	10.0941	49.9637	19.3032	23	18.1224	93.7388	34.9996	1	0.122206	0.290133	0.179234	0	0	0	0
HCAG_06951	NW_001813977	2123667..2124306	26.2095	-127.293	-6.99201	2.0095e-13	9.26145e-12	1.88934e-09	18	30.6827	145.765	59.3778	28	30.6117	176.941	74.7031	20	24.4547	121.046	48.2581	25	19.0891	98.7388	38.0431	2	0.236854	0.562319	0.358467	2	0.222742	0.507864	0.342977
HCAG_02668	NW_001813981	1946976..1947591	13.4591	-126.891	-6.98745	3.08076e-07	2.84811e-06	0.00289653	7	16.7742	79.6895	23.0914	10	15.3692	88.8367	26.6797	7	12.0324	59.5582	16.8903	9	9.66072	49.9704	13.6955	1	0.166484	0.395253	0.179234	0	0	0	0
HCAG_04725	NW_001813979	2426578..2428765	14.6376	-125.284	-6.96906	0	0	0	24	12.9683	61.6087	79.1704	27	9.35716	54.0859	72.0351	46	17.8296	88.2529	110.994	76	18.3954	95.1506	115.651	3	0.112622	0.267377	0.537701	5	0.176519	0.402474	0.857443
HCAG_06618	NW_001813977	949546..949838	11.2706	-125.242	-6.96858	0.000297864	0.001115	1	3	14.3779	68.3053	9.8963	3	9.22155	53.302	8.00391	5	17.1892	85.0832	12.0645	2	4.29365	22.2091	3.04345	0	0	0	0	0	0	0	0
HCAG_06197	NW_001813976	1923837..1925533	1.51992	-125.225	-6.96838	0.000267383	0.00101368	1	3	1.99612	9.48303	9.8963	3	1.28026	7.40008	8.00391	4	1.90914	9.44988	9.65161	3	0.894151	4.62503	4.56517	0	0	0	0	0	0	0	0
HCAG_09240	NW_001813874	946..1605	5.20376	-125.203	-6.96812	0.000314789	0.00116521	1	5	11.172	53.075	16.4938	1	1.43308	8.28342	2.66797	2	3.20555	15.8669	4.82581	5	5.00443	25.8856	7.60862	0	0	0	0	0	0	0	0
HCAG_02888	NW_001813981	complement(2759585..2760209)	5.67169	-125.188	-6.96795	0.000296859	0.00111242	1	2	5.55783	26.4037	6.59753	5	8.91158	51.5103	13.3398	1	1.99337	9.86679	2.4129	5	6.224	32.1938	7.60862	0	0	0	0	0	0	0	0
HCAG_00304	NW_001813982	complement(1014734..1015209)	8.49997	-125.164	-6.96767	0.000252392	0.000962187	1	2	8.37193	39.7727	6.59753	2	5.36951	31.0366	5.33594	3	9.008	44.5879	7.23871	6	11.2505	58.1934	9.13034	0	0	0	0	0	0	0	0
HCAG_04569	NW_001813979	complement(1909582..1910920)	11.0665	-125.053	-6.96639	7.03008e-09	1.03763e-07	6.60968e-05	8	10.1751	48.3391	26.3901	13	10.6048	61.2973	34.6836	17	15.5099	76.7712	41.0193	14	7.97629	41.2576	21.3041	0	0	0	0	2	0.1662	0.378945	0.342977
HCAG_04059	NW_001813979	complement(125073..125759)	14.8697	-124.844	-6.96399	3.82721e-09	6.02737e-08	3.59834e-05	10	17.4048	82.6853	32.9877	11	12.2792	70.9758	29.3477	12	14.9817	74.1567	28.9548	19	14.8131	76.6213	28.9127	1	0.12092	0.287079	0.179234	1	0.113715	0.259278	0.171489
HCAG_08714	NW_001813971	533277..533668	16.6308	-124.419	-6.95907	6.58805e-07	5.50586e-06	0.00619409	13	38.7296	183.993	42.884	7	13.3754	77.3119	18.6758	3	6.4111	31.7337	7.23871	6	8.00709	41.4169	9.13034	1	0.20698	0.491396	0.179234	0	0	0	0
HCAG_08996	NW_001813968	34621..37712	8.66408	-123.47	-6.94802	5.31476e-11	1.32897e-09	4.99694e-07	55	25.2261	119.842	181.432	9	2.64752	15.3031	24.0117	10	3.29002	16.285	24.129	17	3.49269	18.066	25.8693	5	0.159326	0.378259	0.896168	0	0	0	0
HCAG_04813	NW_001813979	complement(2704199..2706256)	1.55528	-122.732	-6.93936	0.000491944	0.00170297	1	3	2.09298	9.94317	9.8963	0	0	0	0	7	3.50311	17.3397	16.8903	2	0.625026	3.23297	3.04345	0	0	0	0	0	0	0	0
HCAG_02892	NW_001813981	complement(2768414..2771078)	0.827014	-122.651	-6.93842	0.000423721	0.00150333	1	2	0.816521	3.87906	6.59753	7	1.83293	10.5946	18.6758	1	0.292853	1.44956	2.4129	2	0.365756	1.89188	3.04345	0	0	0	0	0	0	0	0
HCAG_05839	NW_001813976	663523..665368	1.392	-122.254	-6.93374	0.000490742	0.00169943	1	1	0.657438	3.1233	3.29877	2	0.843323	4.87454	5.33594	8	3.77273	18.6743	19.3032	1	0.294495	1.52329	1.52172	0	0	0	0	0	0	0	0
HCAG_08751	NW_001813971	complement(671311..673686)	2.05309	-122.189	-6.93297	1.77216e-06	1.30476e-05	0.0166618	5	2.0877	9.91806	16.4938	17	4.55256	26.3145	45.3555	4	1.19803	5.93004	9.65161	2	0.374068	1.93488	3.04345	0	0	0	0	1	0.0272802	0.0622005	0.171489
HCAG_05831	NW_001813976	638227..640474	2455.48	-121.807	-6.92846	3.89409e-09	6.12245e-08	3.66123e-05	6064	3276.65	15566.5	20003.7	10849	3759.85	21732.5	28944.8	4508	1747.3	8648.79	10877.4	4289	1038.13	5369.75	6526.67	851	31.947	75.846	152.528	659	23.2652	53.0461	113.011
HCAG_01641	NW_001813982	complement(5753262..5755395)	7.77351	-120.346	-6.91104	5.39679e-12	1.69701e-10	5.07407e-08	9	6.51252	30.9391	29.6889	13	6.03336	34.8737	34.6836	17	8.82403	43.6773	41.0193	30	9.72414	50.2984	45.6517	1	0.0502731	0.119354	0.179234	2	0.0945555	0.215592	0.342977
HCAG_00757	NW_001813982	2653333..2654152	19.6161	-120.337	-6.91094	2.65621e-12	9.11448e-11	2.49737e-08	15	20.7547	98.5997	49.4815	28	24.848	143.625	74.7031	15	14.8877	73.6913	36.1935	29	17.9741	92.9714	44.13	4	0.384516	0.912886	0.716934	0	0	0	0
HCAG_02093	NW_001813982	7320934..7322434	2.10521	-120.088	-6.90795	0.000510372	0.00175722	1	0	0	0	0	7	5.01578	28.992	18.6758	3	2.40416	11.9001	7.23871	2	1.00089	5.17711	3.04345	0	0	0	0	0	0	0	0
HCAG_08920	NW_001813969	28743..30658	4.14618	-119.987	-6.90673	5.45151e-07	4.63428e-06	0.00512551	8	6.22477	29.5722	26.3901	10	4.99049	28.8458	26.6797	4	2.23257	11.0508	9.65161	9	3.13689	16.2257	13.6955	0	0	0	0	1	0.0508375	0.115913	0.171489
HCAG_02697	NW_001813981	complement(2085062..2085885)	72.4628	-119.871	-6.90533	5.82248e-09	8.7729e-08	5.47429e-05	2	11.2099	53.255	6.59753	62	222.88	1288.28	165.414	7	28.1436	139.306	16.8903	11	27.6177	142.853	16.739	4	1.55761	3.69796	0.716934	0	0	0	0
HCAG_02535	NW_001813981	complement(1454937..1457916)	2.51944	-119.754	-6.90394	5.79359e-07	4.8985e-06	0.00544713	3	1.49634	7.10869	9.8963	6	1.91942	11.0945	16.0078	13	4.65119	23.0225	31.3677	9	2.01083	10.4011	13.6955	0	0	0	0	1	0.0325881	0.0743029	0.171489
HCAG_03141	NW_001813980	54056..54412	14.928	-119.198	-6.89722	5.31541e-07	4.5391e-06	0.00499755	7	19.4524	92.413	23.0914	4	7.12927	41.2083	10.6719	11	21.927	108.535	26.5419	9	11.2032	57.9489	13.6955	1	0.193066	0.458361	0.179234	0	0	0	0
HCAG_09080	NW_001813966	98179..98340	14.1686	-119.111	-6.89616	0.000376277	0.00136068	1	5	30.6195	145.465	16.4938	3	11.7831	68.1081	8.00391	2	8.78558	43.4869	4.82581	2	5.48634	28.3783	3.04345	0	0	0	0	0	0	0	0
HCAG_00374	NW_001813982	1254991..1256830	6.06455	-119.08	-6.89578	5.99429e-07	5.05909e-06	0.00563583	9	10.554	50.139	29.6889	9	6.76901	39.1259	24.0117	2	1.68234	8.32729	4.82581	10	5.25288	27.1707	15.2172	0	0	0	0	1	0.0766168	0.174691	0.171489
HCAG_02542	NW_001813981	complement(1484307..1484864)	14.0266	-117.788	-6.88005	1.00223e-08	1.41274e-07	9.42295e-05	8	14.2233	67.5708	26.3901	18	20.5254	118.64	48.0234	13	16.5792	82.0641	31.3677	6	4.77842	24.7165	9.13034	0	0	0	0	2	0.232322	0.529708	0.342977
HCAG_00480	NW_001813982	1655186..1657098	9.4597	-117.778	-6.87993	1.63203e-14	9.47181e-13	1.53443e-10	30	16.2103	77.0108	98.963	23	7.97091	46.0731	61.3633	19	7.36438	36.4523	45.8452	26	6.29315	32.5515	39.5648	5	0.187703	0.445629	0.896168	0	0	0	0
HCAG_04560	NW_001813979	1863381..1864851	11.4827	-116.781	-6.86767	4.47623e-07	3.92256e-06	0.00420855	4	9.38131	44.568	13.1951	12	18.0507	104.336	32.0156	6	10.0941	49.9637	14.4774	8	8.4046	43.4731	12.1738	1	0.162942	0.386844	0.179234	0	0	0	0
HCAG_08604	NW_001813971	complement(100707..104921)	0.518872	-116.478	-6.86392	0.000438503	0.001549	1	5	1.2069	5.73365	16.4938	1	0.154814	0.894851	2.66797	1	0.173146	0.857042	2.4129	5	0.540624	2.7964	7.60862	0	0	0	0	0	0	0	0
HCAG_08563	NW_001813972	1106603..1108132	29.9636	-116.253	-6.86112	0	0	0	36	31.4113	149.226	118.756	51	28.5406	164.969	136.066	47	29.4166	145.607	113.406	78	30.4861	157.69	118.694	10	0.606196	1.43918	1.79234	1	0.0570078	0.129981	0.171489
HCAG_02544	NW_001813981	1493722..1495399	9.32458	-116.194	-6.86039	8.05047e-09	1.16806e-07	7.56905e-05	0	0	0	0	9	4.9071	28.3638	24.0117	45	27.4408	135.827	108.581	13	4.9504	25.6061	19.7824	2	0.118122	0.280437	0.358467	1	0.0555423	0.12664	0.171489
HCAG_08603	NW_001813971	complement(96630..99247)	0.770128	-115.961	-6.8575	0.000759788	0.00249251	1	3	1.16577	5.53827	9.8963	0	0	0	0	0	0	0	0	11	1.91474	9.90404	16.739	0	0	0	0	0	0	0	0
HCAG_08986	NW_001813968	complement(8752..9718)	4.40762	-115.623	-6.85329	0.000328212	0.00120966	1	2	4.43881	21.0875	6.59753	2	2.84692	16.4557	5.33594	4	6.36807	31.5207	9.65161	4	3.97667	20.5695	6.08689	0	0	0	0	0	0	0	0
HCAG_03245	NW_001813980	374645..375208	49.1161	-115.144	-6.8473	5.89145e-11	1.46538e-09	5.53915e-07	6	29.1786	138.62	19.7926	18	56.143	324.515	48.0234	15	52.3259	259.003	36.1935	27	58.8168	304.232	41.0865	0	0	0	0	3	0.953203	2.17336	0.514466
HCAG_07769	NW_001813974	973632..978330	2.06189	-114.498	-6.83918	1.03798e-07	1.10024e-06	0.000975912	22	5.56634	26.4441	72.5729	8	1.29821	7.50388	21.3437	2	0.362985	1.79671	4.82581	9	1.02003	5.27614	13.6955	2	0.0351566	0.0834659	0.358467	0	0	0	0
HCAG_08913	NW_001813970	316816..321008	0.453939	-114.498	-6.83918	0.000715655	0.00236589	1	0	0	0	0	1	0.162153	0.937268	2.66797	1	0.181354	0.897666	2.4129	13	1.47225	7.61526	19.7824	0	0	0	0	0	0	0	0
HCAG_06663	NW_001813977	1097154..1103073	7.42659	-114.462	-6.83872	0	0	0	41	7.32487	34.7984	135.249	50	5.72922	33.1158	133.398	60	7.68916	38.0599	144.774	112	8.96309	46.3619	170.433	6	0.0744726	0.176807	1.0754	8	0.0933806	0.212913	1.37191
HCAG_03740	NW_001813980	2006324..2009037	6.74951	-114.326	-6.83701	4.30767e-14	2.32762e-12	4.05007e-10	19	7.80513	37.08	62.6766	15	3.95209	22.8437	40.0195	18	5.30409	26.2542	43.4322	54	9.93674	51.3981	82.1731	5	0.142701	0.338788	0.896168	0	0	0	0
HCAG_02111	NW_001813981	37693..38309	9.4666	-114.001	-6.8329	0.00054996	0.00187481	1	6	26.1072	124.028	19.7926	1	2.79073	16.1309	2.66797	1	3.12119	15.4493	2.4129	3	5.84728	30.2452	4.56517	0	0	0	0	0	0	0	0
HCAG_08020	NW_001813973	complement(430046..430630)	31.0476	-113.745	-6.82967	9.27682e-08	9.99092e-07	0.000872207	5	19.4524	92.413	16.4938	2	4.99049	28.8458	5.33594	27	75.3493	372.965	65.1484	14	24.3981	126.2	21.3041	2	0.540584	1.28341	0.358467	0	0	0	0
HCAG_04068	NW_001813979	complement(163577..165141)	30.352	-113.16	-6.82222	2.55729e-10	5.43974e-09	2.40436e-06	40	85.3396	405.425	131.951	4	5.47344	31.6373	10.6719	10	15.3039	75.7515	24.129	16	15.291	79.0929	24.3476	2	0.296449	0.703806	0.358467	2	0.278786	0.635649	0.342977
HCAG_03082	NW_001813981	complement(3486060..3489310)	20.1012	-112.669	-6.81595	0	0	0	33	17.3495	82.4224	108.859	46	15.511	89.6558	122.727	63	23.7588	117.601	152.013	101	23.7858	123.033	153.694	11	0.401785	0.953886	1.97157	2	0.0686993	0.156639	0.342977
HCAG_04120	NW_001813979	345079..347844	14.3027	-112.202	-6.80995	0	0	0	25	14.6324	69.5142	82.4692	49	18.3941	106.321	130.73	32	13.4349	66.5004	77.2129	41	10.7493	55.6013	62.3907	2	0.0813268	0.193079	0.358467	6	0.229444	0.523145	1.02893
HCAG_04688	NW_001813979	2309738..2312371	16.0784	-111.983	-6.80713	0	0	0	27	17.3036	82.2046	89.0667	15	6.16557	35.638	40.0195	57	26.2035	129.702	137.535	51	14.6409	75.7303	77.6079	1	0.0445248	0.105707	0.179234	7	0.293104	0.668294	1.20042
HCAG_03795	NW_001813980	complement(2181149..2182946)	14.2582	-111.914	-6.80625	9.52612e-11	2.22798e-09	8.95646e-07	11	15.1567	72.0051	36.2864	7	6.18612	35.7568	18.6758	18	17.7908	88.0611	43.4322	29	17.8992	92.584	44.13	3	0.287185	0.681812	0.537701	0	0	0	0
HCAG_06480	NW_001813977	complement(496793..497946)	19.315	-111.697	-6.80345	3.94182e-11	1.02379e-09	3.7061e-07	13	24.0167	114.097	42.884	10	11.8489	68.4886	26.6797	15	19.878	98.3923	36.1935	26	21.5162	111.293	39.5648	1	0.128351	0.30472	0.179234	2	0.241407	0.550423	0.342977
HCAG_06522	NW_001813977	634771..635287	122.618	-111.586	-6.80202	0	0	0	33	124.009	589.133	108.859	64	154.251	891.597	170.75	50	134.779	667.129	120.645	46	77.4322	400.52	69.9993	3	0.783232	1.85949	0.537701	8	1.96418	4.47844	1.37191
HCAG_08921	NW_001813969	31064..32266	16.5854	-111.563	-6.80171	1.11022e-16	9.40389e-15	1.04383e-12	18	15.7056	74.6131	59.3778	10	5.59619	32.3469	26.6797	27	16.8989	83.6464	65.1484	72	28.141	145.56	109.564	3	0.181859	0.431754	0.537701	3	0.171023	0.389943	0.514466
HCAG_09327	NW_001813747	104..1129	4.73407	-111.54	-6.80142	4.92654e-07	4.24169e-06	0.00463193	6	5.8016	27.5618	19.7926	10	6.20163	35.8464	26.6797	5	3.46799	17.1659	12.0645	8	3.46505	17.9231	12.1738	1	0.0671778	0.159488	0.179234	0	0	0	0
HCAG_08764	NW_001813971	complement(716601..716951)	13.6383	-111.536	-6.80136	4.4626e-07	3.92208e-06	0.00419573	5	14.1321	67.1377	16.4938	10	18.1278	104.782	26.6797	6	12.1646	60.2127	14.4774	8	10.1286	52.3906	12.1738	0	0	0	0	1	0.184666	0.42105	0.171489
HCAG_08412	NW_001813972	530443..534963	1.31941	-111.481	-6.80066	5.10046e-07	4.37941e-06	0.00479545	3	0.852297	4.04902	9.8963	5	0.911064	5.26609	13.3398	11	2.24168	11.0959	26.5419	10	1.2726	6.58258	15.2172	0	0	0	0	1	0.0185618	0.042322	0.171489
HCAG_07157	NW_001813975	551277..556429	12.7589	-110.976	-6.79411	0	0	0	23	10.8192	51.399	75.8716	31	9.35272	54.0602	82.707	54	18.221	90.1906	130.297	60	12.6428	65.3951	91.3034	3	0.0980433	0.232766	0.537701	6	0.184403	0.420451	1.02893
HCAG_08503	NW_001813972	847152..849613	11.5612	-110.96	-6.7939	0	0	0	28	12.9865	61.6951	92.3655	32	9.51902	55.0214	85.375	47	15.6366	77.3982	113.406	39	8.10254	41.9107	59.3472	3	0.0966682	0.229502	0.537701	5	0.151514	0.345462	0.857443
HCAG_07381	NW_001813975	complement(1430709..1432111)	19.3749	-110.899	-6.7931	1.11022e-16	9.40389e-15	1.04383e-12	15	13.7027	65.0976	49.4815	21	12.3039	71.1184	56.0273	28	18.3478	90.818	67.5613	81	33.1454	171.445	123.26	4	0.253865	0.602707	0.716934	3	0.179055	0.408255	0.514466
HCAG_06654	NW_001813977	1072333..1072730	14.6555	-110.722	-6.7908	7.88412e-07	6.44578e-06	0.00741265	10	29.2647	139.028	32.9877	6	11.2617	65.0945	16.0078	3	6.29763	31.1721	7.23871	9	11.7981	61.0258	13.6955	1	0.203317	0.482699	0.179234	0	0	0	0
HCAG_07599	NW_001813974	412945..414064	5.59898	-110.564	-6.78873	1.38469e-06	1.05245e-05	0.0130188	12	13.4064	63.69	39.5852	5	3.5827	20.7086	13.3398	3	2.40416	11.9001	7.23871	6	3.00266	15.5313	9.13034	0	0	0	0	1	0.072993	0.166428	0.171489
HCAG_06991	NW_001813977	complement(2295609..2296305)	34.4481	-110.456	-6.78733	5.83093e-08	6.67751e-07	0.000548224	3	14.3779	68.3053	9.8963	21	64.5508	373.114	56.0273	14	48.1297	238.233	33.7806	5	10.7341	55.5227	7.60862	2	0.665937	1.58101	0.358467	0	0	0	0
HCAG_07912	NW_001813973	49738..52089	14.9413	-110.311	-6.78543	0	0	0	31	15.6034	74.1273	102.262	38	12.2673	70.9071	101.383	44	15.8863	78.6339	106.168	71	16.0081	82.8023	108.042	5	0.174846	0.415106	0.896168	5	0.164429	0.374907	0.857443
HCAG_05405	NW_001813978	1856146..1857408	4.31089	-109.715	-6.77761	0.00202819	0.00577324	1	0	0	0	0	10	17.2435	99.6704	26.6797	0	0	0	0	0	0	0	0	0	0	0	0	0	0	0	0
HCAG_03982	NW_001813980	complement(2805321..2805710)	60.5328	-109.452	-6.77415	0	0	0	19	48.3318	229.611	62.6766	26	42.4191	245.189	69.3672	38	69.3385	343.212	91.6903	72	82.0418	424.364	109.564	8	1.41383	3.35661	1.43387	0	0	0	0
HCAG_01616	NW_001813982	5683508..5683955	13.1867	-109.335	-6.77261	0.000508541	0.00175332	1	5	30.6195	145.465	16.4938	2	7.85539	45.4054	5.33594	2	8.78558	43.4869	4.82581	2	5.48634	28.3783	3.04345	0	0	0	0	0	0	0	0
HCAG_07914	NW_001813973	complement(54756..56036)	12.36	-108.396	-6.76016	7.99361e-14	4.04064e-12	7.51559e-10	16	12.8424	61.0105	52.7803	24	12.3551	71.4143	64.0312	19	10.9393	54.1476	45.8452	37	13.303	68.8104	56.3038	1	0.0557641	0.132391	0.179234	4	0.209766	0.47828	0.685954
HCAG_07941	NW_001813973	complement(144377..148512)	1.22668	-108.176	-6.75724	3.12772e-06	2.15592e-05	0.0294068	14	3.45756	16.4259	46.1827	3	0.475196	2.74671	8.00391	3	0.531465	2.63065	7.23871	4	0.442513	2.28891	6.08689	1	0.0171582	0.0407356	0.179234	0	0	0	0
HCAG_02791	NW_001813981	complement(2414732..2415682)	8.22838	-108.106	-6.7563	9.05298e-07	7.27488e-06	0.00851161	6	10.6104	50.4071	19.7926	11	12.4762	72.1145	29.3477	4	5.07402	25.1155	9.65161	6	4.75287	24.5844	9.13034	0	0	0	0	1	0.11554	0.263438	0.171489
HCAG_04945	NW_001813978	275670..278853	12.6432	-108.035	-6.75536	0	0	0	49	17.4988	83.1318	161.64	28	6.41326	37.0696	74.7031	46	11.7837	58.327	110.994	93	14.8771	76.9523	141.52	6	0.148865	0.353423	1.0754	6	0.139995	0.319198	1.02893
HCAG_08746	NW_001813971	641723..642223	9.71851	-107.683	-6.75065	7.53787e-07	6.19502e-06	0.00708711	9	17.8217	84.6658	29.6889	4	5.08014	29.364	10.6719	5	7.10211	35.1541	12.0645	10	8.87013	45.881	15.2172	0	0	0	0	1	0.129377	0.294987	0.171489
HCAG_03379	NW_001813980	complement(809987..810418)	5.84211	-106.975	-6.74113	0.000824913	0.00267535	1	6	17.5588	83.4171	19.7926	1	1.87695	10.8491	2.66797	0	0	0	0	3	3.93268	20.3419	4.56517	0	0	0	0	0	0	0	0
HCAG_06720	NW_001813977	1324465..1325820	18.0829	-106.711	-6.73756	3.96454e-08	4.78603e-07	0.000372746	6	14.6974	69.8232	19.7926	3	4.71324	27.2432	8.00391	22	38.6565	191.343	53.0839	13	14.2645	73.7835	19.7824	0	0	0	0	2	0.320088	0.72982	0.342977
HCAG_08753	NW_001813971	680488..684687	3.76546	-106.383	-6.73312	8.23657e-09	1.18773e-07	7.74402e-05	13	6.26674	29.7715	42.884	10	3.09177	17.8709	26.6797	9	3.11209	15.4043	21.7161	12	2.59121	13.4031	18.2607	1	0.033491	0.0795116	0.179234	1	0.0314955	0.0718117	0.171489
HCAG_06772	NW_001813977	complement(1477370..1478674)	12.9196	-106.235	-6.73112	7.19425e-14	3.6761e-12	6.76403e-10	17	13.9497	66.2714	56.079	19	9.99955	57.799	50.6914	29	17.0697	84.492	69.9742	29	10.6596	55.1369	44.13	4	0.228038	0.541389	0.716934	1	0.0536127	0.12224	0.171489
HCAG_09120	NW_001813963	9002..9907	4.36003	-106.076	-6.72895	0.000509922	0.00175679	1	1	2.37907	11.3023	3.29877	4	6.10347	35.279	10.6719	4	6.8262	33.7884	9.65161	2	2.13138	11.0246	3.04345	0	0	0	0	0	0	0	0
HCAG_02098	NW_001813982	7332091..7333970	1.65887	-106.068	-6.72884	0.000447886	0.00157598	1	2	1.80706	8.58482	6.59753	4	2.31799	13.3983	10.6719	2	1.29623	6.41611	4.82581	3	1.21419	6.28043	4.56517	0	0	0	0	0	0	0	0
HCAG_09155	NW_001813952	complement(7284..8482)	1.62572	-106.058	-6.72871	0.000462965	0.00162055	1	3	2.62453	12.4684	9.8963	3	1.6833	9.72973	8.00391	1	0.627541	3.10621	2.4129	4	1.56752	8.10807	6.08689	0	0	0	0	0	0	0	0
HCAG_03139	NW_001813980	48140..51551	0.623364	-106.054	-6.72866	0.000550351	0.00187546	1	0	0	0	0	4	0.943696	5.45471	10.6719	4	1.05544	5.22424	9.65161	3	0.49432	2.55688	4.56517	0	0	0	0	0	0	0	0
HCAG_08584	NW_001813971	complement(47105..49760)	1.09438	-106.054	-6.72866	0.000452093	0.00158722	1	3	1.73137	8.22524	9.8963	1	0.370149	2.13952	2.66797	3	1.24194	6.14737	7.23871	4	1.03407	5.34878	6.08689	0	0	0	0	0	0	0	0
HCAG_02688	NW_001813981	complement(2048039..2048194)	12.0593	-106.054	-6.72866	0.000452565	0.00158829	1	3	19.0783	90.6358	9.8963	1	4.07876	23.5759	2.66797	3	13.6852	67.7393	7.23871	4	11.3947	58.9394	6.08689	0	0	0	0	0	0	0	0
HCAG_03629	NW_001813980	complement(1651778..1656438)	0.403281	-106.048	-6.72857	0.000459051	0.00160865	1	2	0.441805	2.09889	6.59753	1	0.14168	0.818935	2.66797	4	0.633829	3.13734	9.65161	4	0.395808	2.04733	6.08689	0	0	0	0	0	0	0	0
HCAG_08865	NW_001813970	complement(162445..164477)	0.886667	-106.038	-6.72844	0.000511131	0.00175872	1	0	0	0	0	3	1.0363	5.98997	8.00391	4	1.54535	7.64917	9.65161	4	0.965023	4.99161	6.08689	0	0	0	0	0	0	0	0
HCAG_02870	NW_001813981	2702880..2703262	9.04578	-106.028	-6.7283	0.000441202	0.00155654	1	1	5.42117	25.7544	3.29877	2	6.95396	40.195	5.33594	3	11.6661	57.745	7.23871	5	12.1419	62.8043	7.60862	0	0	0	0	0	0	0	0
HCAG_09148	NW_001813956	complement(124..850)	2.64489	-106.026	-6.72828	0.000482815	0.00167568	1	1	1.56726	7.4456	3.29877	1	1.00519	5.81017	2.66797	4	4.49688	22.2587	9.65161	5	3.51022	18.1567	7.60862	0	0	0	0	0	0	0	0
HCAG_07739	NW_001813974	complement(881567..882038)	5.01141	-106.007	-6.72802	0.00053758	0.00183847	1	0	0	0	0	2	4.19991	24.2762	5.33594	3	7.04586	34.8757	7.23871	6	8.79987	45.5176	9.13034	0	0	0	0	0	0	0	0
HCAG_02922	NW_001813981	2882313..2882679	5.90266	-105.997	-6.72788	0.000531801	0.00182282	1	1	3.80105	18.0577	3.29877	1	2.43788	14.0913	2.66797	2	5.45312	26.9919	4.82581	7	11.9186	61.6493	10.6521	0	0	0	0	0	0	0	0
HCAG_08193	NW_001813973	1007850..1008684	24.6984	-105.833	-6.72565	9.11615e-12	2.72962e-10	8.57101e-08	15	28.8393	137.008	49.4815	6	7.39869	42.7656	16.0078	26	35.8574	177.487	62.7355	31	26.698	138.096	47.1734	2	0.267149	0.634244	0.358467	2	0.251232	0.572824	0.342977
HCAG_02848	NW_001813981	complement(2614516..2617147)	1.9387	-105.208	-6.71711	1.39714e-06	1.05849e-05	0.0131359	1	0.465762	2.21271	3.29877	4	1.19491	6.90674	10.6719	7	2.3387	11.5761	16.8903	18	3.75544	19.4251	27.391	1	0.0323589	0.0768239	0.179234	0	0	0	0
HCAG_08760	NW_001813971	complement(709439..711502)	14.3587	-105.037	-6.71475	0	0	0	32	16.0093	76.0555	105.561	44	14.1183	81.6061	117.391	38	13.6369	67.5002	91.6903	61	13.6702	70.7095	92.8251	6	0.208546	0.495113	1.0754	4	0.130747	0.298111	0.685954
HCAG_03059	NW_001813981	complement(3414763..3417241)	10.0447	-104.915	-6.71307	8.88178e-15	5.5671e-13	8.35065e-11	30	16.4251	78.0309	98.963	26	9.12994	52.7725	69.3672	21	8.24739	40.823	50.671	26	6.3765	32.9827	39.5648	4	0.152151	0.361225	0.716934	2	0.0715428	0.163122	0.342977
HCAG_05342	NW_001813978	complement(1653985..1657286)	24.1641	-104.656	-6.70952	0	0	0	69	24.1202	114.588	227.615	59	13.228	76.4596	157.41	116	29.0871	143.976	279.897	193	30.2212	156.32	293.693	18	0.437153	1.03785	3.2262	7	0.159875	0.364524	1.20042
HCAG_03392	NW_001813980	854841..856473	1.07025	-104.209	-6.70333	0.00126106	0.00383582	1	3	1.87537	8.90938	9.8963	6	2.40562	13.9049	16.0078	0	0	0	0	0	0	0	0	0	0	0	0	0	0	0	0
HCAG_07488	NW_001813974	complement(69578..69814)	10.711	-103.6	-6.69488	0.000704282	0.00233486	1	0	0	0	0	1	4.07876	23.5759	2.66797	6	27.3705	135.479	14.4774	4	11.3947	58.9394	6.08689	0	0	0	0	0	0	0	0
HCAG_04712	NW_001813979	complement(2392324..2393157)	18.865	-103.299	-6.69068	1.09484e-08	1.52499e-07	0.000102937	12	30.5253	145.017	39.5852	7	11.4205	66.0125	18.6758	9	16.4223	81.2871	21.7161	15	17.092	88.4092	22.8258	1	0.176729	0.419577	0.179234	1	0.1662	0.378945	0.171489
HCAG_04125	NW_001813979	complement(358890..360084)	7.17214	-103.197	-6.68926	1.41678e-08	1.91388e-07	0.000133206	7	7.44321	35.3606	23.0914	6	4.09188	23.6517	16.0078	10	7.62735	37.7539	24.129	20	9.52612	49.2741	30.4345	0	0	0	0	2	0.138945	0.316803	0.342977
HCAG_06837	NW_001813977	1725225..1727043	1.25211	-101.453	-6.66467	0.000946206	0.00300548	1	0	0	0	0	4	2.08961	12.0783	10.6719	0	0	0	0	8	2.91884	15.0978	12.1738	0	0	0	0	0	0	0	0
HCAG_01529	NW_001813982	5403892..5405115	20.6079	-101.331	-6.66294	2.70362e-08	3.39378e-07	0.000254194	26	53.0739	252.139	85.7679	3	3.9277	22.7027	8.00391	8	11.7141	57.9826	19.3032	15	13.7158	70.9456	22.8258	3	0.425459	1.01009	0.537701	0	0	0	0
HCAG_05756	NW_001813976	376591..376945	22.7433	-100.867	-6.65631	1.59914e-06	1.19043e-05	0.0150351	4	20.6682	98.1888	13.1951	5	16.57	95.777	13.3398	12	44.477	220.153	28.9548	4	9.25819	47.8883	6.08689	0	0	0	0	1	0.337593	0.769732	0.171489
HCAG_03565	NW_001813980	complement(1428205..1433761)	0.368721	-100.157	-6.64612	0.00096176	0.00303949	1	4	0.78549	3.73164	13.1951	1	0.125948	0.727997	2.66797	4	0.563446	2.78895	9.65161	0	0	0	0	0	0	0	0	0	0	0	0
HCAG_01432	NW_001813982	complement(5075414..5076232)	7.19486	-100.016	-6.64409	1.5201e-06	1.13971e-05	0.014292	1	1.88966	8.97726	3.29877	5	6.05988	35.027	13.3398	6	8.13294	40.2565	14.4774	15	12.697	65.6754	22.8258	0	0	0	0	1	0.123462	0.281502	0.171489
HCAG_08757	NW_001813971	complement(696922..697538)	8.95536	-99.9846	-6.64363	1.41713e-06	1.07278e-05	0.0133239	2	4.4688	21.23	6.59753	10	14.3308	82.8342	26.6797	5	8.01387	39.6672	12.0645	9	9.00797	46.594	13.6955	1	0.155235	0.368547	0.179234	0	0	0	0
HCAG_07490	NW_001813974	73156..76346	1.7998	-99.9759	-6.64351	1.00411e-06	7.94664e-06	0.00944061	3	1.33343	6.33476	9.8963	8	2.2806	13.1822	21.3437	5	1.59416	7.89078	12.0645	10	1.99101	10.2986	15.2172	0	0	0	0	1	0.0290402	0.0662135	0.171489
HCAG_09146	NW_001813948	complement(7594..9629)	16.8665	-99.2419	-6.63288	2.74225e-13	1.21616e-11	2.57826e-09	10	9.96058	47.3199	32.9877	13	8.30495	48.0039	34.6836	52	37.1535	183.903	125.471	27	12.0468	62.3125	41.0865	1	0.0692012	0.164292	0.179234	5	0.325391	0.74191	0.857443
HCAG_03083	NW_001813981	3489561..3492689	17.3483	-98.9703	-6.62892	0	0	0	41	20.6997	98.3387	135.249	33	10.6857	61.7652	88.043	45	16.2969	80.6666	108.581	96	21.7108	112.3	146.085	7	0.245532	0.582923	1.25463	6	0.197917	0.451263	1.02893
HCAG_03160	NW_001813980	complement(96417..98973)	3.86519	-98.7675	-6.62596	2.45832e-09	4.06922e-08	2.31132e-05	5	2.15294	10.228	16.4938	18	4.97099	28.7331	48.0234	17	5.25076	25.9902	41.0193	16	3.08606	15.9628	24.3476	1	0.0299151	0.0710221	0.179234	2	0.0562655	0.128289	0.342977
HCAG_01639	NW_001813982	5750945..5751321	17.4325	-98.7508	-6.62572	6.79737e-06	4.23799e-05	0.0639088	5	21.756	103.357	16.4938	13	36.2795	209.701	34.6836	0	0	0	0	6	11.6946	60.4905	9.13034	1	0.3023	0.717697	0.179234	0	0	0	0
HCAG_04023	NW_001813980	2938102..2944440	0.351436	-98.433	-6.62107	0.000782657	0.00255682	1	2	0.42919	2.03896	6.59753	5	0.688175	3.97776	13.3398	0	0	0	0	3	0.28838	1.49165	4.56517	0	0	0	0	0	0	0	0
HCAG_04736	NW_001813979	complement(2458234..2459267)	6.40609	-98.4171	-6.62084	1.93162e-08	2.5294e-07	0.000181611	6	5.97635	28.3919	19.7926	7	4.4719	25.8483	18.6758	10	7.1449	35.3659	24.129	18	8.0312	41.5417	27.391	2	0.138402	0.328584	0.358467	0	0	0	0
HCAG_08564	NW_001813972	complement(1108439..1110072)	14.0254	-98.2064	-6.61775	1.12577e-12	4.26792e-11	1.05845e-08	14	14.1149	67.0558	46.1827	17	10.9928	63.5399	45.3555	21	15.1873	75.1741	50.671	35	15.8067	81.7605	53.2603	4	0.280181	0.665182	0.716934	1	0.0658718	0.150192	0.171489
HCAG_02783	NW_001813981	complement(2398564..2399159)	71.3635	-97.5089	-6.60746	0	0	0	27	73.1857	347.685	89.0667	24	41.7237	241.17	64.0312	44	85.5514	423.463	106.168	70	84.9933	439.63	106.521	8	1.50654	3.57672	1.43387	2	0.354196	0.807587	0.342977
HCAG_09086	NW_001813965	33850..35193	14.5688	-97.0359	-6.60045	1.62004e-12	5.92669e-11	1.52316e-08	52	38.3838	182.351	171.536	17	8.04827	46.5203	45.3555	13	6.88334	34.0712	31.3677	15	4.95975	25.6544	22.8258	5	0.256415	0.608761	0.896168	2	0.0964551	0.219923	0.342977
HCAG_07584	NW_001813974	360123..360464	10.9045	-96.7032	-6.59549	2.14122e-06	1.55578e-05	0.0201318	1	2.9008	13.7809	3.29877	4	7.44195	43.0157	10.6719	6	12.4848	61.7972	14.4774	16	20.7903	107.539	24.3476	1	0.201533	0.478464	0.179234	0	0	0	0
HCAG_07897	NW_001813974	1409748..1412563	0.720148	-96.5148	-6.59268	0.000652105	0.00218033	1	4	1.51346	7.19003	13.1951	2	0.485345	2.80537	5.33594	2	0.542816	2.68684	4.82581	2	0.338973	1.75335	3.04345	0	0	0	0	0	0	0	0
HCAG_02105	NW_001813981	complement(13279..21618)	0.329896	-96.5122	-6.59264	0.000684064	0.00227885	1	3	0.551458	2.61982	9.8963	4	0.471586	2.72584	10.6719	1	0.131857	0.652667	2.4129	2	0.164682	0.851821	3.04345	0	0	0	0	0	0	0	0
HCAG_09222	NW_001813897	178..1069	2.42078	-96.4806	-6.59217	0.000691235	0.00229728	1	0	0	0	0	4	4.09847	23.6898	10.6719	3	3.43783	17.0166	7.23871	3	2.14683	11.1045	4.56517	0	0	0	0	0	0	0	0
HCAG_06969	NW_001813977	complement(2197586..2198750)	1.89893	-96.4806	-6.59217	0.000596601	0.00201481	1	3	3.31797	15.7628	9.8963	1	0.70935	4.10015	2.66797	2	1.58669	7.85383	4.82581	4	1.98169	10.2503	6.08689	0	0	0	0	0	0	0	0
HCAG_02694	NW_001813981	2068465..2069336	2.75169	-96.4797	-6.59215	0.000744106	0.00244704	1	2	3.46273	16.4505	6.59753	4	4.44179	25.6743	10.6719	0	0	0	0	4	3.10222	16.0463	6.08689	0	0	0	0	0	0	0	0
HCAG_00200	NW_001813982	644033..644513	5.17432	-96.4762	-6.5921	0.000533261	0.00182654	1	2	6.35944	30.2119	6.59753	2	4.07876	23.5759	5.33594	2	4.56174	22.5798	4.82581	4	5.69735	29.4697	6.08689	0	0	0	0	0	0	0	0
HCAG_07902	NW_001813973	complement(7162..7470)	5.22456	-96.4762	-6.5921	0.000534263	0.00182793	1	2	6.42119	30.5053	6.59753	2	4.11836	23.8048	5.33594	2	4.60603	22.799	4.82581	4	5.75266	29.7558	6.08689	0	0	0	0	0	0	0	0
HCAG_09228	NW_001813890	complement(179..2089)	1.03207	-96.4595	-6.59185	0.000701167	0.00232535	1	2	1.29176	6.1368	6.59753	0	0	0	0	3	1.38991	6.87977	7.23871	5	1.44659	7.48255	7.60862	0	0	0	0	0	0	0	0
HCAG_04030	NW_001813979	complement(6256..7379)	1.28211	-96.4525	-6.59175	0.000665585	0.00222303	1	0	0	0	0	3	1.76257	10.1879	8.00391	2	1.31419	6.50497	4.82581	5	2.05168	10.6124	7.60862	0	0	0	0	0	0	0	0
HCAG_01910	NW_001813982	6743680..6744275	8.43579	-96.4463	-6.59165	0.000742723	0.0024442	1	2	11.023	52.3674	6.59753	0	0	0	0	2	7.90702	39.1383	4.82581	6	14.8131	76.6213	9.13034	0	0	0	0	0	0	0	0
HCAG_08425	NW_001813972	582686..583479	1.97571	-96.4437	-6.59162	0.000641505	0.00214992	1	1	1.38946	6.60093	3.29877	2	1.78232	10.3021	5.33594	1	0.996683	4.93339	2.4129	6	3.7344	19.3163	9.13034	0	0	0	0	0	0	0	0
HCAG_05213	NW_001813978	1208256..1208745	13.5239	-96.0998	-6.58646	1.28041e-06	9.83529e-06	0.0120384	2	7.26794	34.5279	6.59753	5	11.6536	67.3597	13.3398	6	15.6403	77.4163	14.4774	12	19.5338	101.039	18.2607	1	0.25247	0.599395	0.179234	0	0	0	0
HCAG_00913	NW_001813982	3155497..3155910	25.2754	-96.0571	-6.58582	2.99879e-06	2.07925e-05	0.0281946	5	31.7972	151.06	16.4938	4	16.315	94.3036	10.6719	1	4.56174	22.5798	2.4129	17	48.4275	250.493	25.8693	1	0.441823	1.04894	0.179234	0	0	0	0
HCAG_06985	NW_001813977	complement(2273857..2274975)	9.23407	-96.006	-6.58505	2.64087e-09	4.34082e-08	2.48295e-05	12	12.3239	58.5474	39.5852	9	5.92814	34.2656	24.0117	11	8.10347	40.1106	26.5419	23	10.5808	54.7295	34.9996	3	0.214051	0.508183	0.537701	0	0	0	0
HCAG_02696	NW_001813981	2082824..2083428	10.4213	-94.8097	-6.56696	2.982e-06	2.06913e-05	0.0280368	1	2.64553	12.5682	3.29877	4	6.78706	39.2303	10.6719	12	22.7722	112.718	28.9548	8	9.48039	49.0376	12.1738	1	0.183798	0.43636	0.179234	0	0	0	0
HCAG_03858	NW_001813980	complement(2373250..2373574)	23.5085	-94.0093	-6.55473	2.7083e-06	1.89179e-05	0.0254634	9	49.6037	235.653	29.6889	6	21.2096	122.595	16.0078	4	15.814	78.2765	9.65161	3	7.40655	38.3106	4.56517	0	0	0	0	1	0.360099	0.821047	0.171489
HCAG_08754	NW_001813971	686088..689507	2.98739	-93.7027	-6.55002	3.40519e-08	4.15248e-07	0.000320156	10	4.43881	21.0875	32.9877	5	1.42346	8.22783	13.3398	11	3.50244	17.3364	26.5419	13	2.58484	13.3702	19.7824	2	0.0616773	0.146429	0.358467	0	0	0	0
HCAG_04505	NW_001813979	complement(1680833..1682540)	40.7278	-93.6791	-6.54966	0	0	0	33	45.0942	214.23	108.859	39	34.1807	197.57	104.051	26	25.4854	126.148	62.7355	95	58.1506	300.786	144.564	7	0.664561	1.57775	1.25463	5	0.446404	1.01783	0.857443
HCAG_02543	NW_001813981	1485357..1486029	25.4706	-93.2217	-6.54259	1.08736e-07	1.14483e-06	0.00102233	3	11.9527	56.7839	9.8963	5	12.7768	73.8522	13.3398	22	62.8751	311.22	53.0839	8	14.2777	73.8518	12.1738	1	0.276805	0.657168	0.179234	1	0.260312	0.593528	0.171489
HCAG_04948	NW_001813978	complement(288608..288945)	45.7089	-92.9889	-6.53899	1.39092e-07	1.43235e-06	0.00130774	3	17.1047	81.2597	9.8963	34	124.332	718.658	90.7109	7	28.6289	141.707	16.8903	5	12.7699	66.0528	7.60862	3	1.18835	2.82129	0.537701	0	0	0	0
HCAG_01895	NW_001813982	complement(6683226..6684121)	5.59935	-92.4301	-6.53029	0.00022212	0.000861653	1	17	22.3974	106.404	56.079	0	0	0	0	0	0	0	0	0	0	0	0	1	0.0915331	0.217311	0.179234	0	0	0	0
HCAG_08919	NW_001813969	complement(26903..27537)	6.92436	-92.3461	-6.52898	1.72664e-06	1.27424e-05	0.0162339	7	11.6911	55.5412	23.0914	6	6.42714	37.1499	16.0078	3	3.5941	17.7901	7.23871	8	5.98509	30.9581	12.1738	1	0.116034	0.27548	0.179234	0	0	0	0
HCAG_07728	NW_001813974	846584..849818	9.86419	-92.1025	-6.52517	0	0	0	35	10.8373	51.4848	115.457	59	11.7169	67.7255	157.41	48	10.6612	52.7707	115.819	45	6.24148	32.2842	68.4775	5	0.10756	0.25536	0.896168	8	0.161842	0.36901	1.37191
HCAG_02953	NW_001813981	3027448..3029025	1.89953	-91.1085	-6.50951	0.00120319	0.00369083	1	1	1.32276	6.28408	3.29877	6	5.0903	29.4227	16.0078	0	0	0	0	2	1.18505	6.1297	3.04345	0	0	0	0	0	0	0	0
HCAG_08998	NW_001813968	44201..45128	11.3881	-90.8493	-6.5054	3.63041e-09	5.74632e-08	3.41331e-05	12	15.5619	73.9304	39.5852	13	10.8127	62.4992	34.6836	10	9.30238	46.045	24.129	17	9.87541	51.0809	25.8693	2	0.180195	0.427803	0.358467	1	0.0847292	0.193188	0.171489
HCAG_02180	NW_001813981	complement(254044..256730)	6.02123	-90.7758	-6.50424	3.59248e-09	5.69586e-08	3.37765e-05	7	5.06529	24.0638	23.0914	8	3.71283	21.4608	21.3437	17	8.82403	43.6773	41.0193	20	6.48276	33.5323	30.4345	2	0.100546	0.238709	0.358467	1	0.0472778	0.107796	0.171489
HCAG_02278	NW_001813981	606757..607007	23.6804	-90.6983	-6.503	1.30586e-05	7.44553e-05	0.122777	13	74.1204	352.125	42.884	2	7.31364	42.274	5.33594	2	8.17968	40.4878	4.82581	2	5.10797	26.4211	3.04345	0	0	0	0	1	0.372516	0.849359	0.171489
HCAG_09178	NW_001813930	257..1574	1.60652	-90.6868	-6.50282	0.00106266	0.00331052	1	1	1.00514	4.77514	3.29877	1	0.644668	3.72628	2.66797	6	4.32603	21.413	14.4774	1	0.450246	2.32891	1.52172	0	0	0	0	0	0	0	0
HCAG_03968	NW_001813980	complement(2755163..2757085)	180.029	-90.377	-6.49788	1.06601e-08	1.49368e-07	0.000100226	74	66.3175	315.056	244.109	29	16.6688	96.3481	77.3711	968	622.276	3080.15	2335.69	37	14.8533	76.8289	56.3038	53	3.2999	7.83437	9.49938	30	1.75658	4.00511	5.14466
HCAG_03930	NW_001813980	complement(2609682..2611354)	35.2019	-90.2926	-6.49654	5.88418e-15	4.00892e-13	5.53231e-11	153	102.421	486.571	504.711	18	7.72818	44.6701	48.0234	32	15.3659	76.0581	77.2129	51	15.2929	79.1029	77.6079	16	0.744123	1.76664	2.86774	5	0.218684	0.498612	0.857443
HCAG_00462	NW_001813982	1597186..1598056	164.645	-89.6817	-6.48674	0	0	0	206	283.843	1348.46	679.546	150	132.56	766.216	400.195	127	125.524	621.32	306.439	189	116.653	603.393	287.606	33	3.15904	7.49993	5.91471	18	1.62045	3.69471	3.0868
HCAG_01643	NW_001813982	5758612..5760061	17.4563	-89.5815	-6.48513	0	0	0	29	21.264	101.019	95.6642	57	26.8059	154.942	152.074	27	14.2011	70.2927	65.1484	23	7.55436	39.0752	34.9996	6	0.305652	0.725653	1.0754	4	0.191627	0.436921	0.685954
HCAG_04731	NW_001813979	complement(2439676..2441637)	7.10397	-89.2092	-6.47912	1.75671e-12	6.30403e-11	1.65165e-08	12	6.73734	32.0072	39.5852	18	6.4817	37.4652	48.0234	19	7.65196	37.8757	45.8452	30	7.54488	39.0261	45.6517	4	0.156026	0.370424	0.716934	1	0.0366824	0.0836381	0.171489
HCAG_07380	NW_001813975	complement(1427210..1428392)	8.60038	-89.1038	-6.47742	6.35888e-09	9.48988e-08	5.97862e-05	12	11.7754	55.9414	39.5852	8	5.03491	29.1026	21.3437	15	10.5583	52.2618	36.1935	16	7.03293	36.3781	24.3476	3	0.204524	0.485563	0.537701	0	0	0	0
HCAG_01837	NW_001813982	complement(6435393..6437584)	0.996142	-88.9545	-6.475	0.00104569	0.00326956	1	2	1.22933	5.84023	6.59753	0	0	0	0	5	2.20456	10.9122	12.0645	2	0.550673	2.84837	3.04345	0	0	0	0	0	0	0	0
HCAG_05644	NW_001813978	2673687..2676126	5.06481	-88.9453	-6.47485	5.27775e-08	6.13368e-07	0.000496214	10	7.81776	37.14	32.9877	10	5.01408	28.9822	26.6797	7	3.92547	19.4303	16.8903	10	3.50192	18.1138	15.2172	2	0.108628	0.257896	0.358467	0	0	0	0
HCAG_07368	NW_001813975	complement(1368920..1369505)	11.595	-88.9212	-6.47446	4.85436e-08	5.69797e-07	0.000456407	9	16.2635	77.2633	29.6889	6	6.95396	40.195	16.0078	11	14.2586	70.5772	26.5419	11	8.90405	46.0565	16.739	2	0.251091	0.59612	0.358467	0	0	0	0
HCAG_01508	NW_001813982	5347644..5348497	7.92459	-88.5945	-6.46915	4.90663e-08	5.72359e-07	0.000461322	5	6.94729	33.0046	16.4938	5	4.45579	25.7552	13.3398	6	5.9801	29.6004	14.4774	23	14.3152	74.0458	34.9996	1	0.0965328	0.22918	0.179234	1	0.0907812	0.206987	0.171489
HCAG_09090	NW_001813965	complement(52590..53255)	7.50552	-88.4962	-6.46754	2.15535e-06	1.56122e-05	0.0202646	6	11.338	53.8636	19.7926	2	2.42395	14.0108	5.33594	7	9.48842	46.9659	16.8903	8	6.77171	35.0269	12.1738	1	0.131285	0.311685	0.179234	0	0	0	0
HCAG_07449	NW_001813975	1747619..1752649	0.845254	-88.4797	-6.46727	1.31934e-06	1.00931e-05	0.0124044	4	0.912251	4.33385	13.1951	5	0.731364	4.2274	13.3398	5	0.817968	4.04878	12.0645	9	0.919434	4.7558	13.6955	0	0	0	0	1	0.0149006	0.0339744	0.171489
HCAG_00231	NW_001813982	751951..752320	14.4751	-88.4625	-6.46699	1.55774e-06	1.16422e-05	0.0146459	4	15.7472	74.8105	13.1951	3	7.57484	43.7838	8.00391	6	16.9436	83.8677	14.4774	10	17.6347	91.2158	15.2172	1	0.27351	0.649345	0.179234	0	0	0	0
HCAG_07160	NW_001813975	complement(564822..565190)	11.074	-88.4409	-6.46664	1.68942e-06	1.24972e-05	0.015884	2	6.42119	30.5053	6.59753	4	8.23672	47.6096	10.6719	6	13.8181	68.397	14.4774	11	15.8198	81.8285	16.739	1	0.223056	0.529563	0.179234	0	0	0	0
HCAG_08752	NW_001813971	complement(676336..678199)	14.2143	-88.3438	-6.46506	1.01807e-13	4.98119e-12	9.57194e-10	14	13.2655	63.0209	46.1827	21	12.7622	73.7675	56.0273	26	17.6719	87.4723	62.7355	31	13.1578	68.059	47.1734	3	0.197491	0.468868	0.537701	3	0.185724	0.423463	0.514466
HCAG_00891	NW_001813982	3086909..3087673	2.33573	-88.3323	-6.46487	0.000950593	0.00301433	1	1	1.6053	7.62632	3.29877	5	5.14795	29.756	13.3398	1	1.15151	5.69975	2.4129	2	1.43817	7.43896	3.04345	0	0	0	0	0	0	0	0
HCAG_05507	NW_001813978	complement(2167528..2169981)	8.55459	-88.2762	-6.46395	5.21805e-15	3.58103e-13	4.90601e-11	21	8.59469	40.831	69.2741	48	12.5997	72.8285	128.062	30	8.80732	43.5946	72.3871	23	4.2166	21.8105	34.9996	0	0	0	0	9	0.24066	0.54872	1.5434
HCAG_03134	NW_001813980	26819..27398	14.6358	-88.261	-6.4637	3.60613e-06	2.44721e-05	0.0339048	2	8.47926	40.2826	6.59753	5	13.5959	78.5863	13.3398	2	6.08232	30.1063	4.82581	16	30.3859	157.172	24.3476	1	0.294549	0.699294	0.179234	0	0	0	0
HCAG_04436	NW_001813979	complement(1419046..1419201)	10.6797	-88.0781	-6.46071	0.00117582	0.00361632	1	4	25.4378	120.848	13.1951	2	8.15752	47.1518	5.33594	2	9.12349	45.1595	4.82581	0	0	0	0	0	0	0	0	0	0	0	0
HCAG_02691	NW_001813981	2059100..2060138	1.72199	-87.9609	-6.45879	0.000910574	0.00291793	1	1	1.1172	5.3075	3.29877	4	2.86616	16.5668	10.6719	3	2.40416	11.9001	7.23871	1	0.500443	2.58856	1.52172	0	0	0	0	0	0	0	0
HCAG_04684	NW_001813979	2300169..2300951	6.00612	-87.8698	-6.4573	2.62875e-06	1.8472e-05	0.0247155	2	3.4447	16.3648	6.59753	2	2.20933	12.7703	5.33594	8	9.88378	48.9228	19.3032	11	8.48668	43.8976	16.739	1	0.11966	0.284088	0.179234	0	0	0	0
HCAG_02574	NW_001813981	1611558..1612748	1.54352	-87.4308	-6.45007	0.000940354	0.00299397	1	1	1.0082	4.7897	3.29877	1	0.646633	3.73764	2.66797	5	3.61602	17.8986	12.0645	2	0.903238	4.67203	3.04345	0	0	0	0	0	0	0	0
HCAG_09077	NW_001813966	72986..74772	16.1818	-87.292	-6.44778	5.19035e-09	7.9349e-08	4.87996e-05	8	16.2302	77.1053	26.3901	11	14.3132	82.7326	29.3477	11	16.0081	79.237	26.5419	20	18.1756	94.0138	30.4345	3	0.422849	1.00389	0.537701	0	0	0	0
HCAG_09072	NW_001813966	58380..59342	2.14407	-86.9329	-6.44183	0.000776527	0.00253945	1	3	3.89048	18.4826	9.8963	2	1.6635	9.61526	5.33594	2	1.86048	9.209	4.82581	2	1.16181	6.00951	3.04345	0	0	0	0	0	0	0	0
HCAG_08995	NW_001813968	33310..34320	1.62237	-86.9329	-6.44183	0.000776453	0.00253945	1	3	2.94384	13.9854	9.8963	2	1.25873	7.27565	5.33594	2	1.40778	6.96824	4.82581	2	0.879116	4.54726	3.04345	0	0	0	0	0	0	0	0
HCAG_07750	NW_001813974	920738..922327	1.04343	-86.9313	-6.4418	0.00082284	0.00267066	1	3	1.87184	8.89257	9.8963	1	0.40018	2.31311	2.66797	3	1.3427	6.64612	7.23871	2	0.558985	2.89137	3.04345	0	0	0	0	0	0	0	0
HCAG_04960	NW_001813978	complement(325747..329479)	0.481012	-86.9289	-6.44176	0.000757774	0.00248677	1	2	0.615239	2.92283	6.59753	3	0.591895	3.42125	8.00391	2	0.441322	2.18446	4.82581	2	0.275593	1.42551	3.04345	0	0	0	0	0	0	0	0
HCAG_02092	NW_001813982	7318797..7320635	1.01606	-86.9226	-6.44166	0.000958926	0.00303359	1	3	1.94524	9.2413	9.8963	3	1.24762	7.21145	8.00391	0	0	0	0	3	0.871359	4.50713	4.56517	0	0	0	0	0	0	0	0
HCAG_08371	NW_001813972	complement(373755..377309)	0.442588	-86.921	-6.44163	0.000777216	0.00254082	1	3	0.837193	3.97727	9.8963	2	0.357967	2.06911	5.33594	1	0.200178	0.990842	2.4129	3	0.375015	1.93978	4.56517	0	0	0	0	0	0	0	0
HCAG_04959	NW_001813978	323873..325460	1.57084	-86.9155	-6.44154	0.000690953	0.00229715	1	2	2.0733	9.84966	6.59753	2	1.32975	7.68618	5.33594	2	1.48721	7.36143	4.82581	3	1.39308	7.20576	4.56517	0	0	0	0	0	0	0	0
HCAG_01935	NW_001813982	6812655..6813918	2.48068	-86.9155	-6.44154	0.000691641	0.00229781	1	2	3.27417	15.5547	6.59753	2	2.09996	12.1381	5.33594	2	2.34862	11.6252	4.82581	3	2.19997	11.3794	4.56517	0	0	0	0	0	0	0	0
HCAG_02575	NW_001813981	1614200..1615327	1.16879	-86.8846	-6.44103	0.000791646	0.00257992	1	1	0.879498	4.17825	3.29877	1	0.564084	3.2605	2.66797	2	1.26176	6.24547	4.82581	5	1.96983	10.189	7.60862	0	0	0	0	0	0	0	0
HCAG_01759	NW_001813982	complement(6116865..6120366)	0.443281	-86.7178	-6.43826	0.00104435	0.00326674	1	3	0.892955	4.24218	9.8963	0	0	0	0	1	0.213511	1.05684	2.4129	5	0.666657	3.4483	7.60862	0	0	0	0	0	0	0	0
HCAG_01252	NW_001813982	complement(4396023..4398020)	514.302	-86.695	-6.43788	2.10781e-05	0.000112287	0.198177	38	25.1325	119.398	125.353	4703	1994.97	11531.2	12547.5	32	15.1815	75.1454	77.2129	74	21.9234	113.399	112.608	296	13.6011	32.2906	53.0531	107	4.62367	10.5422	18.3493
HCAG_06501	NW_001813977	566513..567426	177.978	-86.064	-6.42734	0	0	0	98	341.134	1620.63	323.279	23	51.3495	296.808	61.3633	43	107.369	531.456	103.755	136	212.061	1096.89	206.954	9	2.17656	5.16742	1.6131	13	2.9566	6.74123	2.22935
HCAG_02091	NW_001813982	complement(7317993..7318404)	4.76743	-85.277	-6.41408	0.00139131	0.0041671	1	2	6.12391	29.093	6.59753	1	1.96385	11.3514	2.66797	5	10.982	54.3587	12.0645	0	0	0	0	0	0	0	0	0	0	0	0
HCAG_01426	NW_001813982	complement(5063828..5065390)	0.802881	-85.2232	-6.41317	0.00146069	0.00435013	1	0	0	0	0	3	1.22128	7.05919	8.00391	0	0	0	0	7	1.99025	10.2946	10.6521	0	0	0	0	0	0	0	0
HCAG_00134	NW_001813982	439957..440632	2.39029	-85.2232	-6.41317	0.0014661	0.00435935	1	0	0	0	0	3	3.63593	21.0162	8.00391	0	0	0	0	7	5.92524	30.6485	10.6521	0	0	0	0	0	0	0	0
HCAG_08743	NW_001813971	633158..633663	7.97005	-84.674	-6.40385	2.03514e-06	1.48905e-05	0.0191344	3	6.57002	31.2123	9.8963	6	8.42764	48.7131	16.0078	7	10.9965	54.4307	16.8903	6	5.886	30.4455	9.13034	0	0	0	0	1	0.143086	0.326244	0.171489
HCAG_07732	NW_001813974	857407..859147	5.24106	-84.5647	-6.40198	1.76627e-08	2.33565e-07	0.000166065	12	7.96846	37.8559	39.5852	9	3.83305	22.1557	24.0117	3	1.42898	7.07318	7.23871	26	7.73375	40.0031	39.5648	2	0.0922683	0.219056	0.358467	1	0.0433854	0.0989213	0.171489
HCAG_04027	NW_001813979	complement(78..1066)	1.44747	-84.4203	-6.39952	0.00143636	0.0042831	1	0	0	0	0	0	0	0	0	3	2.3564	11.6637	7.23871	7	3.4335	17.7599	10.6521	0	0	0	0	0	0	0	0
HCAG_03631	NW_001813980	complement(1664176..1668864)	0.399977	-84.3989	-6.39915	0.00222089	0.0062292	1	5	1.2432	5.90609	16.4938	0	0	0	0	2	0.356708	1.76564	4.82581	0	0	0	0	0	0	0	0	0	0	0	0
HCAG_09006	NW_001813968	73388..77674	10.7418	-84.0546	-6.39325	0	0	0	46	14.3779	68.3053	151.743	48	9.62249	55.6195	128.062	49	10.9861	54.3792	118.232	57	7.9806	41.2799	86.7382	9	0.195438	0.463993	1.6131	6	0.122529	0.279373	1.02893
HCAG_03394	NW_001813980	complement(861860..862695)	2.08806	-84.0023	-6.39236	0.00116446	0.00359045	1	2	3.09057	14.6824	6.59753	0	0	0	0	1	1.10846	5.48667	2.4129	6	4.15321	21.4826	9.13034	0	0	0	0	0	0	0	0
HCAG_03715	NW_001813980	complement(1921597..1922571)	7.09278	-84.0023	-6.39236	0.00117379	0.00361124	1	2	10.4981	49.8737	6.59753	0	0	0	0	1	3.76525	18.6373	2.4129	6	14.1077	72.9726	9.13034	0	0	0	0	0	0	0	0
HCAG_09089	NW_001813965	complement(49236..52037)	21.421	-83.5768	-6.38503	0	0	0	90	35.7289	169.738	296.889	57	14.5131	83.8883	152.074	77	21.927	108.535	185.794	76	13.515	69.9066	115.651	22	0.606778	1.44056	3.94314	2	0.051875	0.118278	0.342977
HCAG_03088	NW_001813981	complement(3503013..3504948)	14.7002	-83.5058	-6.3838	0	0	0	43	24.6016	116.875	141.847	25	9.17369	53.0254	66.6992	36	14.7744	73.1303	86.8645	40	10.2513	53.0251	60.8689	6	0.238493	0.566211	1.0754	5	0.186903	0.426149	0.857443
HCAG_06118	NW_001813976	complement(1699028..1702113)	5.18472	-83.1681	-6.37796	1.5985e-12	5.87074e-11	1.50291e-08	12	4.4289	21.0405	39.5852	13	3.07728	17.7872	34.6836	30	7.94232	39.313	72.3871	32	5.2904	27.3647	48.6951	3	0.0769246	0.182628	0.537701	3	0.0723413	0.164943	0.514466
HCAG_01765	NW_001813982	6140518..6142213	15.864	-82.845	-6.37234	1.55431e-15	1.16909e-13	1.46136e-11	18	17.154	81.4939	59.3778	26	15.8919	91.8576	69.3672	27	18.4573	91.3602	65.1484	28	11.9529	61.827	42.6082	4	0.264839	0.62876	0.716934	3	0.186795	0.425903	0.514466
HCAG_04058	NW_001813979	123406..124781	12.8441	-82.63	-6.36859	5.10703e-15	3.53061e-13	4.80163e-11	19	15.1037	71.7534	62.6766	20	10.1969	58.9397	53.3594	22	12.5448	62.0943	53.0839	38	13.5312	69.9906	57.8255	4	0.220912	0.524471	0.716934	3	0.155812	0.355261	0.514466
HCAG_02851	NW_001813981	complement(2624444..2625234)	8.28144	-82.3954	-6.36449	7.73144e-07	6.33492e-06	0.0072691	7	10.3341	49.0944	23.0914	2	1.89371	10.9459	5.33594	1	1.05898	5.24173	2.4129	30	19.839	102.618	45.6517	1	0.102566	0.243504	0.179234	1	0.0964551	0.219923	0.171489
HCAG_02849	NW_001813981	complement(2620935..2621658)	15.993	-82.1415	-6.36004	7.64479e-09	1.11957e-07	7.18763e-05	12	23.6208	112.216	39.5852	11	13.8872	80.2703	29.3477	10	14.1197	69.8897	24.129	14	12.3443	63.8511	21.3041	3	0.410264	0.974017	0.537701	0	0	0	0
HCAG_04638	NW_001813979	2133090..2134362	9.35626	-82.0897	-6.35913	7.28895e-12	2.23956e-10	6.85307e-08	8	6.48414	30.8043	26.3901	25	12.9961	75.1193	66.6992	19	11.0466	54.6784	45.8452	19	6.89826	35.6815	28.9127	1	0.0563108	0.133689	0.179234	4	0.211823	0.482969	0.685954
HCAG_08138	NW_001813973	803330..804391	8.04537	-81.7474	-6.3531	1.1233e-07	1.17871e-06	0.00105612	7	9.60514	45.6313	23.0914	10	8.80065	50.8691	26.6797	9	8.85849	43.8478	21.7161	8	4.91721	25.4344	12.1738	2	0.190662	0.452655	0.358467	0	0	0	0
HCAG_02242	NW_001813981	485836..489763	6.59413	-81.4455	-6.34776	1.13243e-14	6.95888e-13	1.06471e-10	28	10.0318	47.6583	92.3655	13	2.98726	17.2668	34.6836	22	5.65399	27.9862	53.0839	48	7.70346	39.8464	73.0427	5	0.124457	0.295476	0.896168	3	0.0702251	0.160118	0.514466
HCAG_07385	NW_001813975	complement(1451026..1453112)	12.1277	-81.2709	-6.34467	1.77636e-15	1.3255e-13	1.67013e-11	19	12.6421	60.0592	62.6766	22	9.38854	54.2672	58.6953	33	15.7504	77.9615	79.6258	36	10.7298	55.5003	54.782	3	0.138681	0.329245	0.537701	5	0.217364	0.495602	0.857443
HCAG_00917	NW_001813982	3171698..3173841	0.845381	-80.8818	-6.33774	0.0012182	0.00373199	1	4	2.0733	9.84966	13.1951	1	0.332438	1.92155	2.66797	2	0.743607	3.68071	4.82581	1	0.23218	1.20096	1.52172	0	0	0	0	0	0	0	0
HCAG_03676	NW_001813980	complement(1807798..1809530)	9.0757	-80.8226	-6.33669	2.37626e-06	1.68871e-05	0.0223416	3	7.93659	37.7045	9.8963	4	6.78706	39.2303	10.6719	7	13.2838	65.7523	16.8903	7	8.29534	42.9079	10.6521	0	0	0	0	1	0.172847	0.394103	0.171489
HCAG_04718	NW_001813979	2409329..2410335	20.2543	-80.7644	-6.33565	2.75557e-13	1.21633e-11	2.59079e-09	21	23.0715	109.606	69.2741	9	6.34173	36.6562	24.0117	43	33.8872	167.735	103.755	36	17.7167	91.6401	54.782	7	0.534298	1.26849	1.25463	1	0.0717805	0.163664	0.171489
HCAG_07742	NW_001813974	complement(886966..887603)	8.56419	-80.2988	-6.32731	2.09175e-07	2.04223e-06	0.00196667	2	3.3917	16.113	6.59753	7	7.61369	44.0083	18.6758	6	7.29879	36.1276	14.4774	21	15.9526	82.5152	31.9562	2	0.235639	0.559435	0.358467	0	0	0	0
HCAG_08254	NW_001813973	1179013..1180762	2.46266	-80.2805	-6.32698	3.64148e-06	2.46666e-05	0.0342372	3	2.37338	11.2753	9.8963	3	1.52222	8.79866	8.00391	3	1.70247	8.4269	7.23871	12	4.25257	21.9965	18.2607	1	0.0549637	0.13049	0.179234	0	0	0	0
HCAG_05349	NW_001813978	1674589..1677310	7.27413	-79.6857	-6.31625	4.49996e-12	1.42934e-10	4.23086e-08	19	10.1015	47.9894	62.6766	17	5.79683	33.5066	45.3555	14	5.33915	26.4278	33.7806	33	7.85905	40.6512	50.2169	1	0.036937	0.0876928	0.179234	5	0.173681	0.396003	0.857443
HCAG_07610	NW_001813974	complement(447300..449889)	10.2878	-79.4882	-6.31267	9.99201e-16	7.63779e-14	9.39449e-12	16	6.95277	33.0307	52.7803	21	5.85284	33.8303	56.0273	16	4.98735	24.6864	38.6064	120	23.3584	120.822	182.607	9	0.271713	0.645078	1.6131	2	0.056783	0.129469	0.342977
HCAG_08759	NW_001813971	708289..708865	11.046	-79.3122	-6.30947	8.61798e-08	9.42166e-07	0.000810263	6	12.2478	58.186	19.7926	10	13.0923	75.6757	26.6797	6	8.78558	43.4869	14.4774	11	10.0583	52.0268	16.739	0	0	0	0	2	0.26674	0.608183	0.342977
HCAG_03001	NW_001813981	3221420..3223173	20.4588	-79.231	-6.30799	4.12337e-13	1.7542e-11	3.87679e-09	16	21.0799	100.145	52.7803	10	8.45003	48.8425	26.6797	21	19.8463	98.2355	50.671	55	32.459	167.895	83.6948	6	0.549199	1.30386	1.0754	1	0.0860794	0.196266	0.171489
HCAG_07955	NW_001813973	complement(199859..200660)	13.3966	-79.0535	-6.30476	7.78889e-10	1.45219e-08	7.32311e-06	7	10.3804	49.3146	23.0914	7	6.65771	38.4826	18.6758	15	15.9559	78.9785	36.1935	31	20.5922	106.514	47.1734	2	0.206052	0.489192	0.358467	2	0.193775	0.441819	0.342977
HCAG_04630	NW_001813979	complement(2096384..2096664)	43.3351	-78.8387	-6.30083	3.81894e-09	6.02444e-08	3.59057e-05	5	20.6682	98.1888	16.4938	33	87.4895	505.703	88.043	2	5.93027	29.3537	4.82581	32	59.2524	306.485	48.6951	0	0	0	0	5	1.35037	3.07893	0.857443
HCAG_07910	NW_001813973	43955..45623	15.4348	-78.7642	-6.29947	1.03251e-14	6.3866e-13	9.70763e-11	20	18.1698	86.3198	65.9753	20	11.6536	67.3597	53.3594	19	12.3819	61.2879	45.8452	48	19.5338	101.039	73.0427	6	0.378706	0.899093	1.0754	2	0.118714	0.270675	0.342977
HCAG_02393	NW_001813981	complement(989005..990682)	19.3384	-78.7221	-6.2987	0	0	0	45	27.4559	130.435	148.445	48	18.7834	108.571	128.062	33	14.4427	71.4887	79.6258	61	16.6716	86.2343	92.8251	13	0.551056	1.30827	2.33004	2	0.0797267	0.181782	0.342977
HCAG_02669	NW_001813981	complement(1947724..1949608)	25.356	-78.2975	-6.29089	0	0	0	24	20.1436	95.6967	79.1704	42	22.6092	130.685	112.055	40	24.0823	119.203	96.5161	92	34.589	178.913	139.999	10	0.583117	1.38439	1.79234	5	0.274187	0.625163	0.857443
HCAG_04438	NW_001813979	complement(1428326..1429831)	12.983	-78.2394	-6.28982	1.20724e-09	2.11368e-08	1.13505e-05	14	18.9741	90.1406	46.1827	15	13.0387	75.3655	40.0195	8	7.7774	38.4966	19.3032	20	12.1419	62.8043	30.4345	1	0.0941591	0.223545	0.179234	3	0.265647	0.605691	0.514466
HCAG_02837	NW_001813981	2568242..2569850	7.20725	-77.9833	-6.28509	1.9178e-12	6.80421e-11	1.80311e-08	11	7.17476	34.0853	36.2864	22	9.20336	53.1969	58.6953	11	5.14658	25.4746	26.5419	25	7.30429	37.7817	38.0431	3	0.135946	0.322751	0.537701	2	0.0852305	0.194331	0.342977
HCAG_05238	NW_001813978	1299642..1300893	12.2903	-77.8608	-6.28282	6.47548e-07	5.42383e-06	0.00608825	12	26.8128	127.38	39.5852	4	5.73231	33.1337	10.6719	1	1.60277	7.93343	2.4129	15	15.0133	77.6567	22.8258	2	0.31047	0.737094	0.358467	0	0	0	0
HCAG_05943	NW_001813976	complement(1021383..1021654)	6.00902	-77.3599	-6.27351	0.00118854	0.00365064	1	1	4.3512	20.6713	3.29877	3	8.3722	48.3926	8.00391	3	9.36358	46.3479	7.23871	1	1.94909	10.0817	1.52172	0	0	0	0	0	0	0	0
HCAG_01505	NW_001813982	5334758..5337146	0.978174	-77.3543	-6.27341	0.00105091	0.0032826	1	2	1.41321	6.71377	6.59753	3	1.35959	7.85863	8.00391	1	0.50686	2.50886	2.4129	2	0.633039	3.27441	3.04345	0	0	0	0	0	0	0	0
HCAG_06327	NW_001813976	2367064..2367848	2.08594	-77.3472	-6.27328	0.00121954	0.00373247	1	3	4.44876	21.1348	9.8963	2	1.9022	10.995	5.33594	0	0	0	0	3	1.9928	10.3078	4.56517	0	0	0	0	0	0	0	0
HCAG_00277	NW_001813982	complement(911760..915311)	0.397933	-77.3409	-6.27316	0.000945945	0.00300548	1	2	0.587373	2.79045	6.59753	1	0.188362	1.08876	2.66797	2	0.421333	2.08552	4.82581	3	0.394665	2.04142	4.56517	0	0	0	0	0	0	0	0
HCAG_03198	NW_001813980	220515..221978	1.26218	-77.3409	-6.27316	0.00094948	0.00301381	1	2	1.86305	8.85082	6.59753	1	0.597453	3.45337	2.66797	2	1.3364	6.61492	4.82581	3	1.25181	6.47504	4.56517	0	0	0	0	0	0	0	0
HCAG_04719	NW_001813979	2412009..2412722	2.02748	-77.3409	-6.27316	0.000955021	0.00302531	1	2	2.99268	14.2174	6.59753	1	0.959709	5.54727	2.66797	2	2.1467	10.6258	4.82581	3	2.01083	10.4011	4.56517	0	0	0	0	0	0	0	0
HCAG_08063	NW_001813973	complement(560376..560745)	6.68766	-77.3409	-6.27316	0.00095761	0.00303147	1	2	9.87138	46.8962	6.59753	1	3.16561	18.2977	2.66797	2	7.08091	35.0492	4.82581	3	6.63274	34.308	4.56517	0	0	0	0	0	0	0	0
HCAG_07904	NW_001813973	complement(12831..14498)	1.1248	-77.3374	-6.27309	0.000928729	0.00296198	1	1	0.888955	4.22318	3.29877	2	1.1403	6.59111	5.33594	2	1.27533	6.31262	4.82581	3	1.19461	6.17914	4.56517	0	0	0	0	0	0	0	0
HCAG_01459	NW_001813982	5188739..5190302	1.15304	-77.3338	-6.27303	0.00132194	0.00399386	1	3	2.51158	11.9318	9.8963	0	0	0	0	1	0.600533	2.97253	2.4129	4	1.50006	7.75912	6.08689	0	0	0	0	0	0	0	0
HCAG_01750	NW_001813982	6090962..6091543	3.61659	-77.3317	-6.27299	0.00119028	0.00365482	1	2	5.70157	27.0866	6.59753	2	3.65682	21.137	5.33594	0	0	0	0	4	5.10797	26.4211	6.08689	0	0	0	0	0	0	0	0
HCAG_06836	NW_001813977	1722848..1723476	3.40593	-77.324	-6.27284	0.00124486	0.00380006	1	1	2.75576	13.0918	3.29877	0	0	0	0	3	5.93027	29.3537	7.23871	4	4.9377	25.5404	6.08689	0	0	0	0	0	0	0	0
HCAG_02885	NW_001813981	complement(2753868..2755017)	1.33005	-77.3205	-6.27278	0.00121423	0.00372115	1	0	0	0	0	1	0.744195	4.30157	2.66797	3	2.49695	12.3594	7.23871	4	2.07903	10.7539	6.08689	0	0	0	0	0	0	0	0
HCAG_03519	NW_001813980	1264777..1265689	7.58126	-77.3205	-6.27278	0.00121884	0.00373247	1	0	0	0	0	1	4.24191	24.5189	2.66797	3	14.2326	70.4489	7.23871	4	11.8505	61.297	6.08689	0	0	0	0	0	0	0	0
HCAG_08590	NW_001813971	complement(57462..60003)	0.658862	-77.3184	-6.27274	0.00137295	0.00412051	1	2	1.06332	5.05152	6.59753	0	0	0	0	1	0.381368	1.8877	2.4129	5	1.19076	6.15927	7.60862	0	0	0	0	0	0	0	0
HCAG_08747	NW_001813971	642975..644264	2.31532	-77.3184	-6.27274	0.00138061	0.00414183	1	2	3.73662	17.7517	6.59753	0	0	0	0	1	1.34017	6.6336	2.4129	5	4.18449	21.6444	7.60862	0	0	0	0	0	0	0	0
HCAG_02168	NW_001813981	complement(211435..214458)	2.31568	-77.1566	-6.26972	4.16567e-06	2.7718e-05	0.0391656	6	3.8304	18.1972	19.7926	6	2.45671	14.2001	16.0078	4	1.83174	9.06678	9.65161	4	1.14387	5.9167	6.08689	0	0	0	0	1	0.0417103	0.095102	0.171489
HCAG_05941	NW_001813976	1011179..1011890	19.7786	-77.0539	-6.2678	7.00641e-06	4.35388e-05	0.0658743	1	6.61382	31.4204	3.29877	2	8.48383	49.0378	5.33594	6	28.4653	140.898	14.4774	12	35.5515	183.891	18.2607	0	0	0	0	1	0.432119	0.985257	0.171489
HCAG_08537	NW_001813972	complement(992563..993372)	6.33602	-76.8839	-6.26461	6.88619e-08	7.73573e-07	0.000647439	6	7.34869	34.9116	19.7926	6	4.71324	27.2432	16.0078	7	6.1499	30.4409	16.8903	13	7.13224	36.8917	19.7824	1	0.0850919	0.202018	0.179234	1	0.080022	0.182455	0.171489
HCAG_01277	NW_001813982	4498491..4499504	28.6366	-76.6487	-6.26019	4.96588e-10	9.89178e-09	4.66892e-06	26	65.1361	309.444	85.7679	7	11.2475	65.0123	18.6758	5	8.98525	44.4753	12.0645	26	29.1773	150.921	39.5648	1	0.174052	0.413219	0.179234	4	0.654725	1.49281	0.685954
HCAG_05650	NW_001813978	2689929..2691390	17.2027	-76.5943	-6.25917	9.61042e-12	2.85941e-10	9.03572e-08	7	9.76725	46.4015	23.0914	33	29.5323	170.701	88.043	12	12.0107	59.4505	28.9548	28	17.5007	90.523	42.6082	3	0.29082	0.690442	0.537701	3	0.273493	0.62358	0.514466
HCAG_00384	NW_001813982	complement(1295432..1296378)	12.999	-76.5564	-6.25845	9.58011e-12	2.85941e-10	9.00722e-08	14	16.1313	76.6352	46.1827	21	15.5192	89.7034	56.0273	14	11.5712	57.2755	33.7806	17	8.77432	45.3854	25.8693	1	0.0800516	0.190052	0.179234	4	0.301128	0.68659	0.685954
HCAG_03840	NW_001813980	complement(2313097..2314922)	225.222	-76.4774	-6.25696	5.70274e-09	8.62012e-08	5.36171e-05	160	124.203	590.055	527.803	285	141.895	820.175	760.371	553	307.928	1524.19	1334.34	940	326.862	1690.7	1430.42	94	5.06956	12.0357	16.8479	53	2.68806	6.12894	9.0889
HCAG_01755	NW_001813982	6104268..6105848	70.1585	-76.4002	-6.25551	4.27978e-08	5.09994e-07	0.000402385	9	5.82431	27.6696	29.6889	615	255.262	1475.45	1640.8	24	11.141	55.1459	57.9097	29	8.40666	43.4837	44.13	58	2.60771	6.19101	10.3955	4	0.169127	0.385619	0.685954
HCAG_01936	NW_001813982	complement(6814205..6819073)	0.258118	-76.2036	-6.25179	0.00245759	0.00678199	1	0	0	0	0	0	0	0	0	1	0.155957	0.771958	2.4129	9	0.876515	4.5338	13.6955	0	0	0	0	0	0	0	0
HCAG_08748	NW_001813971	complement(645930..646123)	9.32785	-75.938	-6.24675	0.00184236	0.00531997	1	3	19.8415	94.2613	9.8963	3	12.7257	73.5568	8.00391	1	4.74421	23.483	2.4129	0	0	0	0	0	0	0	0	0	0	0	0
HCAG_08194	NW_001813973	1008969..1010930	10.1362	-75.5311	-6.239	0	0	0	21	10.6185	50.4456	69.2741	28	9.08055	52.487	74.7031	25	9.06768	44.8833	60.3226	52	11.778	60.9221	79.1296	5	0.175648	0.41701	0.896168	5	0.165183	0.376627	0.857443
HCAG_07528	NW_001813974	199112..199267	9.11099	-75.2783	-6.23416	0.00194539	0.00556787	1	4	25.4378	120.848	13.1951	2	8.15752	47.1518	5.33594	0	0	0	0	1	2.84867	14.7349	1.52172	0	0	0	0	0	0	0	0
HCAG_08767	NW_001813971	726520..727344	1.78993	-75.2679	-6.23396	0.00194604	0.00556787	1	2	2.71058	12.8772	6.59753	4	3.47698	20.0975	10.6719	1	0.972175	4.81208	2.4129	0	0	0	0	0	0	0	0	0	0	0	0
HCAG_04122	NW_001813979	351199..352929	9.28666	-75.1616	-6.23192	5.94524e-13	2.43031e-11	5.58972e-09	23	13.9814	66.4219	75.8716	14	5.45834	31.5501	37.3516	20	8.72098	43.1672	48.2581	33	8.98589	46.4798	50.2169	4	0.168932	0.401066	0.716934	3	0.11915	0.27167	0.514466
HCAG_06829	NW_001813977	1703201..1703452	11.2235	-74.8846	-6.2266	7.40951e-06	4.56216e-05	0.0696642	1	3.9368	18.7026	3.29877	7	17.6746	102.162	18.6758	2	5.64787	27.9559	4.82581	10	17.6347	91.2158	15.2172	1	0.27351	0.649345	0.179234	0	0	0	0
HCAG_04734	NW_001813979	complement(2446177..2448772)	2.46838	-74.5541	-6.22022	1.19859e-07	1.24935e-06	0.00112691	7	3.19288	15.1685	23.0914	9	2.63291	15.2186	24.0117	8	2.6175	12.9561	19.3032	7	1.43023	7.39792	10.6521	1	0.0316894	0.0752344	0.179234	1	0.0298013	0.0679487	0.171489
HCAG_01539	NW_001813982	5432954..5434594	13.4103	-74.4652	-6.21849	1.04809e-07	1.10707e-06	0.00098541	4	11.2099	53.255	13.1951	6	10.7845	62.3362	16.0078	7	14.0718	69.6528	16.8903	14	17.5749	90.9066	21.3041	1	0.194702	0.462245	0.179234	1	0.183101	0.417482	0.171489
HCAG_05647	NW_001813978	2685360..2686719	3.95552	-74.4588	-6.21837	2.02956e-07	1.99185e-06	0.00190819	6	4.82761	22.9346	19.7926	3	1.54814	8.94851	8.00391	7	4.04008	19.9976	16.8903	15	5.40624	27.964	22.8258	2	0.1118	0.265426	0.358467	0	0	0	0
HCAG_08143	NW_001813973	819493..821184	5.85319	-74.1605	-6.21258	1.56588e-09	2.67681e-08	1.47224e-05	13	8.14202	38.6804	42.884	13	5.22205	30.1843	34.6836	13	5.84041	28.9089	31.3677	15	4.20827	21.7674	22.8258	2	0.0870258	0.20661	0.358467	2	0.0818407	0.186602	0.342977
HCAG_01800	NW_001813982	6249543..6252259	12.5036	-73.8446	-6.20642	0	0	0	24	10.4429	49.6112	79.1704	68	18.977	109.69	181.422	46	14.3575	71.0668	110.994	32	6.2371	32.2616	48.6951	11	0.33253	0.789466	1.97157	4	0.113715	0.259278	0.685954
HCAG_04964	NW_001813978	complement(345331..348210)	15.7649	-73.7003	-6.2036	1.11022e-16	9.40389e-15	1.04383e-12	18	10.9219	51.8869	59.3778	23	8.95083	51.7372	61.3633	68	29.5969	146.499	164.077	50	13.59	70.2947	76.0862	10	0.421556	1.00082	1.79234	3	0.118932	0.271172	0.514466
HCAG_02536	NW_001813981	complement(1465088..1467472)	2.9968	-73.6508	-6.20263	4.59949e-07	4.019e-06	0.00432444	16	6.65542	31.618	52.7803	0	0	0	0	11	3.28216	16.2461	26.5419	11	2.04961	10.6017	16.739	0	0	0	0	3	0.0815318	0.185897	0.514466
HCAG_07543	NW_001813974	complement(232157..236034)	6.49588	-73.5113	-6.19989	6.61426e-12	2.05518e-10	6.21873e-08	10	3.96988	18.8598	32.9877	10	2.54617	14.7172	26.6797	54	15.3774	76.1152	130.297	23	4.09005	21.1559	34.9996	1	0.0275808	0.0654801	0.179234	7	0.181562	0.413973	1.20042
HCAG_02747	NW_001813981	2273353..2273528	20.9831	-73.1449	-6.19269	3.66209e-06	2.47705e-05	0.034431	2	14.072	66.852	6.59753	5	22.5634	130.42	13.3398	5	25.2352	124.909	12.0645	7	22.0621	114.117	10.6521	1	0.488826	1.16053	0.179234	0	0	0	0
HCAG_08544	NW_001813972	complement(1009098..1011036)	6.25066	-73.1349	-6.19249	5.3827e-09	8.20229e-08	5.06081e-05	8	6.04002	28.6945	26.3901	8	3.87389	22.3917	21.3437	11	5.95734	29.4877	26.5419	27	9.13137	47.2323	41.0865	0	0	0	0	4	0.197314	0.449889	0.685954
HCAG_08567	NW_001813972	complement(1138330..1140231)	2.27716	-72.8896	-6.18764	1.09473e-05	6.41688e-05	0.102927	0	0	0	0	3	1.57108	9.08108	8.00391	6	3.51423	17.3948	14.4774	11	4.02331	20.8107	16.739	0	0	0	0	1	0.053348	0.121637	0.171489
HCAG_01460	NW_001813982	5191540..5196417	0.766781	-72.8729	-6.18731	6.36521e-06	4.00038e-05	0.0598457	4	0.934816	4.44105	13.1951	5	0.749455	4.33197	13.3398	7	1.17348	5.8085	16.8903	2	0.209373	1.08299	3.04345	1	0.0162366	0.0385477	0.179234	0	0	0	0
HCAG_01420	NW_001813982	5036270..5038570	6.0526	-72.5193	-6.18029	2.29539e-11	6.18373e-10	2.15812e-07	17	7.32953	34.8205	56.079	31	8.57231	49.5493	82.707	15	4.63906	22.9625	36.1935	19	3.66948	18.9805	28.9127	7	0.209679	0.497803	1.25463	0	0	0	0
HCAG_03041	NW_001813981	complement(3370198..3370874)	19.798	-72.0476	-6.17088	1.56578e-07	1.58807e-06	0.00147214	4	17.6369	83.7878	13.1951	5	14.1397	81.7297	13.3398	5	15.814	78.2765	12.0645	16	31.6013	163.459	24.3476	0	0	0	0	2	0.576158	1.31368	0.342977
HCAG_04657	NW_001813979	2206141..2207564	11.1771	-71.9828	-6.16958	1.49546e-11	4.23503e-10	1.40603e-07	16	14.5359	69.0559	52.7803	10	5.8268	33.6798	26.6797	18	11.7302	58.0622	43.4322	31	12.6156	65.2544	47.1734	5	0.315588	0.749244	0.896168	1	0.059357	0.135337	0.171489
HCAG_08489	NW_001813972	complement(797120..797833)	22.3244	-71.7491	-6.16489	8.87774e-11	2.0972e-09	8.34685e-07	10	16.7864	79.7473	32.9877	32	34.4521	199.138	85.375	11	13.2453	65.5615	26.5419	33	24.8138	128.35	50.2169	0	0	0	0	7	0.767724	1.75046	1.20042
HCAG_03078	NW_001813981	3470899..3473447	14.4494	-71.6791	-6.16348	0	0	0	47	20.5046	97.4116	155.042	43	12.0318	69.5458	114.723	47	14.7083	72.8033	113.406	54	10.5529	54.5851	82.1731	7	0.212168	0.503713	1.25463	10	0.285039	0.649905	1.71489
HCAG_03137	NW_001813980	40401..44332	2.73005	-71.3885	-6.15762	3.04448e-08	3.76139e-07	0.000286242	4	1.71343	8.14001	13.1951	18	4.94524	28.5842	48.0234	7	2.15087	10.6464	16.8903	11	2.11068	10.9175	16.739	2	0.0595202	0.141308	0.358467	1	0.027987	0.063812	0.171489
HCAG_03929	NW_001813980	complement(2607258..2608431)	10.9027	-71.3289	-6.15641	2.18722e-08	2.81317e-07	0.000205643	8	10.5821	50.2727	26.3901	23	19.5128	112.787	61.3633	8	7.59074	37.5727	19.3032	10	5.92524	30.6485	15.2172	4	0.367597	0.872719	0.716934	0	0	0	0
HCAG_05286	NW_001813978	1448572..1449578	21.0934	-71.2676	-6.15517	3.18778e-08	3.92806e-07	0.000299715	10	31.1973	148.21	32.9877	14	28.0126	161.917	37.3516	5	11.1892	55.3843	12.0645	10	13.9746	72.2842	15.2172	3	0.65023	1.54372	0.537701	0	0	0	0
HCAG_05351	NW_001813978	complement(1681255..1681437)	27.7218	-70.0629	-6.13058	4.45165e-07	3.91895e-06	0.00418544	9	48.7905	231.79	29.6889	5	17.3849	100.487	13.3398	9	34.9983	173.235	21.7161	4	9.71351	50.2435	6.08689	2	0.753272	1.78836	0.358467	0	0	0	0
HCAG_04716	NW_001813979	2403236..2405126	3.67533	-69.7071	-6.12323	1.66758e-07	1.67149e-06	0.00156786	5	3.80981	18.0993	16.4938	3	1.4661	8.47428	8.00391	11	6.01225	29.7595	26.5419	10	3.41316	17.6547	15.2172	1	0.0529373	0.12568	0.179234	1	0.0497833	0.113509	0.171489
HCAG_00241	NW_001813982	complement(785609..786000)	19.4764	-69.3459	-6.11574	5.45549e-06	3.51318e-05	0.0512925	6	36.0754	171.384	19.7926	4	15.4251	89.1597	10.6719	3	12.9388	64.0444	7.23871	5	13.4665	69.6557	7.60862	0	0	0	0	1	0.392835	0.895688	0.171489
HCAG_05640	NW_001813978	2663463..2665095	1.76613	-69.3029	-6.11484	4.39865e-06	2.90015e-05	0.0413561	3	1.87537	8.90938	9.8963	4	1.60375	9.26991	10.6719	3	1.34524	6.65868	7.23871	8	2.24017	11.5873	12.1738	1	0.0434306	0.10311	0.179234	0	0	0	0
HCAG_06147	NW_001813976	1773552..1773659	25.0028	-69.2931	-6.11464	8.11039e-06	4.95477e-05	0.0762539	1	9.18586	43.6395	3.29877	2	11.7831	68.1081	5.33594	7	46.1243	228.306	16.8903	8	32.918	170.27	12.1738	0	0	0	0	1	0.600165	1.36841	0.171489
HCAG_07179	NW_001813975	647138..648092	1.74919	-69.2332	-6.11339	0.00242505	0.0067177	1	0	0	0	0	1	0.959709	5.54727	2.66797	5	5.36676	26.5644	12.0645	1	0.670276	3.46703	1.52172	0	0	0	0	0	0	0	0
HCAG_09198	NW_001813939	complement(94..2889)	0.464494	-68.9331	-6.10712	0.00192258	0.0055211	1	1	0.392745	1.86582	3.29877	4	1.00758	5.82397	10.6719	1	0.281723	1.39447	2.4129	1	0.175928	0.909991	1.52172	0	0	0	0	0	0	0	0
HCAG_00455	NW_001813982	1569555..1570763	4.65907	-68.1576	-6.0908	2.56398e-07	2.43747e-06	0.00241066	4	3.92512	18.6471	13.1951	8	5.03491	29.1026	21.3437	10	7.03889	34.8412	24.129	6	2.63735	13.6418	9.13034	0	0	0	0	2	0.128225	0.292361	0.342977
HCAG_07155	NW_001813975	complement(547992..548784)	11.1233	-68.0748	-6.08905	1.61067e-08	2.14498e-07	0.000151435	5	9.44832	44.8863	16.4938	6	7.27185	42.0324	16.0078	8	10.8439	53.6753	19.3032	20	16.9293	87.5672	30.4345	2	0.262569	0.623371	0.358467	1	0.123462	0.281502	0.171489
HCAG_04738	NW_001813979	complement(2462833..2463626)	46.8222	-68.0716	-6.08898	3.00315e-13	1.31329e-11	2.82356e-09	58	94.9509	451.085	191.328	14	14.6997	84.9666	37.3516	53	62.2384	308.068	127.884	21	15.3998	79.6558	31.9562	14	1.59231	3.78034	2.50927	1	0.10696	0.243875	0.171489
HCAG_02367	NW_001813981	896148..897929	0.655013	-68.0478	-6.08848	0.00201977	0.00575278	1	0	0	0	0	3	1.11434	6.44105	8.00391	3	1.24629	6.1689	7.23871	1	0.259424	1.34188	1.52172	0	0	0	0	0	0	0	0
HCAG_05463	NW_001813978	2022108..2022920	39.9994	-68.0465	-6.08845	2.26917e-10	4.90453e-09	2.13347e-06	3	12.8841	61.2086	9.8963	14	38.5628	222.899	37.3516	19	58.5325	289.725	45.8452	26	50.0183	258.721	39.5648	3	0.895122	2.12513	0.537701	2	0.561193	1.27955	0.342977
HCAG_07473	NW_001813974	complement(8800..10389)	1.12755	-67.784	-6.08287	0.00171735	0.00500514	1	1	0.923718	4.38833	3.29877	2	1.18489	6.84886	5.33594	3	1.9878	9.83923	7.23871	1	0.413774	2.14026	1.52172	0	0	0	0	0	0	0	0
HCAG_08144	NW_001813973	822002..826701	0.326134	-67.7821	-6.08283	0.00170874	0.00498707	1	3	0.7448	3.53834	9.8963	1	0.159231	0.92038	2.66797	1	0.178086	0.881492	2.4129	2	0.222419	1.15047	3.04345	0	0	0	0	0	0	0	0
HCAG_02572	NW_001813981	complement(1604982..1605561)	8.68821	-67.7821	-6.08283	0.0017173	0.00500514	1	3	19.8415	94.2613	9.8963	1	4.24191	24.5189	2.66797	1	4.74421	23.483	2.4129	2	5.92524	30.6485	3.04345	0	0	0	0	0	0	0	0
HCAG_04727	NW_001813979	complement(2433006..2433583)	2.38977	-67.7778	-6.08274	0.00142983	0.0042677	1	2	3.84525	18.2677	6.59753	1	1.23311	7.12759	2.66797	2	2.75826	13.6529	4.82581	2	1.72245	8.90945	3.04345	0	0	0	0	0	0	0	0
HCAG_08963	NW_001813969	173051..173925	7.50225	-67.776	-6.0827	0.00153318	0.0045387	1	1	6.61382	31.4204	3.29877	3	12.7257	73.5568	8.00391	1	4.74421	23.483	2.4129	2	5.92524	30.6485	3.04345	0	0	0	0	0	0	0	0
HCAG_07771	NW_001813974	complement(982410..983238)	2.88565	-67.7716	-6.08261	0.00188475	0.0054274	1	3	6.84189	32.5039	9.8963	0	0	0	0	1	1.63594	8.09757	2.4129	3	3.06478	15.8527	4.56517	0	0	0	0	0	0	0	0
HCAG_03043	NW_001813981	3373232..3374082	6.41532	-67.7667	-6.0825	0.00180323	0.00521821	1	1	6.01257	28.564	3.29877	3	11.5689	66.8698	8.00391	0	0	0	0	3	8.07988	41.7934	4.56517	0	0	0	0	0	0	0	0
HCAG_06338	NW_001813977	complement(2185..7277)	0.209527	-67.7667	-6.0825	0.00181905	0.00525752	1	1	0.196372	0.93291	3.29877	3	0.377843	2.18399	8.00391	0	0	0	0	3	0.263892	1.36499	4.56517	0	0	0	0	0	0	0	0
HCAG_02184	NW_001813981	complement(273132..273519)	5.52495	-67.7655	-6.08248	0.00140741	0.00420746	1	1	5.08756	24.1696	3.29877	2	6.52602	37.7214	5.33594	1	3.64939	18.0638	2.4129	3	6.83682	35.3637	4.56517	0	0	0	0	0	0	0	0
HCAG_00001	NW_001813982	complement(132..1224)	1.20594	-67.7643	-6.08245	0.00138596	0.00415524	1	1	1.09139	5.18489	3.29877	1	0.699986	4.04603	2.66797	2	1.56575	7.75015	4.82581	3	1.46664	7.58627	4.56517	0	0	0	0	0	0	0	0
HCAG_01428	NW_001813982	complement(5067840..5068528)	2.06488	-67.763	-6.08243	0.00172518	0.00502327	1	1	1.83717	8.7279	3.29877	0	0	0	0	3	3.95351	19.5691	7.23871	3	2.46885	12.7702	4.56517	0	0	0	0	0	0	0	0
HCAG_06846	NW_001813977	1764095..1764513	5.36141	-67.755	-6.08226	0.00155379	0.00459394	1	1	5.16705	24.5472	3.29877	1	3.31399	19.1554	2.66797	1	3.70642	18.3461	2.4129	4	9.25819	47.8883	6.08689	0	0	0	0	0	0	0	0
HCAG_01034	NW_001813982	complement(3617384..3618239)	4.26109	-67.7538	-6.08223	0.00175712	0.00510677	1	1	4.03282	19.1588	3.29877	0	0	0	0	2	5.78562	28.6377	4.82581	4	7.22591	37.3762	6.08689	0	0	0	0	0	0	0	0
HCAG_06657	NW_001813977	1081857..1082431	4.72175	-67.7538	-6.08223	0.00176211	0.00511813	1	1	4.4688	21.23	3.29877	0	0	0	0	2	6.4111	31.7337	4.82581	4	8.00709	41.4169	6.08689	0	0	0	0	0	0	0	0
HCAG_00745	NW_001813982	2605165..2608327	92.4042	-67.6363	-6.07973	3.9968e-15	2.86855e-13	3.75779e-11	91	56.2484	267.22	300.188	113	44.7978	258.938	301.48	286	126.808	627.675	690.09	512	141.763	733.273	779.122	71	3.04899	7.23868	12.7256	13	0.525004	1.19704	2.22935
HCAG_07911	NW_001813973	46811..48704	0.921023	-67.5693	-6.0783	0.00201572	0.00574548	1	0	0	0	0	1	0.656643	3.7955	2.66797	1	0.734398	3.63513	2.4129	5	2.29305	11.8609	7.60862	0	0	0	0	0	0	0	0
HCAG_04693	NW_001813979	2325848..2326816	18.3583	-67.3397	-6.07339	1.38334e-13	6.7042e-12	1.30061e-09	17	18.8649	89.622	56.079	11	7.82903	45.253	29.3477	20	15.9202	78.8019	48.2581	62	30.8192	159.413	94.3468	6	0.46258	1.09822	1.0754	3	0.217509	0.495935	0.514466
HCAG_04121	NW_001813979	complement(349473..350385)	4.33291	-66.8921	-6.06376	1.47491e-05	8.28877e-05	0.138671	7	9.93493	47.1981	23.0914	1	0.910282	5.26157	2.66797	2	2.03614	10.0785	4.82581	7	4.45029	23.0193	10.6521	0	0	0	0	1	0.0927293	0.211428	0.171489
HCAG_03961	NW_001813980	2730603..2732426	12.0046	-66.5737	-6.05688	1.29896e-14	7.77887e-13	1.22128e-10	19	12.6167	59.9386	62.6766	18	7.66611	44.3113	48.0234	32	15.2424	75.4472	77.2129	42	12.493	64.6204	63.9124	8	0.369073	0.876224	1.43387	2	0.0867708	0.197843	0.342977
HCAG_06576	NW_001813977	798554..798956	30.1503	-66.3581	-6.0522	2.92511e-08	3.63781e-07	0.000275018	3	15.5011	73.6416	9.8963	6	19.884	114.932	16.0078	13	48.1834	238.499	31.3677	16	37.0328	191.553	24.3476	2	0.717963	1.70453	0.358467	1	0.337593	0.769732	0.171489
HCAG_01423	NW_001813982	5049524..5051622	0.459197	-66.1682	-6.04807	0.00246687	0.00680562	1	0	0	0	0	3	0.951102	5.49752	8.00391	0	0	0	0	4	0.885687	4.58124	6.08689	0	0	0	0	0	0	0	0
HCAG_04643	NW_001813979	2159809..2161042	13.5283	-65.9002	-6.04221	7.00551e-13	2.8028e-11	6.58658e-09	8	6.73163	31.9801	26.3901	27	14.5715	84.2253	72.0351	35	21.1256	104.568	84.4516	31	11.6846	60.4392	47.1734	9	0.526141	1.24912	1.6131	0	0	0	0
HCAG_00759	NW_001813982	complement(2659186..2659722)	17.3784	-65.8366	-6.04082	1.7081e-08	2.2651e-07	0.000160596	6	13.6838	65.0078	19.7926	20	29.2546	169.096	53.3594	10	16.3594	80.9757	24.129	10	10.2159	52.8423	15.2172	4	0.633788	1.50469	0.716934	0	0	0	0
HCAG_08340	NW_001813972	complement(260433..261458)	38.2261	-65.6971	-6.03776	5.55112e-16	4.42302e-14	5.21916e-12	12	23.2064	110.247	39.5852	14	17.3646	100.37	37.3516	56	77.683	384.516	135.123	40	34.6505	179.231	60.8689	7	0.940489	2.23283	1.25463	4	0.505402	1.15235	0.685954
HCAG_03145	NW_001813980	complement(58594..58958)	9.14907	-65.5058	-6.03355	6.93643e-06	4.3147e-05	0.0652163	3	9.53917	45.3179	9.8963	6	12.2363	70.7277	16.0078	4	9.12349	45.1595	9.65161	4	5.69735	29.4697	6.08689	1	0.220912	0.524471	0.179234	0	0	0	0
HCAG_08716	NW_001813971	complement(538726..540329)	7.08933	-64.9196	-6.02058	9.83131e-09	1.39208e-07	9.2434e-05	7	6.29032	29.8836	23.0914	6	3.45808	19.9883	16.0078	22	14.1811	70.1936	53.0839	11	4.42783	22.9031	16.739	2	0.124863	0.29644	0.358467	2	0.117424	0.267733	0.342977
HCAG_05692	NW_001813976	166795..167450	14.7895	-64.8293	-6.01857	9.74607e-06	5.81056e-05	0.0916325	3	17.4048	82.6853	9.8963	2	7.44195	43.0157	5.33594	2	8.32318	41.1982	4.82581	10	25.9879	134.423	15.2172	1	0.403067	0.956929	0.179234	0	0	0	0
HCAG_07799	NW_001813974	complement(1084040..1084571)	21.8091	-64.3051	-6.00686	4.78606e-07	4.14129e-06	0.00449985	4	19.7428	93.7923	13.1951	10	31.6561	182.977	26.6797	7	24.7832	122.672	16.8903	5	11.0546	57.1801	7.60862	2	0.685815	1.62821	0.358467	0	0	0	0
HCAG_04997	NW_001813978	463387..463787	15.8461	-64.1722	-6.00388	1.85694e-05	0.000100686	0.174589	0	0	0	0	3	11.7831	68.1081	8.00391	8	35.1423	173.948	19.3032	6	16.459	85.1348	9.13034	1	0.425459	1.01009	0.179234	0	0	0	0
HCAG_06339	NW_001813977	complement(8440..9133)	12.9161	-63.9641	-5.99919	5.40423e-07	4.60241e-06	0.00508106	7	19.4524	92.413	23.0914	2	3.56463	20.6041	5.33594	10	19.9337	98.6679	24.129	7	8.71359	45.0713	10.6521	1	0.193066	0.458361	0.179234	1	0.181562	0.413973	0.171489
HCAG_01271	NW_001813982	4476160..4478647	1626.32	-63.8441	-5.99648	6.33919e-07	5.33104e-06	0.0059601	6528	2760.55	13114.6	21534.4	8059	2185.78	12634.1	21501.2	1152	349.446	1729.69	2779.66	6385	1209.48	6256.1	9716.2	1399	41.102	97.581	250.748	1014	28.0159	63.8779	173.889
HCAG_08736	NW_001813971	complement(603240..604166)	1.28392	-63.6665	-5.99246	0.00301222	0.00810095	1	2	2.42265	11.5093	6.59753	0	0	0	0	0	0	0	0	5	2.71302	14.0332	7.60862	0	0	0	0	0	0	0	0
HCAG_01640	NW_001813982	complement(5751725..5752822)	10.3623	-63.3522	-5.98532	1.50432e-11	4.24733e-10	1.41436e-07	8	7.96846	37.8559	26.3901	13	8.30495	48.0039	34.6836	19	13.5753	67.1952	45.8452	26	11.6006	60.0046	39.5648	2	0.138402	0.328584	0.358467	4	0.260312	0.593528	0.685954
HCAG_00643	NW_001813982	complement(2201157..2203290)	0.666388	-63.3321	-5.98486	0.00287506	0.00778773	1	0	0	0	0	2	0.970689	5.61074	5.33594	0	0	0	0	5	1.69486	8.76674	7.60862	0	0	0	0	0	0	0	0
HCAG_02237	NW_001813981	466846..469879	6.15275	-63.0045	-5.97738	2.35367e-14	1.3251e-12	2.21292e-10	26	9.11768	43.3155	85.7679	19	4.2734	24.7009	50.6914	19	4.77943	23.6573	45.8452	41	6.44048	33.3136	62.3907	6	0.146181	0.347052	1.0754	4	0.0916477	0.208962	0.685954
HCAG_02675	NW_001813981	1981473..1982782	38.564	-62.6691	-5.96968	1.947e-07	1.92287e-06	0.00183057	1	1.2432	5.90609	3.29877	181	144.321	834.196	482.902	6	5.35062	26.4845	14.4774	6	3.3413	17.283	9.13034	4	0.345486	0.820225	0.716934	18	1.46206	3.33357	3.0868
HCAG_01712	NW_001813982	5980429..5981283	84.3913	-62.2793	-5.96068	1.11022e-16	9.40389e-15	1.04383e-12	35	99.7775	474.015	115.457	55	100.563	581.268	146.738	44	89.9764	445.366	106.168	37	47.2487	244.395	56.3038	17	3.367	7.99366	3.04697	1	0.186258	0.42468	0.171489
HCAG_09215	NW_001813903	complement(1119..2717)	0.719925	-62.2493	-5.95999	0.00262356	0.00718937	1	2	1.24087	5.89501	6.59753	3	1.19378	6.90026	8.00391	1	0.445048	2.2029	2.4129	0	0	0	0	0	0	0	0	0	0	0	0
HCAG_04501	NW_001813979	1656070..1658440	0.786724	-62.1388	-5.95742	0.00290867	0.00786972	1	1	0.697661	3.31439	3.29877	1	0.447459	2.58638	2.66797	4	2.00178	9.90842	9.65161	0	0	0	0	0	0	0	0	0	0	0	0
HCAG_00697	NW_001813982	complement(2396940..2397739)	21.2633	-62.0942	-5.95639	8.23123e-11	1.96921e-09	7.739e-07	9	18.4858	87.8211	29.6889	23	30.2994	175.135	61.3633	14	20.627	102.1	33.7806	17	15.6412	80.9045	25.8693	1	0.142701	0.338788	0.179234	5	0.670992	1.5299	0.857443
HCAG_08744	NW_001813971	complement(637084..638224)	48.4776	-62.0795	-5.95604	0	0	0	31	44.3785	210.83	102.262	41	37.6447	217.592	109.387	59	60.5863	299.891	142.361	80	51.3008	265.355	121.738	2	0.198916	0.472251	0.358467	19	1.77711	4.05192	3.25828
HCAG_08062	NW_001813973	complement(554989..556580)	15.1457	-62.0273	-5.95483	1.64146e-12	5.9818e-11	1.54331e-08	12	13.6838	65.0078	39.5852	25	18.2841	105.685	66.6992	15	12.2695	60.7318	36.1935	32	16.3455	84.5476	48.6951	4	0.316894	0.752344	0.716934	4	0.298013	0.679487	0.685954
HCAG_07299	NW_001813975	1106954..1107662	13.9507	-61.676	-5.94664	9.31369e-06	5.60252e-05	0.0875674	3	15.0314	71.4101	9.8963	5	16.0679	92.8747	13.3398	5	17.9705	88.9506	12.0645	3	6.73323	34.8279	4.56517	1	0.348103	0.826439	0.179234	0	0	0	0
HCAG_05652	NW_001813978	complement(2711474..2714700)	16.5319	-61.646	-5.94594	7.57905e-06	4.6574e-05	0.0712583	2	12.9683	61.6087	6.59753	3	12.4762	72.1145	8.00391	5	23.2559	115.113	12.0645	6	17.4272	90.1427	9.13034	0	0	0	0	1	0.423646	0.965938	0.171489
HCAG_02684	NW_001813981	2034527..2039727	8.82191	-61.6395	-5.94578	0	0	0	24	8.69287	41.2974	79.1704	27	6.27227	36.2547	72.0351	42	10.9122	54.0134	101.342	58	9.4103	48.6751	88.2599	8	0.201313	0.47794	1.43387	7	0.165653	0.3777	1.20042
HCAG_00266	NW_001813982	complement(872659..875314)	6.339	-61.4235	-5.94072	1.52047e-11	4.28008e-10	1.42955e-07	20	8.36134	39.7224	65.9753	23	6.16713	35.647	61.3633	13	3.89853	19.297	31.3677	37	6.92901	35.8405	56.3038	9	0.261407	0.620613	1.6131	0	0	0	0
HCAG_00478	NW_001813982	1649399..1649794	3.0021	-61.2579	-5.93682	0.00267144	0.00729293	1	2	5.01047	23.8034	6.59753	1	1.60679	9.28747	2.66797	3	5.39115	26.6852	7.23871	0	0	0	0	0	0	0	0	0	0	0	0
HCAG_02681	NW_001813981	complement(2026942..2029679)	3.85426	-61.2053	-5.93558	2.25327e-07	2.17731e-06	0.00211852	0	0	0	0	8	2.79073	16.1309	21.3437	18	7.02268	34.7609	43.4322	23	5.60364	28.985	34.9996	2	0.075575	0.179424	0.358467	2	0.0710722	0.162049	0.342977
HCAG_01812	NW_001813982	6313780..6314772	11.1539	-61.2019	-5.9355	2.39096e-05	0.000125585	0.224798	3	13.4064	63.69	9.8963	6	17.1969	99.401	16.0078	0	0	0	0	7	14.0124	72.4796	10.6521	1	0.31047	0.737094	0.179234	0	0	0	0
HCAG_07048	NW_001813975	161529..162667	284.377	-61.1106	-5.93335	3.36944e-08	4.11421e-07	0.000316794	513	468.631	2226.34	1692.27	412	241.391	1395.28	1099.2	357	233.934	1157.93	861.406	473	193.553	1001.16	719.775	91	5.77544	13.7116	16.3102	108	6.44597	14.6972	18.5208
HCAG_00888	NW_001813982	complement(3080449..3083183)	26.3953	-61.0935	-5.93295	0	0	0	25	29.1101	138.294	82.4692	37	27.6322	159.718	98.7148	26	21.7165	107.492	62.7355	52	27.1226	140.292	79.1296	3	0.242692	0.576179	0.537701	11	0.83685	1.90807	1.88637
HCAG_08737	NW_001813971	608853..609620	6.18709	-60.5735	-5.92061	1.47149e-06	1.10591e-05	0.0138349	10	13.8946	66.0093	32.9877	1	0.891158	5.15103	2.66797	5	4.98342	24.667	12.0645	8	4.9792	25.7551	12.1738	1	0.0965328	0.22918	0.179234	1	0.0907812	0.206987	0.171489
HCAG_02689	NW_001813981	2048457..2051200	4.9127	-60.5315	-5.91961	1.69531e-10	3.73285e-09	1.59393e-06	5	2.44594	11.62	16.4938	9	2.82376	16.3218	24.0117	21	7.36897	36.475	50.671	32	7.01212	36.2704	48.6951	5	0.169932	0.403439	0.896168	1	0.0319614	0.072874	0.171489
HCAG_08539	NW_001813972	complement(995590..996163)	2.17078	-60.5271	-5.91951	0.00276317	0.00751282	1	1	1.99212	9.46398	3.29877	3	3.83305	22.1557	8.00391	2	2.85796	14.1464	4.82581	0	0	0	0	0	0	0	0	0	0	0	0
HCAG_00505	NW_001813982	1749901..1751100	7.91118	-60.1262	-5.90992	2.74274e-07	2.57872e-06	0.00257872	12	16.3304	77.5813	39.5852	10	8.72822	50.4505	26.6797	3	2.92853	14.4956	7.23871	6	3.65756	18.9188	9.13034	3	0.28364	0.673394	0.537701	0	0	0	0
HCAG_03892	NW_001813980	2487868..2490481	2.61363	-60.1227	-5.90984	3.9706e-07	3.56899e-06	0.00373316	6	3.69487	17.5533	19.7926	3	1.18489	6.84886	8.00391	7	3.09213	15.3055	16.8903	9	2.48264	12.8416	13.6955	1	0.0427836	0.101573	0.179234	1	0.0402345	0.0917371	0.171489
HCAG_09116	NW_001813961	13430..14137	2.10706	-60.1081	-5.90949	0.00275842	0.00750208	1	1	1.90052	9.02886	3.29877	2	2.43788	14.0913	5.33594	3	4.08984	20.2439	7.23871	0	0	0	0	0	0	0	0	0	0	0	0
HCAG_08541	NW_001813972	999460..1000850	2.38285	-59.5753	-5.89664	2.20902e-05	0.000117076	0.207692	1	0.990093	4.70366	3.29877	8	5.08014	29.364	21.3437	3	2.13063	10.5462	7.23871	3	1.33052	6.88215	4.56517	1	0.0687869	0.163308	0.179234	0	0	0	0
HCAG_07954	NW_001813973	196967..198854	8.30011	-59.2367	-5.88842	3.79174e-12	1.22931e-10	3.565e-08	11	8.15606	38.7472	36.2864	12	5.70661	32.9851	32.0156	17	9.04166	44.7545	41.0193	31	10.2961	53.2569	47.1734	5	0.257565	0.61149	0.896168	2	0.0968876	0.22091	0.342977
HCAG_08307	NW_001813972	complement(119926..120564)	5.56077	-59.1745	-5.8869	0.0028313	0.00768029	1	2	10.1751	48.3391	6.59753	3	9.78903	56.5821	8.00391	0	0	0	0	1	2.27894	11.7879	1.52172	0	0	0	0	0	0	0	0
HCAG_00990	NW_001813982	3438582..3439402	394.301	-59.0554	-5.884	1.03406e-12	3.96826e-11	9.72225e-09	44	167.246	794.539	145.146	47	114.58	662.293	125.395	146	398.078	1970.41	352.284	527	897.3	4641.31	801.948	60	15.8447	37.6172	10.754	6	1.49006	3.39744	1.02893
HCAG_01264	NW_001813982	complement(4446443..4447777)	31.6167	-58.5879	-5.87253	7.43849e-15	4.96005e-13	6.99367e-11	37	55.8702	265.424	122.054	11	10.6532	61.5772	29.3477	16	17.3305	85.7825	38.6064	63	42.6131	220.417	95.8686	6	0.629447	1.49438	1.0754	7	0.690601	1.57461	1.20042
HCAG_09281	NW_001813820	107..1263	0.994783	-58.5556	-5.87174	0.00344136	0.00911683	1	3	2.74813	13.0556	9.8963	0	0	0	0	0	0	0	0	3	1.23101	6.36742	4.56517	0	0	0	0	0	0	0	0
HCAG_07601	NW_001813974	complement(419776..422522)	5.16784	-58.4916	-5.87016	8.89702e-10	1.61798e-08	8.36497e-06	4	1.78994	8.5035	13.1951	11	3.15704	18.2482	29.3477	34	10.9136	54.0203	82.0387	24	4.81075	24.8838	36.5214	7	0.217623	0.516664	1.25463	0	0	0	0
HCAG_07884	NW_001813974	1363615..1365880	5.03433	-58.2592	-5.86441	7.02316e-12	2.1721e-10	6.60317e-08	8	3.55582	16.8927	26.3901	14	3.99105	23.0689	37.3516	27	8.60845	42.6102	65.1484	20	3.98202	20.5971	30.4345	2	0.0617602	0.146626	0.358467	5	0.145201	0.331067	0.857443
HCAG_06779	NW_001813977	1509452..1510243	6.54582	-58.2418	-5.86398	7.65476e-07	6.28559e-06	0.007197	0	0	0	0	8	6.42714	37.1499	21.3437	7	6.28968	31.1327	16.8903	24	13.4665	69.6557	36.5214	3	0.261077	0.619829	0.537701	0	0	0	0
HCAG_03511	NW_001813980	complement(1244832..1245309)	5.72322	-58.2383	-5.8639	0.00375343	0.00981361	1	0	0	0	0	4	16.9677	98.0757	10.6719	0	0	0	0	2	5.92524	30.6485	3.04345	0	0	0	0	0	0	0	0
HCAG_06770	NW_001813977	1474569..1475853	11.3031	-58.2368	-5.86386	6.62326e-12	2.05518e-10	6.22719e-08	8	6.59733	31.3421	26.3901	22	11.6362	67.2589	58.6953	25	14.7887	73.2012	60.3226	33	12.1903	63.0549	50.2169	7	0.401057	0.952156	1.25463	2	0.10776	0.2457	0.342977
HCAG_09290	NW_001813805	482..1072	1.86664	-58.2139	-5.86329	0.00226074	0.00631852	1	2	3.35727	15.9495	6.59753	2	2.15326	12.4462	5.33594	1	1.20411	5.96014	2.4129	1	0.751935	3.8894	1.52172	0	0	0	0	0	0	0	0
HCAG_06883	NW_001813977	complement(1897240..1897647)	6.26107	-58.2102	-5.8632	0.00219683	0.00618124	1	1	6.01257	28.564	3.29877	2	7.71257	44.5799	5.33594	2	8.62584	42.6963	4.82581	1	2.69329	13.9311	1.52172	0	0	0	0	0	0	0	0
HCAG_02389	NW_001813981	976987..977508	6.26138	-58.2091	-5.86317	0.00239035	0.00663539	1	1	5.9052	28.0539	3.29877	1	3.78742	21.8919	2.66797	3	12.7077	62.9008	7.23871	1	2.6452	13.6824	1.52172	0	0	0	0	0	0	0	0
HCAG_06211	NW_001813976	complement(1971729..1972020)	6.37523	-58.2091	-5.86317	0.00239875	0.00665676	1	1	6.01257	28.564	3.29877	1	3.85628	22.2899	2.66797	3	12.9388	64.0444	7.23871	1	2.69329	13.9311	1.52172	0	0	0	0	0	0	0	0
HCAG_07940	NW_001813973	143631..144100	4.76733	-58.2075	-5.86313	0.00278255	0.00755894	1	3	12.4009	58.9133	9.8963	0	0	0	0	1	2.96513	14.6768	2.4129	2	3.70328	19.1553	3.04345	0	0	0	0	0	0	0	0
HCAG_02720	NW_001813981	2175054..2176585	0.882435	-58.2022	-5.863	0.00204827	0.0058196	1	1	0.906003	4.30417	3.29877	2	1.16217	6.71751	5.33594	1	0.649892	3.21684	2.4129	2	0.811677	4.19843	3.04345	0	0	0	0	0	0	0	0
HCAG_09219	NW_001813900	complement(1960..2929)	1.10304	-58.2022	-5.863	0.0020569	0.00584082	1	1	1.1325	5.38021	3.29877	2	1.45271	8.39689	5.33594	1	0.812365	4.02105	2.4129	2	1.0146	5.24803	3.04345	0	0	0	0	0	0	0	0
HCAG_08581	NW_001813971	complement(39193..41885)	0.54964	-58.2022	-5.863	0.00205927	0.00584579	1	1	0.564319	2.68092	3.29877	2	0.723876	4.18412	5.33594	1	0.404796	2.00366	2.4129	2	0.505567	2.61506	3.04345	0	0	0	0	0	0	0	0
HCAG_09159	NW_001813938	8168..9397	0.850693	-58.2012	-5.86298	0.00201169	0.0057367	1	1	0.856713	4.07	3.29877	1	0.549471	3.17603	2.66797	2	1.22907	6.08367	4.82581	2	0.767519	3.97001	3.04345	0	0	0	0	0	0	0	0
HCAG_07148	NW_001813975	complement(517891..518590)	2.5742	-58.2001	-5.86295	0.00252782	0.00695945	1	1	2.54378	12.0848	3.29877	0	0	0	0	3	5.47409	27.0957	7.23871	2	2.27894	11.7879	3.04345	0	0	0	0	0	0	0	0
HCAG_04811	NW_001813979	complement(2693917..2694588)	1.62347	-58.1985	-5.86291	0.00225831	0.00631359	1	0	0	0	0	2	2.30539	13.3255	5.33594	2	2.57838	12.7625	4.82581	2	1.61012	8.3284	3.04345	0	0	0	0	0	0	0	0
HCAG_09142	NW_001813950	complement(134..1429)	0.706013	-58.1975	-5.86288	0.00249383	0.00687191	1	0	0	0	0	1	0.490962	2.83784	2.66797	3	1.6473	8.1538	7.23871	2	0.685792	3.54728	3.04345	0	0	0	0	0	0	0	0
HCAG_07489	NW_001813974	complement(70765..72640)	0.534437	-58.1943	-5.86281	0.00242261	0.00671305	1	1	0.589467	2.80039	3.29877	2	0.756134	4.37057	5.33594	0	0	0	0	3	0.792145	4.09739	4.56517	0	0	0	0	0	0	0	0
HCAG_07475	NW_001813974	complement(12181..13886)	0.681732	-58.1932	-5.86278	0.00209352	0.00592869	1	1	0.736506	3.49893	3.29877	1	0.472373	2.73039	2.66797	1	0.528309	2.61503	2.4129	3	0.98974	5.11946	4.56517	0	0	0	0	0	0	0	0
HCAG_04024	NW_001813980	2947873..2948718	0.95805	-58.1916	-5.86274	0.00316381	0.00845907	1	0	0	0	0	3	2.25634	13.042	8.00391	0	0	0	0	3	1.57586	8.1512	4.56517	0	0	0	0	0	0	0	0
HCAG_06117	NW_001813976	complement(1687237..1690622)	0.280944	-58.1906	-5.86271	0.00229099	0.00638875	1	0	0	0	0	2	0.431089	2.49176	5.33594	1	0.241068	1.19324	2.4129	3	0.451619	2.33601	4.56517	0	0	0	0	0	0	0	0
HCAG_00988	NW_001813982	complement(3433283..3433821)	3.87298	-58.1895	-5.86269	0.00225542	0.00630928	1	0	0	0	0	1	2.90542	16.7938	2.66797	2	6.49892	32.1684	4.82581	3	6.08758	31.4882	4.56517	0	0	0	0	0	0	0	0
HCAG_03066	NW_001813981	complement(3435819..3441270)	0.162637	-58.1885	-5.86266	0.00306872	0.00823405	1	0	0	0	0	0	0	0	0	3	0.400468	1.98224	7.23871	3	0.250081	1.29355	4.56517	0	0	0	0	0	0	0	0
HCAG_05736	NW_001813976	306744..307109	4.82329	-58.1816	-5.86249	0.00257064	0.00706288	1	0	0	0	0	1	3.9277	22.7027	2.66797	1	4.39279	21.7435	2.4129	4	10.9727	56.7565	6.08689	0	0	0	0	0	0	0	0
HCAG_07764	NW_001813974	complement(957831..958346)	11.1804	-58.0571	-5.8594	1.37211e-06	1.04458e-05	0.0129006	1	3.17972	15.106	3.29877	5	10.1969	58.9397	13.3398	5	11.4044	56.4494	12.0645	14	19.9407	103.144	21.3041	2	0.441823	1.04894	0.358467	0	0	0	0
HCAG_09347	NW_001813711	47..751	4.08269	-57.8401	-5.854	1.21952e-05	7.05162e-05	0.114659	3	4.70177	22.3368	9.8963	5	5.02596	29.0509	13.3398	4	4.49688	22.2587	9.65161	3	2.10613	10.894	4.56517	0	0	0	0	1	0.102398	0.233473	0.171489
HCAG_08762	NW_001813971	complement(714007..714420)	6.27046	-57.8127	-5.85332	1.19032e-05	6.89548e-05	0.111914	2	5.37709	25.5451	6.59753	5	8.62177	49.8352	13.3398	2	3.85708	19.0918	4.82581	6	7.22591	37.3762	9.13034	0	0	0	0	1	0.175658	0.400511	0.171489
HCAG_08504	NW_001813972	complement(850308..850514)	11.1778	-57.8115	-5.85328	1.18011e-05	6.84056e-05	0.110954	2	9.58525	45.5368	6.59753	5	15.3692	88.8367	13.3398	2	6.87567	34.0333	4.82581	6	12.881	66.6272	9.13034	1	0.332968	0.790506	0.179234	0	0	0	0
HCAG_00299	NW_001813982	complement(1006392..1006856)	10.4899	-57.8038	-5.85309	1.10927e-05	6.4904e-05	0.104294	2	9.18586	43.6395	6.59753	4	11.7831	68.1081	10.6719	2	6.58918	32.6152	4.82581	7	14.4016	74.4929	10.6521	0	0	0	0	1	0.300082	0.684206	0.171489
HCAG_07867	NW_001813974	complement(1329479..1329802)	6.69716	-57.7847	-5.85262	1.50989e-05	8.43993e-05	0.14196	2	6.12391	29.093	6.59753	2	3.9277	22.7027	5.33594	2	4.39279	21.7435	4.82581	9	12.3443	63.8511	13.6955	1	0.21273	0.505046	0.179234	0	0	0	0
HCAG_03560	NW_001813980	1408852..1409612	8.16833	-57.6689	-5.84972	1.41803e-07	1.45615e-06	0.00133324	6	9.06003	43.0417	19.7926	3	2.90542	16.7938	8.00391	11	11.9147	58.9755	26.5419	13	8.79317	45.4829	19.7824	0	0	0	0	3	0.295972	0.674833	0.514466
HCAG_01636	NW_001813982	5746120..5747136	8.52592	-57.6668	-5.84967	8.37259e-09	1.2055e-07	7.87191e-05	10	12.1132	57.5466	32.9877	10	7.76907	44.9065	26.6797	7	6.08232	30.1063	16.8903	15	8.13907	42.0996	22.8258	2	0.168314	0.399597	0.358467	2	0.158285	0.3609	0.342977
HCAG_00919	NW_001813982	complement(3181704..3183977)	5.26651	-57.6516	-5.84929	2.5318e-10	5.39772e-09	2.38039e-06	10	5.35966	25.4623	32.9877	19	6.53131	37.752	50.6914	12	4.6135	22.8359	28.9548	19	4.56157	23.5949	28.9127	5	0.186182	0.442017	0.896168	1	0.0350177	0.0798425	0.171489
HCAG_02554	NW_001813981	1528398..1529328	13.3571	-57.6019	-5.84804	8.77485e-10	1.60175e-08	8.25011e-06	12	16.4659	78.2251	39.5852	10	8.80065	50.8691	26.6797	13	12.7956	63.3358	31.3677	25	15.3663	79.4827	38.0431	6	0.571987	1.35797	1.0754	0	0	0	0
HCAG_03706	NW_001813980	1889774..1894641	0.779604	-56.9654	-5.83201	1.44164e-06	1.0887e-05	0.0135543	2	0.438292	2.0822	6.59753	3	0.421661	2.43727	8.00391	5	0.785986	3.89048	12.0645	15	1.47248	7.61643	22.8258	2	0.0304504	0.0722928	0.358467	0	0	0	0
HCAG_06988	NW_001813977	complement(2277501..2279228)	6.21586	-56.9159	-5.83076	1.22935e-09	2.14043e-08	1.15583e-05	7	4.67644	22.2165	23.0914	14	5.99866	34.6732	37.3516	9	4.31292	21.3481	21.7161	33	9.87541	51.0809	50.2169	6	0.278483	0.661151	1.0754	0	0	0	0
HCAG_09052	NW_001813967	complement(69574..70256)	9.10894	-56.78	-5.82731	5.6545e-05	0.000263186	0.531636	0	0	0	0	17	28.845	166.729	45.3555	4	7.59074	37.5727	9.65161	0	0	0	0	1	0.183798	0.43636	0.179234	1	0.172847	0.394103	0.171489
HCAG_03869	NW_001813980	2408115..2409443	671.046	-56.5562	-5.82161	3.72581e-07	3.37802e-06	0.00350301	906	768.221	3649.6	2988.68	1168	635.199	3671.55	3116.19	1179	717.106	3549.54	2844.81	1484	563.658	2915.54	2258.24	399	23.505	55.8037	71.5142	148	8.19918	18.6946	25.3803
HCAG_05428	NW_001813978	1910522..1911160	18.0034	-56.5275	-5.82088	2.06134e-06	1.50325e-05	0.0193807	1	3.40919	16.1961	3.29877	3	6.55966	37.9159	8.00391	21	51.3549	254.197	50.671	7	10.6899	55.2937	10.6521	0	0	0	0	3	0.668225	1.52359	0.514466
HCAG_06855	NW_001813977	complement(1807883..1809039)	8.53959	-56.3822	-5.81717	7.23251e-05	0.000325983	0.680001	0	0	0	0	1	2.2806	13.1822	2.66797	10	25.5065	126.252	24.129	4	6.37123	32.9554	6.08689	1	0.247041	0.586505	0.179234	0	0	0	0
HCAG_00634	NW_001813982	2160671..2162782	811.637	-56.0946	-5.80979	0.000102918	0.000441238	0.967636	48	24.7631	117.643	158.341	72	23.8235	137.704	192.094	8538	3159.6	15639.4	20601.4	166	38.3616	198.426	252.606	492	17.6343	41.866	88.1829	569	19.1791	43.7294	97.577
HCAG_00356	NW_001813982	1211651..1212486	28.4797	-55.6767	-5.799	7.53027e-06	4.63045e-05	0.0707996	14	25.1613	119.534	46.1827	77	88.7574	513.032	205.434	0	0	0	0	0	0	0	0	1	0.124863	0.29644	0.179234	11	1.29166	2.94506	1.88637
HCAG_04117	NW_001813979	complement(325332..327786)	30.6864	-55.6646	-5.79869	1.12565e-10	2.58762e-09	1.05833e-06	199	106.141	504.247	656.455	15	5.13135	29.66	40.0195	15	5.73897	28.4068	36.1935	24	5.73411	29.6598	36.5214	18	0.667011	1.58356	3.2262	20	0.696966	1.58912	3.42977
HCAG_03586	NW_001813980	1512877..1514390	7.33981	-55.4289	-5.79257	3.23041e-09	5.183e-08	3.03724e-05	5	4.11307	19.5401	16.4938	22	11.6072	67.0916	58.6953	10	5.90076	29.2077	24.129	21	7.73819	40.026	31.9562	3	0.171454	0.407052	0.537701	3	0.161238	0.367633	0.514466
HCAG_01418	NW_001813982	complement(5026330..5028655)	6.9206	-55.3822	-5.79135	7.13482e-10	1.35245e-08	6.70816e-06	1	0.532514	2.52982	3.29877	31	10.5877	61.1986	82.707	24	9.16756	45.3777	57.9097	31	7.39463	38.2489	47.1734	5	0.184982	0.43917	0.896168	4	0.139169	0.317313	0.685954
HCAG_08179	NW_001813973	952301..952558	41.4961	-55.3683	-5.79099	1.38702e-08	1.87908e-07	0.000130408	9	47.2416	224.432	29.6889	9	30.2994	175.135	24.0117	11	41.4177	205.01	26.5419	20	47.0257	243.242	30.4345	0	0	0	0	5	1.71476	3.90975	0.857443
HCAG_00254	NW_001813982	complement(821861..822481)	8.62366	-55.3526	-5.79058	7.00807e-07	5.8104e-06	0.00658899	7	14.6509	69.6022	23.0914	5	6.71189	38.7958	13.3398	5	7.50666	37.1566	12.0645	6	5.62523	29.0967	9.13034	1	0.14541	0.345221	0.179234	1	0.136746	0.31179	0.171489
HCAG_00298	NW_001813982	1004535..1005780	8.58146	-55.3243	-5.78984	6.41196e-07	5.37781e-06	0.00602853	6	13.3164	63.2626	19.7926	4	5.69384	32.9113	10.6719	4	6.36807	31.5207	9.65161	9	8.94752	46.2813	13.6955	2	0.308387	0.732147	0.358467	0	0	0	0
HCAG_08960	NW_001813969	165391..165731	21.6508	-55.314	-5.78957	7.17705e-07	5.94002e-06	0.00674786	4	24.0503	114.256	13.1951	7	26.994	156.03	18.6758	2	8.62584	42.6963	4.82581	10	26.9329	139.311	15.2172	1	0.417724	0.991726	0.179234	1	0.392835	0.895688	0.171489
HCAG_00467	NW_001813982	1608494..1609844	15.1994	-55.2832	-5.78877	1.26619e-10	2.88949e-09	1.19047e-06	8	9.87138	46.8962	26.3901	9	7.12261	41.1698	24.0117	37	32.7492	162.102	89.2774	20	11.0546	57.1801	30.4345	3	0.257181	0.610578	0.537701	5	0.403096	0.919083	0.857443
HCAG_00492	NW_001813982	1704189..1706303	12.5276	-55.1256	-5.78465	2.21834e-11	6.01061e-10	2.08568e-07	13	14.979	71.1612	42.884	14	10.3461	59.8023	37.3516	15	12.3978	61.3666	36.1935	24	12.3873	64.0735	36.5214	1	0.0800516	0.190052	0.179234	6	0.451692	1.02988	1.02893
HCAG_07740	NW_001813974	complement(882845..884250)	7.00524	-54.9984	-5.78132	1.20029e-08	1.65714e-07	0.000112852	4	3.8341	18.2147	13.1951	10	6.1477	35.5347	26.6797	10	6.87567	34.0333	24.129	26	11.1635	57.7436	39.5648	3	0.199781	0.474304	0.537701	2	0.125252	0.285582	0.342977
HCAG_02789	NW_001813981	2410007..2410892	11.0461	-54.8747	-5.77807	9.38016e-07	7.49934e-06	0.00881922	1	2.29647	10.9099	3.29877	16	23.5662	136.216	42.6875	8	13.1784	65.2304	19.3032	5	5.14344	26.6046	7.60862	2	0.319095	0.757569	0.358467	1	0.150041	0.342103	0.171489
HCAG_02418	NW_001813981	1075185..1077639	36.1956	-54.6751	-5.77281	7.77778e-11	1.87504e-09	7.31267e-07	8	12.2478	58.186	26.3901	10	9.81924	56.7568	26.6797	103	113.114	559.894	248.529	14	9.60109	49.6619	21.3041	5	0.531824	1.26261	0.896168	11	1.1003	2.50876	1.88637
HCAG_07847	NW_001813974	1248724..1249710	8.99965	-54.4154	-5.76594	2.6143e-07	2.47321e-06	0.00245796	13	13.0668	62.0768	42.884	23	14.8274	85.7044	61.3633	0	0	0	0	18	8.10444	41.9205	27.391	4	0.279329	0.66316	0.716934	2	0.131343	0.29947	0.342977
HCAG_07545	NW_001813974	239349..240707	11.3771	-54.3417	-5.76399	6.25516e-08	7.11998e-07	0.00058811	4	7.11164	33.7854	13.1951	6	6.84179	39.5467	16.0078	16	20.4052	101.002	38.6064	14	11.1497	57.6719	21.3041	4	0.494082	1.17301	0.716934	0	0	0	0
HCAG_01358	NW_001813982	4801999..4803685	24.3799	-54.2669	-5.762	6.16412e-11	1.52095e-09	5.79551e-07	10	21.0631	100.065	32.9877	32	43.2297	249.874	85.375	12	18.1307	89.7438	28.9548	16	15.0962	78.0854	24.3476	6	0.878018	2.08452	1.0754	2	0.275235	0.627552	0.342977
HCAG_08148	NW_001813973	841844..842499	105.057	-54.1652	-5.75929	1.99865e-09	3.35559e-08	1.87913e-05	20	43.2276	205.362	65.9753	251	347.948	2011.19	669.66	5	7.75198	38.3708	12.0645	22	21.2999	110.174	33.4779	21	3.15341	7.48656	3.7639	18	2.54187	5.79563	3.0868
HCAG_03514	NW_001813980	complement(1252692..1253186)	18.7649	-53.5323	-5.74234	1.54464e-08	2.06783e-07	0.000145227	5	15.1693	72.0652	16.4938	8	15.5667	89.9777	21.3437	11	23.9387	118.492	26.5419	15	20.385	105.442	22.8258	1	0.210778	0.500412	0.179234	3	0.594659	1.35586	0.514466
HCAG_02307	NW_001813981	694433..696125	44.314	-53.4094	-5.73902	2.22045e-16	1.83128e-14	2.08766e-12	73	50.0839	237.935	240.81	167	73.4854	424.757	445.551	66	32.4811	160.775	159.252	69	21.2055	109.686	104.999	42	2.00195	4.75288	7.52781	6	0.268954	0.61323	1.02893
HCAG_05343	NW_001813978	1657716..1658821	13.5892	-53.2896	-5.73578	4.85696e-11	1.23405e-09	4.56651e-07	10	10.4319	49.559	32.9877	24	16.0577	92.8161	64.0312	26	19.4558	96.3023	62.7355	18	8.41123	43.5073	27.391	8	0.579806	1.37653	1.43387	1	0.0681575	0.155403	0.171489
HCAG_00263	NW_001813982	complement(857446..863335)	6.65595	-53.2697	-5.73524	2.22045e-16	1.83128e-14	2.08766e-12	33	6.20398	29.4734	108.859	37	4.46136	25.7874	98.7148	74	9.9793	49.3956	178.555	71	5.97914	30.9273	108.042	22	0.287348	0.682199	3.94314	3	0.0368492	0.0840185	0.514466
HCAG_07441	NW_001813975	1717792..1719519	2.06465	-53.2301	-5.73417	7.17648e-06	4.43903e-05	0.0674733	0	0	0	0	3	1.10466	6.38514	8.00391	13	5.35371	26.4999	31.3677	7	1.8002	9.31161	10.6521	2	0.0797736	0.189392	0.358467	0	0	0	0
HCAG_07744	NW_001813974	895349..897793	4.30342	-53.0245	-5.72859	3.67517e-10	7.52809e-09	3.45539e-06	16	6.4921	30.8421	52.7803	18	4.68432	27.0761	48.0234	12	3.49267	17.2881	28.9548	14	2.54458	13.1619	21.3041	1	0.02819	0.0669263	0.179234	6	0.159062	0.362671	1.02893
HCAG_04057	NW_001813979	complement(115606..121110)	0.68676	-52.9351	-5.72615	7.72042e-07	6.33398e-06	0.00725874	4	0.754142	3.58272	13.1951	6	0.725527	4.19366	16.0078	5	0.676199	3.34706	12.0645	7	0.591173	3.05786	10.6521	2	0.026197	0.0621949	0.358467	0	0	0	0
HCAG_04656	NW_001813979	2203585..2205320	17.4319	-52.93	-5.72601	6.06182e-14	3.1488e-12	5.69932e-10	12	11.5694	54.9628	39.5852	26	16.0772	92.9289	69.3672	29	20.0557	99.272	69.9742	51	22.0253	113.927	77.6079	12	0.803783	1.90828	2.1508	1	0.0629911	0.143623	0.171489
HCAG_04658	NW_001813979	complement(2207932..2209766)	13.5215	-52.4825	-5.71376	8.65974e-15	5.53441e-13	8.14189e-11	16	9.87138	46.8962	52.7803	42	16.6194	96.0629	112.055	38	16.8172	83.2418	91.6903	39	10.7782	55.7506	59.3472	13	0.557225	1.32292	2.33004	3	0.120929	0.275725	0.514466
HCAG_07849	NW_001813974	1253322..1256873	9.79272	-52.4796	-5.71369	0	0	0	44	16.8798	80.1913	145.146	34	8.36572	48.3552	90.7109	25	6.87966	34.053	60.3226	41	7.04568	36.444	62.3907	13	0.346488	0.822604	2.33004	5	0.125324	0.285747	0.857443
HCAG_00301	NW_001813982	complement(1008335..1009146)	8.74796	-52.4102	-5.71178	2.18115e-07	2.11632e-06	0.00205071	4	7.64604	36.3242	13.1951	4	4.90395	28.3456	10.6719	7	9.59812	47.5089	16.8903	15	12.8437	66.4346	22.8258	3	0.398407	0.945866	0.537701	0	0	0	0
HCAG_03123	NW_001813981	3641816..3642770	6.55657	-52.3962	-5.71139	5.37518e-07	4.58513e-06	0.00505374	11	13.6752	64.967	36.2864	4	3.18941	18.4353	10.6719	8	7.13415	35.3127	19.3032	4	2.22754	11.522	6.08689	3	0.259114	0.615169	0.537701	0	0	0	0
HCAG_00033	NW_001813982	complement(109672..111366)	194.82	-52.1868	-5.70561	1.78768e-07	1.77672e-06	0.00168077	375	244.594	1162	1237.04	645	269.826	1559.64	1720.84	385	180.13	891.611	928.968	290	84.7298	438.268	441.3	68	3.08143	7.31569	12.1879	164	6.9889	15.9351	28.1241
HCAG_04586	NW_001813979	1956514..1957446	12.1141	-52.1727	-5.70522	2.61052e-07	2.47321e-06	0.00245441	7	17.6705	83.9477	23.0914	7	11.3334	65.5086	18.6758	2	3.62154	17.9259	4.82581	14	15.8308	81.8853	21.3041	2	0.35076	0.832747	0.358467	1	0.164931	0.376052	0.171489
HCAG_07514	NW_001813974	complement(159906..166224)	3.5761	-52.1722	-5.70521	1.83095e-10	4.00339e-09	1.72146e-06	8	2.00419	9.52134	26.3901	12	1.92814	11.145	32.0156	19	3.4144	16.9006	45.8452	62	6.95767	35.9888	94.3468	10	0.174052	0.413219	1.79234	0	0	0	0
HCAG_00369	NW_001813982	1244051..1244627	16.1861	-52.0191	-5.70097	4.28718e-09	6.6515e-08	4.03081e-05	9	18.8368	89.4885	29.6889	11	14.7662	85.3507	29.3477	12	18.016	89.1758	28.9548	14	13.1255	67.8923	21.3041	3	0.436231	1.03566	0.537701	2	0.273493	0.62358	0.342977
HCAG_01203	NW_001813982	4233575..4236221	189.234	-51.8818	-5.69716	1.36684e-09	2.35366e-08	1.2851e-05	138	120.093	570.529	455.23	231	128.932	745.246	616.301	399	249.071	1232.86	962.748	664	258.84	1338.86	1010.42	122	7.37612	17.5118	21.8665	40	2.27431	5.18556	6.85954
HCAG_08917	NW_001813969	23155..24731	1.55594	-51.5694	-5.68844	5.28338e-05	0.000248994	0.496743	6	3.89048	18.4826	19.7926	1	0.415874	2.40382	2.66797	1	0.465119	2.30225	2.4129	5	1.45227	7.51189	7.60862	1	0.0450486	0.106951	0.179234	0	0	0	0
HCAG_07883	NW_001813974	complement(1358089..1358427)	30.6995	-50.7098	-5.66419	9.11055e-08	9.86654e-07	0.000856574	4	16.5346	78.5511	13.1951	5	13.256	76.6216	13.3398	22	65.2329	322.891	53.0839	15	27.7746	143.665	22.8258	5	1.43593	3.40906	0.896168	0	0	0	0
HCAG_05305	NW_001813978	1525760..1528247	16.2581	-50.6452	-5.66235	1.5725e-09	2.68323e-08	1.47846e-05	14	22.9192	108.883	46.1827	7	7.34985	42.4833	18.6758	4	4.69724	23.2504	9.65161	41	30.0662	155.518	62.3907	4	0.454947	1.0801	0.716934	3	0.32088	0.731626	0.514466
HCAG_01926	NW_001813982	6793170..6794746	2.70473	-50.5388	-5.65932	1.63808e-06	1.21588e-05	0.0154012	6	4.40921	20.9469	19.7926	2	0.942647	5.44865	5.33594	6	3.16281	15.6553	14.4774	7	2.30426	11.9189	10.6521	2	0.10211	0.242422	0.358467	0	0	0	0
HCAG_05339	NW_001813978	complement(1647593..1647925)	10.0973	-50.5377	-5.65929	1.06569e-06	8.35663e-06	0.0100196	2	5.9584	28.3067	6.59753	6	11.4646	66.2674	16.0078	7	14.9592	74.0453	16.8903	6	8.00709	41.4169	9.13034	1	0.20698	0.491396	0.179234	1	0.194648	0.443809	0.171489
HCAG_03609	NW_001813980	1591765..1592762	13.2729	-50.5004	-5.65822	1.49126e-06	1.11987e-05	0.0140208	2	8.58938	40.8057	6.59753	4	11.018	63.6855	10.6719	4	12.3226	60.9947	9.65161	11	21.1616	109.459	16.739	2	0.596748	1.41675	0.358467	0	0	0	0
HCAG_07059	NW_001813975	201163..201507	276.03	-50.4849	-5.65778	7.67337e-09	1.12192e-07	7.21451e-05	342	983.447	4672.08	1128.18	8	14.7545	85.2832	21.3437	22	45.3794	224.62	53.0839	47	60.5405	313.148	71.521	36	7.19211	17.0749	6.45241	34	6.38784	14.5647	5.83061
HCAG_04145	NW_001813979	complement(427455..427753)	15.5389	-50.3937	-5.65517	2.52296e-06	1.78352e-05	0.0237209	1	4.72416	22.4432	3.29877	4	12.1198	70.0541	10.6719	9	30.4985	150.962	21.7161	7	14.8131	76.6213	10.6521	2	0.656423	1.55843	0.358467	0	0	0	0
HCAG_03100	NW_001813981	complement(3535964..3536724)	27.8752	-50.3577	-5.65414	1.67574e-10	3.69843e-09	1.57553e-06	13	26.8687	127.645	42.884	31	41.0935	237.527	82.707	20	29.6513	146.768	48.2581	15	13.8873	71.8324	22.8258	9	1.29233	3.06815	1.6131	1	0.135037	0.307893	0.171489
HCAG_09173	NW_001813949	887..1458	13.1888	-50.1647	-5.6486	3.58924e-05	0.000178456	0.33746	4	22.0461	104.735	13.1951	1	3.53493	20.4324	2.66797	5	19.7676	97.8456	12.0645	3	7.40655	38.3106	4.56517	1	0.382913	0.909082	0.179234	0	0	0	0
HCAG_06119	NW_001813976	complement(1703471..1703835)	14.1794	-50.1628	-5.64855	3.60397e-05	0.000179094	0.338845	5	30.0628	142.82	16.4938	3	11.5689	66.8698	8.00391	1	4.31292	21.3481	2.4129	4	10.7732	55.7246	6.08689	1	0.417724	0.991726	0.179234	0	0	0	0
HCAG_05337	NW_001813978	complement(1641913..1643419)	1.71313	-50.1373	-5.64781	2.73946e-05	0.000141987	0.257564	1	0.891351	4.23456	3.29877	4	2.28675	13.2177	10.6719	2	1.27876	6.32964	4.82581	6	2.39565	12.3916	9.13034	1	0.0619267	0.147021	0.179234	0	0	0	0
HCAG_07738	NW_001813974	complement(880375..881231)	10.4704	-50.0724	-5.64594	8.58816e-09	1.23465e-07	8.07459e-05	14	18.8198	89.4077	46.1827	9	7.7596	44.8517	24.0117	9	8.67844	42.9566	21.7161	11	6.62375	34.2615	16.739	3	0.280181	0.665182	0.537701	2	0.175658	0.400511	0.342977
HCAG_01633	NW_001813982	complement(5735119..5735962)	9.20995	-49.7267	-5.63595	1.37127e-08	1.86042e-07	0.000128927	8	10.3341	49.0944	26.3901	6	4.97099	28.7331	16.0078	12	11.1192	55.0382	28.9548	18	10.4155	53.8743	27.391	0	0	0	0	5	0.421991	0.962165	0.857443
HCAG_05017	NW_001813978	531912..532689	15.7136	-49.5667	-5.6313	2.08144e-07	2.03428e-06	0.00195697	3	10.554	50.139	9.8963	12	27.076	156.504	32.0156	5	12.6176	62.4547	12.0645	8	12.6069	65.2096	12.1738	1	0.244413	0.580265	0.179234	2	0.459701	1.04815	0.342977
HCAG_02312	NW_001813981	719605..719871	21.8314	-49.4898	-5.62906	5.94363e-05	0.00027474	0.55882	0	0	0	0	1	4.07876	23.5759	2.66797	17	77.5496	383.856	41.0193	2	5.69735	29.4697	3.04345	1	0.441823	1.04894	0.179234	1	0.415499	0.947362	0.171489
HCAG_07522	NW_001813974	complement(184384..185436)	7.89021	-49.2813	-5.62297	2.83284e-07	2.64755e-06	0.00266344	3	5.27699	25.0695	9.8963	11	12.4099	71.7309	29.3477	6	7.57055	37.4728	14.4774	8	6.30345	32.6048	12.1738	3	0.366619	0.870398	0.537701	0	0	0	0
HCAG_02850	NW_001813981	2622256..2623930	6.21427	-49.2743	-5.62276	5.19126e-06	3.34751e-05	0.0488083	5	3.16754	15.0481	16.4938	12	4.87576	28.1827	32.0156	37	16.8138	83.225	89.2774	0	0	0	0	7	0.308091	0.731446	1.25463	0	0	0	0
HCAG_04898	NW_001813978	complement(129532..130533)	12.8905	-49.2667	-5.62254	9.30358e-07	7.45656e-06	0.00874723	4	11.023	52.3674	13.1951	7	12.3722	71.5135	18.6758	13	25.6978	127.199	31.3677	2	2.46885	12.7702	3.04345	2	0.382913	0.909082	0.358467	1	0.180049	0.410524	0.171489
HCAG_03421	NW_001813980	947735..948394	16.9038	-49.2047	-5.62072	3.32112e-11	8.67604e-10	3.12252e-07	7	11.2919	53.6446	23.0914	10	10.3461	59.8023	26.6797	21	24.2996	120.279	50.671	30	21.6777	112.129	45.6517	6	0.672433	1.59644	1.0754	2	0.21079	0.480613	0.342977
HCAG_03308	NW_001813980	577171..579800	26.2383	-49.1617	-5.61946	0	0	0	41	30.8144	146.391	135.249	30	14.4611	83.5872	80.0391	47	25.3384	125.42	113.406	102	34.3395	177.622	155.216	19	0.992094	2.35535	3.40544	8	0.392835	0.895688	1.37191
HCAG_01506	NW_001813982	complement(5339076..5341605)	4.4593	-49.1119	-5.618	1.75788e-09	2.97794e-08	1.65276e-05	8	3.73135	17.7266	26.3901	9	2.69233	15.5621	24.0117	21	7.02598	34.7773	50.671	21	4.38752	22.6946	31.9562	6	0.194427	0.461593	1.0754	1	0.0304738	0.0694821	0.171489
HCAG_08496	NW_001813972	complement(822240..823578)	8.06081	-48.9454	-5.6131	1.42905e-07	1.46361e-06	0.00134359	5	8.9376	42.46	16.4938	3	3.43939	19.8802	8.00391	8	10.2578	50.774	19.3032	12	9.6085	49.7003	18.2607	2	0.248376	0.589675	0.358467	1	0.116789	0.266286	0.171489
HCAG_07406	NW_001813975	complement(1547970..1549282)	14.6766	-48.7488	-5.6073	7.56062e-14	3.84243e-12	7.10849e-10	19	16.1936	76.9314	62.6766	29	15.8525	91.63	77.3711	23	14.0615	69.6015	55.4968	33	12.5988	65.1676	50.2169	4	0.236854	0.562319	0.716934	9	0.501169	1.14269	1.5434
HCAG_03871	NW_001813980	2414861..2416808	27.631	-48.6548	-5.60451	4.04086e-10	8.22341e-09	3.79921e-06	31	67.4436	320.406	102.262	6	8.3722	48.3926	16.0078	11	17.1666	84.9712	26.5419	18	17.5418	90.7357	27.391	7	1.05805	2.51194	1.25463	2	0.284289	0.648195	0.342977
HCAG_08739	NW_001813971	complement(615459..615751)	4.69895	-48.6362	-5.60396	0.00353147	0.00931168	1	1	5.33373	25.3391	3.29877	1	3.4209	19.7733	2.66797	2	7.65196	37.8757	4.82581	1	2.38921	12.3583	1.52172	0	0	0	0	0	0	0	0
HCAG_05844	NW_001813976	complement(682456..686938)	0.248367	-48.6362	-5.60396	0.00353174	0.00931168	1	1	0.281919	1.33932	3.29877	1	0.180815	1.04514	2.66797	2	0.404451	2.00196	4.82581	1	0.126284	0.653208	1.52172	0	0	0	0	0	0	0	0
HCAG_04810	NW_001813979	2692853..2693292	3.88446	-48.6362	-5.60396	0.00361321	0.00950781	1	1	4.40921	20.9469	3.29877	1	2.82794	16.3459	2.66797	2	6.32562	31.3106	4.82581	1	1.97508	10.2162	1.52172	0	0	0	0	0	0	0	0
HCAG_03513	NW_001813980	1248663..1251007	0.466136	-48.6362	-5.60396	0.00361899	0.00952035	1	1	0.529106	2.51363	3.29877	1	0.339353	1.96151	2.66797	2	0.759074	3.75727	4.82581	1	0.23701	1.22594	1.52172	0	0	0	0	0	0	0	0
HCAG_01810	NW_001813982	6304142..6305546	0.809263	-48.6362	-5.60396	0.00362475	0.00953283	1	1	0.918586	4.36395	3.29877	1	0.589155	3.40541	2.66797	2	1.31784	6.52304	4.82581	1	0.411475	2.12837	1.52172	0	0	0	0	0	0	0	0
HCAG_06599	NW_001813977	complement(879687..879944)	3.12866	-48.6295	-5.60376	0.00321207	0.00857221	1	1	3.84525	18.2677	3.29877	1	2.46623	14.2552	2.66797	1	2.75826	13.6529	2.4129	2	3.44491	17.8189	3.04345	0	0	0	0	0	0	0	0
HCAG_07472	NW_001813974	1210..1359	4.78832	-48.6273	-5.6037	0.00368444	0.00964932	1	0	0	0	0	2	8.48383	49.0378	5.33594	1	4.74421	23.483	2.4129	2	5.92524	30.6485	3.04345	0	0	0	0	0	0	0	0
HCAG_04375	NW_001813979	complement(1220984..1222548)	0.480755	-48.6273	-5.6037	0.00369597	0.00967683	1	0	0	0	0	2	0.85179	4.92348	5.33594	1	0.476327	2.35773	2.4129	2	0.594904	3.07716	3.04345	0	0	0	0	0	0	0	0
HCAG_04883	NW_001813978	complement(70954..71405)	2.79199	-48.6264	-5.60367	0.00362635	0.0095332	1	0	0	0	0	1	2.41018	13.9312	2.66797	2	5.39115	26.6852	4.82581	2	3.36662	17.4139	3.04345	0	0	0	0	0	0	0	0
HCAG_06531	NW_001813977	659862..661609	5.77604	-48.5768	-5.60219	9.50755e-08	1.0216e-06	0.0008939	3	3.03386	14.413	9.8963	9	5.83749	33.7416	24.0117	14	10.1558	50.2693	33.7806	9	4.077	21.0884	13.6955	2	0.140519	0.333608	0.358467	2	0.132146	0.301302	0.342977
HCAG_06946	NW_001813977	2114799..2116351	10.171	-48.2277	-5.59179	6.19573e-11	1.52095e-09	5.82523e-07	12	8.47926	40.2826	39.5852	16	7.25113	41.9127	42.6875	28	14.1921	70.2481	67.5613	34	10.7617	55.665	51.7386	11	0.540006	1.28204	1.97157	0	0	0	0
HCAG_06831	NW_001813977	1709045..1709462	30.4989	-48.1863	-5.59055	7.07872e-06	4.38904e-05	0.0665541	2	13.7788	65.4592	6.59753	2	8.83732	51.0811	5.33594	2	9.88378	48.9228	4.82581	29	89.4959	462.92	44.13	3	1.43593	3.40906	0.537701	0	0	0	0
HCAG_00189	NW_001813982	complement(610857..612209)	227.503	-47.8613	-5.58079	1.83732e-06	1.35062e-05	0.0172745	363	308.588	1466.02	1197.45	945	515.245	2978.2	2521.23	77	46.9543	232.415	185.794	103	39.2224	202.879	156.737	79	4.66584	11.0773	14.1594	157	8.72013	19.8824	26.9237
HCAG_03390	NW_001813980	846628..848027	8.66866	-47.6835	-5.57542	2.69154e-11	7.10838e-10	2.53058e-07	11	8.15606	38.7472	36.2864	13	6.18216	35.7339	34.6836	22	11.701	57.9176	53.0839	26	8.63545	44.6671	39.5648	1	0.051513	0.122298	0.179234	8	0.38755	0.883638	1.37191
HCAG_06952	NW_001813977	complement(2124698..2126847)	9.30324	-47.3651	-5.56575	2.73963e-10	5.78832e-09	2.5758e-06	9	4.8951	23.2552	29.6889	45	15.6979	90.7361	120.059	12	4.68179	23.174	28.9548	49	11.9382	61.7507	74.5644	14	0.529025	1.25597	2.50927	0	0	0	0
HCAG_06319	NW_001813976	complement(2343110..2343828)	20.5297	-47.1984	-5.56067	2.77993e-07	2.60847e-06	0.00261369	4	19.4524	92.413	13.1951	5	15.5953	90.1431	13.3398	6	20.9303	103.601	14.4774	12	26.1408	135.214	18.2607	3	1.01359	2.40639	0.537701	0	0	0	0
HCAG_08219	NW_001813973	1077447..1077894	23.1137	-47.1984	-5.56067	2.92116e-07	2.71928e-06	0.00274647	6	32.0024	152.034	19.7926	3	10.2627	59.32	8.00391	5	19.1299	94.6893	12.0645	13	31.0597	160.658	19.7824	1	0.370561	0.879757	0.179234	2	0.696966	1.58912	0.342977
HCAG_00927	NW_001813982	3209138..3211273	22.7147	-47.0739	-5.55685	6.85802e-08	7.72205e-07	0.000644791	28	57.8709	274.929	92.3655	7	9.27918	53.6351	18.6758	6	8.8954	44.0305	14.4774	16	14.8131	76.6213	24.3476	8	1.14874	2.72725	1.43387	0	0	0	0
HCAG_03086	NW_001813981	3499296..3500879	87.5063	-46.9802	-5.55398	2.10942e-15	1.56164e-13	1.98328e-11	77	48.2258	229.107	254.005	122	49.0069	283.268	325.492	336	150.952	747.185	810.735	363	101.84	526.771	552.386	65	2.82834	6.71481	11.6502	50	2.04602	4.66504	8.57443
HCAG_02325	NW_001813981	768099..768574	7.51919	-46.964	-5.55348	8.56499e-05	0.000377889	0.80528	0	0	0	0	1	2.71917	15.7173	2.66797	4	12.1646	60.2127	9.65161	8	15.1929	78.5859	12.1738	1	0.294549	0.699294	0.179234	0	0	0	0
HCAG_07886	NW_001813974	complement(1369264..1370535)	10.3099	-46.7636	-5.54731	7.25447e-09	1.06573e-07	6.82065e-05	6	7.08624	33.6647	19.7926	17	12.8772	74.4324	45.3555	12	10.1662	50.3206	28.9548	21	11.1098	57.466	31.9562	5	0.410264	0.974017	0.896168	2	0.154328	0.351877	0.342977
HCAG_00376	NW_001813982	complement(1258321..1259703)	8.89556	-46.5509	-5.54074	3.08814e-10	6.42359e-09	2.90346e-06	10	7.17334	34.0786	32.9877	12	5.52093	31.9118	32.0156	22	11.3202	56.0331	53.0839	36	11.5677	59.8344	54.782	0	0	0	0	10	0.468675	1.06861	1.71489
HCAG_08902	NW_001813970	278866..281153	782.609	-46.5092	-5.53944	8.53402e-05	0.000377076	0.802369	3456	1690.63	8031.73	11400.5	4461	1399.64	8090.16	11901.8	52	18.247	90.319	125.471	100	21.9129	113.345	152.172	683	23.2127	55.1098	122.416	725	23.172	52.8337	124.329
HCAG_03752	NW_001813980	2043841..2044673	10.4632	-46.3209	-5.53359	3.26036e-05	0.000164537	0.306539	3	15.2627	72.5087	9.8963	2	6.52602	37.7214	5.33594	3	10.9482	54.1914	7.23871	4	9.11576	47.1516	6.08689	0	0	0	0	1	0.332399	0.75789	0.171489
HCAG_03693	NW_001813980	1855992..1856200	10.5928	-46.3072	-5.53317	4.6194e-05	0.000222612	0.434316	3	16.5346	78.5511	9.8963	2	7.06985	40.8649	5.33594	1	3.95351	19.5691	2.4129	6	14.8131	76.6213	9.13034	1	0.382913	0.909082	0.179234	0	0	0	0
HCAG_03155	NW_001813980	83845..89296	0.334046	-46.299	-5.53291	5.11988e-05	0.000242382	0.481371	2	0.374509	1.77919	6.59753	2	0.240199	1.38839	5.33594	1	0.134321	0.664863	2.4129	7	0.587156	3.03708	10.6521	0	0	0	0	1	0.0122344	0.0278951	0.171489
HCAG_09088	NW_001813965	37324..37873	5.52529	-45.7219	-5.51481	6.9304e-06	4.3147e-05	0.0651596	0	0	0	0	5	6.38842	36.9261	13.3398	6	8.57388	42.4391	14.4774	8	7.13885	36.9259	12.1738	0	0	0	0	2	0.260312	0.593528	0.342977
HCAG_04722	NW_001813979	complement(2416378..2417999)	11.7664	-45.2738	-5.50061	2.88045e-10	6.04508e-09	2.7082e-06	16	13.9606	66.3228	52.7803	15	8.39429	48.5203	40.0195	17	10.6401	52.6663	41.0193	36	14.0705	72.7801	54.782	11	0.666815	1.5831	1.97157	0	0	0	0
HCAG_03228	NW_001813980	316909..318377	15.707	-44.7653	-5.48431	8.65974e-14	4.2852e-12	8.14189e-10	31	22.3343	106.104	102.262	20	9.24164	53.4181	53.3594	28	14.4704	71.6256	67.5613	52	16.7817	86.8041	79.1296	16	0.800865	1.90135	2.86774	2	0.0941435	0.214653	0.342977
HCAG_06983	NW_001813977	complement(2258697..2259220)	16.1946	-44.7484	-5.48376	3.15997e-08	3.89895e-07	0.0002971	5	12.432	59.0609	16.4938	12	19.1364	110.612	32.0156	13	23.186	114.766	31.3677	9	10.0239	51.849	13.6955	2	0.345486	0.820225	0.358467	3	0.487352	1.11119	0.514466
HCAG_07443	NW_001813975	1724652..1725140	21.3022	-44.6715	-5.48128	7.44371e-08	8.28234e-07	0.000699858	5	14.3779	68.3053	16.4938	18	33.1976	191.887	48.0234	12	24.7524	122.52	28.9548	10	12.881	66.6272	15.2172	6	1.19869	2.84582	1.0754	0	0	0	0
HCAG_05046	NW_001813978	complement(639528..639716)	87.2232	-44.6184	-5.47957	1.83859e-05	9.99214e-05	0.172864	0	0	0	0	100	336.66	1945.95	266.797	2	7.5305	37.2745	4.82581	2	4.70257	24.3242	3.04345	14	5.10551	12.1211	2.50927	2	0.685903	1.5639	0.342977
HCAG_09237	NW_001813880	53..2215	2.04688	-44.5223	-5.47646	8.89458e-06	5.37793e-05	0.0836268	2	0.996058	4.73199	6.59753	1	0.319421	1.8463	2.66797	3	1.07173	5.30488	7.23871	26	5.80031	30.0023	39.5648	3	0.103802	0.246438	0.537701	0	0	0	0
HCAG_08934	NW_001813969	complement(74768..75414)	47.7279	-44.3562	-5.47106	4.69284e-07	4.07782e-06	0.00441221	61	166.712	792.002	201.225	5	8.76428	50.6589	13.3398	6	11.7625	58.2222	14.4774	3	3.67267	18.997	4.56517	6	1.13925	2.70471	1.0754	8	1.42849	3.25705	1.37191
HCAG_08877	NW_001813970	203066..203659	14.2205	-43.9758	-5.45864	1.12796e-07	1.18228e-06	0.00106051	7	18.3717	87.279	23.0914	11	18.5163	107.027	29.3477	5	9.41312	46.5932	12.0645	9	10.5808	54.7295	13.6955	2	0.36468	0.865793	0.358467	2	0.342951	0.78195	0.342977
HCAG_06325	NW_001813976	complement(2361995..2363023)	13.0738	-43.9721	-5.45852	1.6335e-10	3.62197e-09	1.53581e-06	17	20.0062	95.044	56.079	20	15.0958	87.256	53.3594	11	9.28582	45.9631	26.5419	15	7.90735	40.901	22.8258	6	0.490565	1.16466	1.0754	3	0.230668	0.525938	0.514466
HCAG_02891	NW_001813981	2766848..2767639	6.48783	-43.907	-5.45638	2.54754e-06	1.79955e-05	0.023952	8	10.0209	47.6067	26.3901	12	9.64071	55.7248	32.0156	7	6.28968	31.1327	16.8903	0	0	0	0	2	0.174052	0.413219	0.358467	2	0.163681	0.373203	0.342977
HCAG_08497	NW_001813972	827929..830524	16.7561	-43.6216	-5.44697	1.11022e-16	9.40389e-15	1.04383e-12	41	20.0271	95.1431	135.249	54	16.9175	97.786	144.07	54	18.9208	93.6543	130.297	51	11.1591	57.7206	77.6079	23	0.780533	1.85308	4.12237	7	0.2234	0.509365	1.20042
HCAG_05649	NW_001813978	2688424..2689675	2.94865	-43.3242	-5.4371	3.51672e-06	2.39422e-05	0.0330642	1	1.09864	5.21934	3.29877	4	2.81855	16.2916	10.6719	5	3.94038	19.5041	12.0645	8	3.93704	20.3645	12.1738	2	0.152657	0.362425	0.358467	0	0	0	0
HCAG_07958	NW_001813973	complement(205117..206468)	14.9279	-43.2884	-5.43591	2.22489e-13	1.00569e-11	2.09184e-09	14	12.313	58.4955	46.1827	21	11.8458	68.4704	56.0273	32	20.1881	99.9275	77.2129	39	15.3647	79.4742	59.3472	9	0.549929	1.3056	1.6131	6	0.344776	0.786109	1.02893
HCAG_07898	NW_001813974	complement(1413093..1418378)	1.01038	-42.8523	-5.4213	2.27767e-06	1.63097e-05	0.0214147	2	0.547049	2.59888	6.59753	10	1.75431	10.1402	26.6797	2	0.392408	1.94235	4.82581	11	1.34776	6.97133	16.739	0	0	0	0	3	0.0536127	0.12224	0.514466
HCAG_07598	NW_001813974	411121..412400	9.43934	-42.8471	-5.42113	1.182e-08	1.6367e-07	0.000111132	8	8.11512	38.5527	26.3901	13	8.4578	48.8874	34.6836	16	11.6422	57.6269	38.6064	21	9.54219	49.3573	31.9562	8	0.563799	1.33853	1.43387	0	0	0	0
HCAG_09342	NW_001813723	complement(16..954)	1.92527	-42.6624	-5.41489	0.00010735	0.000458358	1	1	1.05652	5.01924	3.29877	1	0.677622	3.91676	2.66797	6	4.54717	22.5076	14.4774	3	1.41979	7.34389	4.56517	0	0	0	0	1	0.0690286	0.157389	0.171489
HCAG_00915	NW_001813982	3162447..3166033	5.8075	-42.613	-5.41322	4.90611e-08	5.72359e-07	0.000461273	9	6.26573	29.7667	29.6889	12	5.35821	30.9713	32.0156	12	5.99269	29.6627	28.9548	18	5.61339	29.0354	27.391	0	0	0	0	7	0.318403	0.725979	1.20042
HCAG_02300	NW_001813981	676836..677246	11.8744	-42.4987	-5.40935	7.72709e-05	0.000345788	0.726501	4	22.8063	108.346	13.1951	2	7.31364	42.274	5.33594	3	12.2695	60.7318	7.23871	2	5.10797	26.4211	3.04345	1	0.396117	0.94043	0.179234	0	0	0	0
HCAG_02254	NW_001813981	526688..526983	9.60955	-42.4779	-5.40864	8.84939e-05	0.000387707	0.83202	0	0	0	0	4	15.1497	87.5676	10.6719	3	12.7077	62.9008	7.23871	4	10.5808	54.7295	6.08689	1	0.410264	0.974017	0.179234	0	0	0	0
HCAG_08483	NW_001813972	complement(777296..778847)	116.143	-42.3871	-5.40555	1.15449e-06	9.00787e-06	0.0108545	1	2.20461	10.4735	3.29877	7	9.8978	57.2108	18.6758	278	439.63	2176.09	670.787	13	12.838	66.4051	19.7824	34	5.20762	12.3635	6.09394	12	1.72847	3.94103	2.05786
HCAG_04649	NW_001813979	complement(2175202..2177921)	13.6867	-42.2543	-5.40103	0	0	0	31	11.8104	56.1079	102.262	47	11.4844	66.3819	125.395	72	19.6765	97.3947	173.729	69	11.7754	60.9086	104.999	8	0.211749	0.502718	1.43387	25	0.622291	1.41886	4.28722
HCAG_02090	NW_001813982	complement(7317108..7317716)	8.89484	-41.9837	-5.39176	9.26573e-07	7.43314e-06	0.00871164	2	4.69065	22.284	6.59753	6	9.02535	52.1679	16.0078	8	13.4588	66.6183	19.3032	8	8.4046	43.4731	12.1738	3	0.488826	1.16053	0.537701	0	0	0	0
HCAG_07856	NW_001813974	1289539..1290094	14.9312	-41.9638	-5.39107	5.24617e-07	4.50041e-06	0.00493245	3	9.72621	46.2065	9.8963	7	14.5556	84.1336	18.6758	4	9.30238	46.045	9.65161	18	26.1408	135.214	27.391	0	0	0	0	4	0.847292	1.93188	0.685954
HCAG_02087	NW_001813982	7310056..7310385	41.4634	-41.9622	-5.39102	1.50923e-05	8.43993e-05	0.141898	44	148.474	705.356	145.146	3	6.49272	37.529	8.00391	2	4.84103	23.9622	4.82581	4	6.04617	31.274	6.08689	10	2.34437	5.56581	1.79234	0	0	0	0
HCAG_06346	NW_001813977	complement(38036..39690)	10.3614	-41.9576	-5.39086	1.33908e-11	3.83844e-10	1.25901e-07	7	4.66701	22.1717	23.0914	22	9.40747	54.3766	58.6953	36	17.2169	85.2204	86.8645	34	10.1541	52.5226	51.7386	12	0.555842	1.31964	2.1508	2	0.0871207	0.19864	0.342977
HCAG_01644	NW_001813982	5760779..5761236	9.27051	-41.743	-5.38346	1.27659e-06	9.81398e-06	0.0120025	2	5.29106	25.1363	6.59753	7	11.8774	68.653	18.6758	3	5.69305	28.1795	7.23871	12	14.2206	73.5564	18.2607	3	0.551395	1.30908	0.537701	0	0	0	0
HCAG_08680	NW_001813971	complement(375991..379277)	34.8048	-41.687	-5.38153	0	0	0	22	22.3852	106.346	72.5729	39	25.4515	147.114	104.051	69	50.3616	249.281	166.49	90	41.0209	212.182	136.955	18	1.27245	3.02095	3.2262	14	0.930717	2.12209	2.40084
HCAG_01805	NW_001813982	complement(6281316..6282541)	21.4052	-41.6116	-5.37891	3.97361e-11	1.0292e-09	3.73599e-07	22	33.8382	160.756	72.5729	17	16.7704	96.9353	45.3555	13	14.343	70.995	31.3677	30	20.6695	106.913	45.6517	7	0.748017	1.77588	1.25463	5	0.502464	1.14565	0.857443
HCAG_03456	NW_001813980	1054521..1055714	34.7795	-41.4849	-5.37452	6.18838e-13	2.51875e-11	5.81832e-09	17	22.487	106.829	56.079	88	74.6577	431.533	234.781	28	26.5676	131.505	67.5613	26	15.4056	79.6861	39.5648	9	0.827093	1.96362	1.6131	17	1.4692	3.34987	2.91531
HCAG_08170	NW_001813973	complement(916293..916894)	29.3817	-41.4766	-5.37423	2.04056e-07	2.00056e-06	0.00191854	28	75.2793	357.631	92.3655	2	3.44871	19.9341	5.33594	12	23.1425	114.551	28.9548	13	15.6561	80.9818	19.7824	7	1.30751	3.10418	1.25463	2	0.351316	0.801022	0.342977
HCAG_07852	NW_001813974	complement(1266934..1272662)	1.61164	-41.2084	-5.36487	1.92817e-07	1.90627e-06	0.00181287	7	2.26058	10.7394	23.0914	4	0.828499	4.78885	10.6719	7	1.62156	8.0264	16.8903	12	1.73591	8.97906	18.2607	3	0.067309	0.1598	0.537701	1	0.0210995	0.0481082	0.171489
HCAG_08502	NW_001813972	complement(845434..846458)	7.97024	-41.1699	-5.36352	2.79456e-07	2.61958e-06	0.00262744	6	8.26728	39.2755	19.7926	8	7.06985	40.8649	21.3437	3	2.96513	14.6768	7.23871	22	13.5787	70.2362	33.4779	5	0.478642	1.13635	0.896168	0	0	0	0
HCAG_07365	NW_001813975	complement(1360111..1360559)	9.50195	-40.9058	-5.35423	3.04952e-06	2.11131e-05	0.0286716	1	2.5635	12.1785	3.29877	8	13.1532	76.0277	21.3437	9	16.5496	81.9173	21.7161	5	5.74152	29.6982	7.60862	3	0.534298	1.26849	0.537701	0	0	0	0
HCAG_07036	NW_001813975	complement(124030..124694)	12.5101	-40.7356	-5.34822	0.000299872	0.00112148	1	5	32.4207	154.022	16.4938	2	8.31748	48.0763	5.33594	2	9.30238	46.045	4.82581	0	0	0	0	1	0.450486	1.06951	0.179234	0	0	0	0
HCAG_07517	NW_001813974	complement(170658..171568)	12.38	-40.5744	-5.3425	9.11936e-08	9.86654e-07	0.000857402	13	22.8669	108.634	42.884	7	7.89718	45.6469	18.6758	3	3.78528	18.7364	7.23871	19	14.9707	77.4364	28.9127	2	0.244413	0.580265	0.358467	4	0.459701	1.04815	0.685954
HCAG_07717	NW_001813974	796172..797423	2.30174	-40.3201	-5.33343	1.40871e-05	7.95001e-05	0.132447	2	1.63304	7.75813	6.59753	3	1.57108	9.08108	8.00391	9	5.27135	26.0922	21.7161	2	0.731512	3.78377	3.04345	2	0.113456	0.269358	0.358467	0	0	0	0
HCAG_06652	NW_001813977	1064992..1066499	3.60393	-40.2474	-5.33082	5.58587e-07	4.73565e-06	0.00525184	5	4.7107	22.3792	16.4938	6	3.62557	20.9563	16.0078	4	2.70325	13.3806	9.65161	8	3.37621	17.4635	12.1738	2	0.130911	0.310797	0.358467	1	0.0615554	0.14035	0.171489
HCAG_02607	NW_001813981	complement(1743642..1746098)	32.7745	-39.9023	-5.3184	1.53333e-12	5.67573e-11	1.44164e-08	49	20.2295	96.1049	161.64	54	14.2986	82.6481	144.07	140	41.46	205.219	337.806	298	55.1099	285.058	453.474	3	0.086048	0.204288	0.537701	75	2.02303	4.61262	12.8616
HCAG_06986	NW_001813977	complement(2275486..2276238)	5.8613	-39.8175	-5.31533	1.44445e-07	1.47777e-06	0.00135807	5	6.58747	31.2952	16.4938	5	4.22501	24.4212	13.3398	4	3.78025	18.7115	9.65161	15	8.85246	45.7896	22.8258	2	0.183066	0.434621	0.358467	2	0.172159	0.392533	0.342977
HCAG_08713	NW_001813971	527082..531861	2.65891	-39.1988	-5.29274	2.55601e-07	2.43235e-06	0.00240316	23	6.67184	31.696	75.8716	3	0.558146	3.22617	8.00391	7	1.45656	7.20968	16.8903	15	1.94909	10.0817	22.8258	3	0.06046	0.143539	0.537701	5	0.0947629	0.216065	0.857443
HCAG_01071	NW_001813982	complement(3753208..3753976)	13.0701	-39.132	-5.29028	2.64034e-06	1.85119e-05	0.0248244	4	14.2233	67.5708	13.1951	9	20.5254	118.64	24.0117	5	12.7533	63.1262	12.0645	3	4.77842	24.7165	4.56517	0	0	0	0	3	0.696966	1.58912	0.514466
HCAG_06721	NW_001813977	complement(1326881..1327912)	25.8085	-39.0393	-5.28686	5.9983e-10	1.17247e-08	5.6396e-06	11	25.2611	120.009	36.2864	31	45.6595	263.919	82.707	9	14.8257	73.3842	21.7161	17	17.4877	90.4557	25.8693	9	1.43593	3.40906	1.6131	2	0.300082	0.684206	0.342977
HCAG_03197	NW_001813980	complement(216588..220018)	4.40888	-38.8871	-5.28122	1.01565e-10	2.3605e-09	9.54918e-07	7	2.71695	12.9075	23.0914	18	4.48089	25.9003	48.0234	25	6.96041	34.4527	60.3226	20	3.47726	17.9862	30.4345	3	0.0808972	0.19206	0.537701	8	0.202873	0.462562	1.37191
HCAG_00916	NW_001813982	3168791..3171230	1.16592	-38.7715	-5.27693	7.96244e-05	0.000355305	0.748628	0	0	0	0	10	3.07385	17.7673	26.6797	4	1.37513	6.80665	9.65161	1	0.214683	1.11045	1.52172	2	0.0665937	0.158101	0.358467	0	0	0	0
HCAG_09284	NW_001813817	complement(40..863)	3.69414	-38.6528	-5.2725	7.62206e-05	0.000341739	0.716626	2	4.40921	20.9469	6.59753	3	4.24191	24.5189	8.00391	2	3.16281	15.6553	4.82581	3	2.96262	15.3243	4.56517	1	0.153165	0.363633	0.179234	0	0	0	0
HCAG_05002	NW_001813978	491058..491663	4.90161	-38.6511	-5.27244	9.6004e-05	0.000415002	0.90263	1	3.09057	14.6824	3.29877	4	7.92881	45.8298	10.6719	2	4.43384	21.9467	4.82581	3	4.15321	21.4826	4.56517	1	0.214718	0.509766	0.179234	0	0	0	0
HCAG_04176	NW_001813979	563071..564320	4.97275	-38.6417	-5.27209	9.1836e-05	0.000399557	0.863442	2	6.29888	29.9242	6.59753	1	2.01996	11.6757	2.66797	2	4.5183	22.3647	4.82581	5	7.05386	36.4863	7.60862	0	0	0	0	1	0.205771	0.46917	0.171489
HCAG_05130	NW_001813978	complement(932125..937331)	0.374233	-38.641	-5.27206	0.000137027	0.000566545	1	2	0.468401	2.22524	6.59753	0	0	0	0	3	0.503989	2.49465	7.23871	5	0.524544	2.71322	7.60862	0	0	0	0	1	0.0153017	0.0348887	0.171489
HCAG_08606	NW_001813971	107112..108448	4.0368	-38.64	-5.27202	8.73382e-05	0.000383706	0.821153	1	2.71058	12.8772	3.29877	2	3.47698	20.0975	5.33594	2	3.8887	19.2483	4.82581	5	6.07095	31.4022	7.60862	0	0	0	0	1	0.177098	0.403794	0.171489
HCAG_07653	NW_001813974	complement(598546..601485)	33.899	-38.4817	-5.2661	1.73306e-13	8.18805e-12	1.62942e-09	43	20.85	99.0527	141.847	39	12.1286	70.1054	104.051	39	13.5648	67.1433	94.1032	410	89.0524	460.626	623.907	33	1.11168	2.63927	5.91471	37	1.17217	2.67262	6.34508
HCAG_03070	NW_001813981	3451441..3452040	13.5254	-38.3696	-5.26189	1.05472e-07	1.11171e-06	0.000991646	2	3.84525	18.2677	6.59753	17	20.9629	121.169	45.3555	10	13.7913	68.2644	24.129	18	15.5021	80.1851	27.391	5	0.667872	1.58561	0.896168	2	0.251232	0.572824	0.342977
HCAG_08997	NW_001813968	40565..42247	15.3255	-38.3405	-5.2608	3.29836e-12	1.08053e-10	3.10112e-08	29	17.6938	84.0583	95.6642	15	5.86981	33.9284	40.0195	60	26.2595	129.979	144.774	42	11.4788	59.3744	63.9124	24	1.01733	2.41527	4.3016	0	0	0	0
HCAG_00987	NW_001813982	complement(3432657..3432884)	25.9994	-38.2381	-5.25694	2.42904e-07	2.31856e-06	0.00228378	13	56.5656	268.727	42.884	4	11.1629	64.5235	10.6719	6	18.7272	92.6959	14.4774	9	17.5418	90.7357	13.6955	2	0.6046	1.43539	0.358467	3	0.852866	1.94459	0.514466
HCAG_05350	NW_001813978	1677729..1680069	2.46269	-37.6998	-5.23649	3.83412e-07	3.45337e-06	0.00360483	8	3.45369	16.4075	26.3901	2	0.553775	3.2009	5.33594	12	3.71609	18.394	28.9548	11	2.12721	11.0031	16.739	2	0.0599864	0.142415	0.358467	3	0.0846186	0.192935	0.514466
HCAG_07525	NW_001813974	190782..191697	11.3855	-37.5852	-5.23209	8.44359e-07	6.86142e-06	0.00793866	2	2.68855	12.7725	6.59753	4	3.44871	19.9341	10.6719	29	27.9639	138.416	69.9742	19	11.441	59.179	28.9127	7	0.653755	1.55209	1.25463	1	0.087829	0.200255	0.171489
HCAG_08898	NW_001813970	complement(271368..272323)	10.8476	-37.5466	-5.23061	2.19796e-06	1.58597e-05	0.0206652	4	11.8104	56.1079	13.1951	2	3.78742	21.8919	5.33594	10	21.1795	104.835	24.129	5	6.613	34.2059	7.60862	1	0.205132	0.487008	0.179234	2	0.38582	0.879693	0.342977
HCAG_08730	NW_001813971	584737..586343	4.03246	-37.3269	-5.22214	1.12998e-05	6.59468e-05	0.10624	11	11.5847	55.0358	36.2864	1	0.675464	3.90429	2.66797	2	1.5109	7.47865	4.82581	5	2.35878	12.2008	7.60862	2	0.146336	0.34742	0.358467	1	0.0688087	0.156888	0.171489
HCAG_00183	NW_001813982	complement(593182..594083)	232.559	-37.2987	-5.22105	9.81563e-07	7.78133e-06	0.00922866	11	18.0975	85.9763	36.2864	41	43.2633	250.069	109.387	725	855.61	4235.11	1749.35	18	13.2655	68.6161	27.391	66	7.54397	17.9103	11.8294	78	8.38439	19.1169	13.3761
HCAG_03946	NW_001813980	2674144..2674990	8.18533	-37.1426	-5.215	4.117e-07	3.66316e-06	0.0038708	6	9.10159	43.2391	19.7926	12	11.675	67.4833	32.0156	6	6.52873	32.316	14.4774	8	5.436	28.1179	12.1738	5	0.526945	1.25103	0.896168	0	0	0	0
HCAG_06828	NW_001813977	complement(1697655..1701253)	7.82588	-37.0188	-5.21019	6.29274e-13	2.54238e-11	5.91644e-09	16	7.43126	35.3038	52.7803	22	6.55352	37.8804	58.6953	32	10.6612	52.7707	77.2129	32	6.65758	34.4365	48.6951	12	0.387216	0.919297	2.1508	5	0.151727	0.345947	0.857443
HCAG_06709	NW_001813977	complement(1290215..1290925)	344.894	-36.8957	-5.20538	8.83615e-11	2.09323e-09	8.30775e-07	255	504.948	2398.86	841.186	263	334.019	1930.68	701.676	202	286.925	1420.23	487.406	286	253.686	1312.2	435.213	69	9.49259	22.5365	12.3671	117	15.1371	34.5135	20.0642
HCAG_04552	NW_001813979	1835767..1836045	49.6711	-36.8588	-5.20394	2.38996e-10	5.13022e-09	2.24704e-06	14	49.7815	236.498	46.1827	14	31.9284	184.551	37.3516	29	73.9689	366.132	69.9742	27	43.0058	222.449	41.0865	11	2.71745	6.45155	1.97157	3	0.696966	1.58912	0.514466
HCAG_02044	NW_001813982	7176081..7177110	13.5979	-36.7658	-5.20029	7.32549e-07	6.05222e-06	0.00688742	7	20.3056	96.4662	23.0914	7	13.0234	75.2774	18.6758	7	14.5656	72.0968	16.8903	5	6.49698	33.6058	7.60862	0	0	0	0	4	0.758103	1.72852	0.685954
HCAG_08540	NW_001813972	complement(996799..998919)	1.70263	-36.744	-5.19944	2.29054e-06	1.63769e-05	0.0215356	1	0.543007	2.57967	3.29877	5	1.74134	10.0652	13.3398	6	2.33705	11.568	14.4774	9	2.18913	11.3233	13.6955	0	0	0	0	3	0.106433	0.242674	0.514466
HCAG_03698	NW_001813980	1869974..1871186	8.95282	-36.2222	-5.1788	1.02125e-05	6.05027e-05	0.0960178	1	3.63397	17.264	3.29877	5	11.6536	67.3597	13.3398	6	15.6403	77.4163	14.4774	3	4.88344	25.2598	4.56517	1	0.25247	0.599395	0.179234	1	0.237428	0.54135	0.171489
HCAG_08492	NW_001813972	complement(807825..808650)	12.5042	-36.1996	-5.1779	4.5555e-08	5.38752e-07	0.000428308	12	16.3979	77.9019	39.5852	16	14.0229	81.0543	42.6875	10	9.80209	48.5185	24.129	16	9.79379	50.6587	24.3476	1	0.0949372	0.225392	0.179234	8	0.714246	1.62852	1.37191
HCAG_03462	NW_001813980	1085464..1085849	32.7329	-36.1824	-5.17721	2.18913e-07	2.12188e-06	0.00205822	7	44.5161	211.484	23.0914	4	16.315	94.3036	10.6719	6	27.3705	135.479	14.4774	15	42.7301	221.023	22.8258	4	1.76729	4.19577	0.716934	1	0.415499	0.947362	0.171489
HCAG_07951	NW_001813973	complement(185900..190177)	1.04281	-36.1503	-5.17593	5.82339e-06	3.70694e-05	0.0547515	2	0.855604	4.06474	6.59753	3	0.82314	4.75788	8.00391	5	1.53435	7.59475	12.0645	5	0.958157	4.9561	7.60862	0	0	0	0	2	0.0559015	0.127459	0.342977
HCAG_08013	NW_001813973	399943..400378	28.2139	-35.6901	-5.15745	4.67233e-07	4.06376e-06	0.00439293	6	34.2094	162.519	19.7926	6	21.9409	126.822	16.0078	2	8.17968	40.4878	4.82581	19	48.5257	251.001	28.9127	2	0.792235	1.88086	0.358467	3	1.11755	2.54808	0.514466
HCAG_08660	NW_001813971	297839..299205	9.94076	-35.5054	-5.14997	2.42112e-06	1.71799e-05	0.0227634	2	6.01257	28.564	6.59753	8	15.4251	89.1597	21.3437	6	12.9388	64.0444	14.4774	4	5.38659	27.8623	6.08689	1	0.208862	0.495863	0.179234	2	0.392835	0.895688	0.342977
HCAG_07689	NW_001813974	714087..714832	15.5607	-35.4085	-5.14603	2.10098e-06	1.5289e-05	0.0197534	2	7.51571	35.705	6.59753	3	7.23053	41.7936	8.00391	12	32.3469	160.111	28.9548	9	15.1498	78.3627	13.6955	0	0	0	0	4	0.982088	2.23922	0.685954
HCAG_04280	NW_001813979	878309..879070	21.3278	-35.368	-5.14437	1.32425e-07	1.3697e-06	0.00124506	6	18.5434	88.0946	19.7926	13	25.7686	148.947	34.6836	11	24.3861	120.707	26.5419	12	16.6128	85.9304	18.2607	7	1.50302	3.56836	1.25463	0	0	0	0
HCAG_00383	NW_001813982	1292641..1295170	15.6686	-35.1608	-5.1359	9.78549e-10	1.74911e-08	9.20032e-06	19	20.5331	97.5471	62.6766	13	9.0106	52.0827	34.6836	29	22.4807	111.275	69.9742	22	10.6499	55.0872	33.4779	13	0.976054	2.31727	2.33004	2	0.141215	0.321979	0.342977
HCAG_07741	NW_001813974	complement(884956..885925)	8.14671	-35.0967	-5.13326	3.19192e-08	3.92806e-07	0.000300104	4	4.8631	23.1033	13.1951	9	7.01787	40.5644	24.0117	15	13.0815	64.7508	36.1935	14	7.62439	39.4374	21.3041	4	0.337865	0.802132	0.716934	3	0.238301	0.54334	0.514466
HCAG_01979	NW_001813982	6964248..6965099	49.4164	-34.9983	-5.12921	9.799e-08	1.04693e-06	0.000921302	16	56.2878	267.408	52.7803	3	6.76901	39.1259	8.00391	14	35.3292	174.873	33.7806	63	99.2794	513.526	95.8686	0	0	0	0	15	3.44776	7.86109	2.57233
HCAG_00259	NW_001813982	complement(840875..842325)	3.98761	-34.989	-5.12883	3.45786e-06	2.35586e-05	0.0325108	2	2.72174	12.9302	6.59753	3	2.61846	15.1351	8.00391	4	3.9047	19.3275	9.65161	11	6.70552	34.6845	16.739	3	0.28364	0.673394	0.537701	0	0	0	0
HCAG_06396	NW_001813977	202163..203479	22.4009	-34.9698	-5.12804	8.67813e-09	1.24378e-07	8.15918e-05	15	29.008	137.809	49.4815	36	44.6517	258.094	96.0469	4	5.54879	27.4654	9.65161	12	10.3952	53.7693	18.2607	5	0.671778	1.59488	0.896168	8	1.0108	2.30469	1.37191
HCAG_03607	NW_001813980	1589009..1589949	7.81145	-34.8217	-5.12192	0.000149452	0.000612329	1	2	9.87138	46.8962	6.59753	2	6.33121	36.5954	5.33594	3	10.6214	52.5738	7.23871	2	4.42182	22.872	3.04345	1	0.342908	0.814104	0.179234	0	0	0	0
HCAG_07011	NW_001813975	complement(18762..19729)	1.5826	-34.8208	-5.12188	0.000194102	0.000765179	1	1	1.07367	5.10072	3.29877	4	2.75449	15.9214	10.6719	2	1.54033	7.62434	4.82581	2	0.96189	4.97541	3.04345	1	0.0745935	0.177094	0.179234	0	0	0	0
HCAG_06947	NW_001813977	2116979..2117947	3.99023	-34.8122	-5.12152	0.000144457	0.000594125	1	2	5.51152	26.1837	6.59753	2	3.53493	20.4324	5.33594	1	1.97676	9.78456	2.4129	4	4.9377	25.5404	6.08689	1	0.191457	0.454541	0.179234	0	0	0	0
HCAG_08422	NW_001813972	complement(578533..579090)	2.28929	-34.8092	-5.1214	0.000188089	0.000744283	1	0	0	0	0	3	3.4209	19.7733	8.00391	2	2.55065	12.6252	4.82581	4	3.18561	16.4777	6.08689	0	0	0	0	1	0.116161	0.264854	0.171489
HCAG_04405	NW_001813979	complement(1323880..1324888)	6.87599	-34.806	-5.12127	0.000159885	0.000647388	1	1	5.24907	24.9368	3.29877	2	6.7332	38.9189	5.33594	1	3.76525	18.6373	2.4129	5	11.7564	60.8105	7.60862	0	0	0	0	1	0.342951	0.78195	0.171489
HCAG_02680	NW_001813981	complement(2022065..2023122)	33.7419	-34.64	-5.11437	1.31745e-09	2.27606e-08	1.23867e-05	11	10.8585	51.5858	36.2864	15	9.49682	54.8931	40.0195	145	102.673	508.213	349.871	27	11.9389	61.7545	41.0865	22	1.50879	3.58206	3.94314	15	0.96743	2.2058	2.57233
HCAG_01612	NW_001813982	5670548..5673212	0.650365	-34.5736	-5.1116	0.000482645	0.00167568	1	4	1.63304	7.75813	13.1951	3	0.785539	4.54054	8.00391	0	0	0	0	1	0.182878	0.945942	1.52172	0	0	0	0	1	0.026674	0.0608183	0.171489
HCAG_02390	NW_001813981	complement(977575..982552)	6.22243	-34.5451	-5.11041	0	0	0	24	6.40047	30.4069	79.1704	29	4.9603	28.6713	77.3711	37	7.07806	35.0351	89.2774	54	6.45087	33.3673	82.1731	17	0.314977	0.747794	3.04697	9	0.156817	0.357553	1.5434
HCAG_08749	NW_001813971	complement(651506..653265)	28.3748	-34.5339	-5.10994	4.21885e-15	2.98238e-13	3.96656e-11	17	25.7878	122.511	56.079	20	19.4583	112.472	53.3594	34	36.9962	183.124	82.0387	46	31.257	161.678	69.9993	13	1.37006	3.25268	2.33004	8	0.792878	1.80781	1.37191
HCAG_03077	NW_001813981	complement(3467051..3469700)	3.72146	-34.4428	-5.10613	2.43195e-08	3.08573e-07	0.000228652	6	2.39054	11.3568	19.7926	12	3.06644	17.7245	32.0156	23	6.57331	32.5366	55.4968	16	2.85554	14.7704	24.3476	8	0.221444	0.525734	1.43387	2	0.0520625	0.118706	0.342977
HCAG_00815	NW_001813982	complement(2855235..2857561)	141.805	-34.44	-5.10601	1.30457e-08	1.77762e-07	0.000122656	260	172.304	818.568	857.679	214	90.9589	525.756	570.945	384	182.543	903.552	926.555	409	121.414	628.018	622.385	107	4.92646	11.696	19.178	134	5.802	13.2289	22.9795
HCAG_01044	NW_001813982	3649990..3650494	28.1928	-34.2935	-5.09986	3.8955e-06	2.61424e-05	0.0366255	1	2.2194	10.5438	3.29877	69	98.2188	567.72	184.09	4	6.36807	31.5207	9.65161	6	5.96501	30.8542	9.13034	5	0.770967	1.83037	0.896168	11	1.59507	3.63685	1.88637
HCAG_06899	NW_001813977	complement(1974537..1974722)	21.61	-34.0351	-5.08895	5.59952e-06	3.59608e-05	0.0526467	2	10.6675	50.6781	6.59753	3	10.2627	59.32	8.00391	14	53.5637	265.13	33.7806	5	11.9461	61.7914	7.60862	0	0	0	0	4	1.39393	3.17825	0.685954
HCAG_01560	NW_001813982	5503035..5503785	86.1606	-33.9647	-5.08596	9.10591e-06	5.49158e-05	0.0856137	2	8.81843	41.8939	6.59753	114	322.385	1863.44	304.148	3	9.48842	46.9659	7.23871	2	3.95016	20.4323	3.04345	20	6.12662	14.5453	3.58467	5	1.4404	3.28419	0.857443
HCAG_00167	NW_001813982	complement(526154..528657)	28.6578	-33.9255	-5.0843	1.11022e-16	9.40389e-15	1.04383e-12	34	20.0419	95.2134	112.158	80	30.2454	174.823	213.437	61	25.793	127.67	147.187	146	38.5511	199.407	222.172	47	1.92481	4.56972	8.42397	9	0.346619	0.790313	1.5434
HCAG_07606	NW_001813974	complement(435302..437652)	12.2403	-33.8554	-5.08131	1.72207e-12	6.2034e-11	1.61909e-08	20	9.57138	45.4709	65.9753	41	12.5845	72.7407	109.387	30	10.2986	50.976	72.3871	77	16.5066	85.3812	117.173	3	0.0997459	0.236809	0.537701	27	0.844226	1.92489	4.63019
HCAG_08124	NW_001813973	757835..761637	4.89487	-33.8049	-5.07916	7.85265e-10	1.45623e-08	7.38307e-06	10	4.28356	20.35	32.9877	22	6.04418	34.9363	58.6953	12	3.68721	18.251	28.9548	29	5.56451	28.7826	44.13	11	0.327361	0.777195	1.97157	2	0.0559739	0.127624	0.342977
HCAG_07616	NW_001813974	471531..472538	77.7306	-33.6086	-5.07076	2.28464e-07	2.20309e-06	0.00214802	28	151.793	721.124	92.3655	29	100.832	582.827	77.3711	5	19.4435	96.2416	12.0645	16	38.8541	200.974	24.3476	16	6.02618	14.3069	2.86774	0	0	0	0
HCAG_08119	NW_001813973	complement(739750..740624)	27.0447	-33.5765	-5.06938	1.01377e-09	1.80519e-08	9.53142e-06	17	41.0347	194.944	56.079	15	23.2222	134.228	40.0195	16	27.7034	137.127	38.6064	15	16.2187	83.8919	22.8258	2	0.335399	0.796277	0.358467	10	1.57708	3.59583	1.71489
HCAG_03824	NW_001813980	complement(2256218..2257844)	71.2539	-33.4971	-5.06596	0	0	0	18	34.4072	163.459	59.3778	56	68.6552	396.838	149.406	74	101.466	502.237	178.555	94	80.4874	416.324	143.042	23	3.05445	7.25164	4.12237	21	2.62269	5.97988	3.60126
HCAG_06640	NW_001813977	1020205..1020851	141.21	-33.3729	-5.0606	0	0	0	38	108.33	514.645	125.353	29	53.0239	306.487	77.3711	123	251.525	1245	296.787	119	151.962	786.029	181.085	19	3.76312	8.93409	3.40544	38	7.07781	16.1378	6.51657
HCAG_08570	NW_001813972	complement(1145156..1147538)	5.95532	-33.3408	-5.05922	1.4698e-07	1.50207e-06	0.0013819	6	4.62505	21.9723	19.7926	12	5.93275	34.2922	32.0156	9	4.97645	24.6325	21.7161	24	8.28705	42.8651	36.5214	8	0.428435	1.01716	1.43387	1	0.0503635	0.114832	0.171489
HCAG_01836	NW_001813982	6431989..6434819	26.8881	-33.0845	-5.04808	6.10623e-15	4.10077e-13	5.74107e-11	16	13.7074	65.12	52.7803	53	29.1219	168.329	141.402	41	25.1959	124.715	98.929	103	39.5272	204.456	156.737	9	0.535682	1.27177	1.6131	29	1.62324	3.70109	4.97317
HCAG_00319	NW_001813982	complement(1055452..1056985)	1.82821	-32.9898	-5.04395	0.00107571	0.00334672	1	0	0	0	0	0	0	0	0	1	1.00941	4.99637	2.4129	10	6.30345	32.6048	15.2172	1	0.0977651	0.232106	0.179234	0	0	0	0
HCAG_04862	NW_001813979	2865646..2867796	14.6493	-32.9472	-5.04208	1.11022e-16	9.40389e-15	1.04383e-12	38	22.3998	106.415	125.353	46	17.3911	100.523	122.727	17	7.1882	35.5802	41.0193	44	11.6181	60.0951	66.9558	17	0.696206	1.65288	3.04697	12	0.462159	1.05375	2.05786
HCAG_06870	NW_001813977	1858454..1859182	83.4862	-32.8869	-5.03944	1.94289e-14	1.10709e-12	1.82671e-10	32	51.6201	245.233	105.561	51	52.7653	304.991	136.066	66	76.3702	378.018	159.252	212	153.189	792.376	322.605	14	1.56901	3.72502	2.50927	48	5.05895	11.5347	8.23145
HCAG_08562	NW_001813972	1104283..1105721	14.0963	-32.6506	-5.02904	1.82687e-11	5.06674e-10	1.71763e-07	25	19.2262	91.3384	82.4692	20	9.86491	57.0208	53.3594	22	12.1364	60.0727	53.0839	44	15.1576	78.4032	66.9558	18	0.961736	2.28328	3.2262	3	0.150739	0.343694	0.514466
HCAG_03568	NW_001813980	complement(1440409..1441283)	27.6547	-32.5991	-5.02676	1.19531e-08	1.65269e-07	0.000112383	15	41.3364	196.378	49.4815	16	28.2794	163.459	42.6875	12	23.7211	117.415	28.9548	14	17.282	89.3915	21.3041	9	1.72311	4.09087	1.6131	2	0.360099	0.821047	0.342977
HCAG_03396	NW_001813980	complement(870507..871826)	11.5854	-32.5908	-5.02639	6.45477e-11	1.58041e-09	6.06877e-07	16	12.8736	61.159	52.7803	20	10.321	59.6567	53.3594	17	9.81163	48.5657	41.0193	37	13.3354	68.9778	56.3038	12	0.670797	1.59255	2.1508	5	0.262846	0.599305	0.857443
HCAG_04721	NW_001813979	2414408..2416046	7.96551	-32.578	-5.02582	7.3977e-07	6.09581e-06	0.00695532	10	13.6087	64.6511	32.9877	4	3.49129	20.1802	10.6719	12	11.7141	57.9826	28.9548	5	3.04796	15.7657	7.60862	1	0.0945465	0.224465	0.179234	5	0.444567	1.01364	0.857443
HCAG_03072	NW_001813981	complement(3456186..3458308)	11.4887	-32.5532	-5.02473	5.31897e-12	1.67815e-10	5.00089e-08	16	12.1634	57.7847	52.7803	19	9.26395	53.5471	50.6914	20	10.9062	53.9838	48.2581	40	13.6213	70.4563	60.8689	7	0.36971	0.877735	1.25463	11	0.546357	1.24573	1.88637
HCAG_04063	NW_001813979	complement(142602..144510)	3.25928	-32.3736	-5.01674	1.04219e-07	1.10221e-06	0.000979867	4	2.2344	10.615	13.1951	5	1.79135	10.3543	13.3398	10	4.00694	19.8336	24.129	20	5.00443	25.8856	30.4345	4	0.155235	0.368547	0.716934	3	0.10949	0.249643	0.514466
HCAG_04691	NW_001813979	2321650..2325081	11.8144	-32.3142	-5.0141	1.5099e-14	8.87257e-13	1.41961e-10	29	12.7527	60.5846	95.6642	35	9.87147	57.0587	93.3789	40	12.6176	62.4547	96.5161	61	12.016	62.1529	92.8251	25	0.76379	1.81333	4.48084	7	0.201119	0.458564	1.20042
HCAG_01754	NW_001813982	6101628..6103105	12.3487	-32.111	-5.005	2.42367e-11	6.47368e-10	2.27874e-07	10	8.47926	40.2826	32.9877	22	11.9644	69.1559	58.6953	17	10.3399	51.1808	41.0193	49	18.6113	96.2678	74.5644	12	0.706917	1.67831	2.1508	6	0.332399	0.75789	1.02893
HCAG_00378	NW_001813982	complement(1268265..1269159)	9.26301	-31.89	-4.99503	1.46793e-06	1.10412e-05	0.0138015	3	3.75785	17.8525	9.8963	23	18.478	106.806	61.3633	4	3.5941	17.7901	9.65161	20	11.2221	58.0464	30.4345	8	0.696206	1.65288	1.43387	1	0.0818407	0.186602	0.171489
HCAG_08150	NW_001813973	849685..850889	17.9753	-31.7282	-4.98769	3.27057e-06	2.23962e-05	0.0307499	1	4.8631	23.1033	3.29877	5	15.5953	90.1431	13.3398	11	38.3723	189.936	26.5419	6	13.0704	67.607	9.13034	3	1.01359	2.40639	0.537701	1	0.317734	0.724453	0.171489
HCAG_04645	NW_001813979	2166840..2168962	1.77043	-31.5751	-4.98071	7.95426e-06	4.87205e-05	0.0747859	0	0	0	0	3	0.965534	5.58094	8.00391	7	2.51969	12.472	16.8903	16	3.59651	18.603	24.3476	3	0.104589	0.248308	0.537701	1	0.0327859	0.0747539	0.171489
HCAG_03707	NW_001813980	complement(1894928..1896721)	3.79757	-31.522	-4.97829	7.20654e-06	4.45469e-05	0.0677559	4	5.02952	23.8939	13.1951	1	0.806447	4.66139	2.66797	6	5.41165	26.7866	14.4774	7	3.94265	20.3935	10.6521	3	0.26207	0.622186	0.537701	0	0	0	0
HCAG_06987	NW_001813977	complement(2276569..2277087)	5.39413	-31.5198	-4.97818	3.3006e-06	2.25689e-05	0.0310323	2	3.82302	18.1621	6.59753	4	4.90395	28.3456	10.6719	5	6.8558	33.9349	12.0645	7	5.99374	31.0028	10.6521	3	0.398407	0.945866	0.537701	0	0	0	0
HCAG_06413	NW_001813977	264230..265321	2.34607	-31.3547	-4.97061	1.55264e-05	8.62249e-05	0.145979	3	3.27417	15.5547	9.8963	3	2.09996	12.1381	8.00391	2	1.56575	7.75015	4.82581	5	2.44441	12.6438	7.60862	2	0.151649	0.360033	0.358467	0	0	0	0
HCAG_08158	NW_001813973	complement(873518..873939)	21.7962	-31.3407	-4.96997	1.27702e-05	7.30767e-05	0.120065	1	5.8016	27.5618	3.29877	3	11.1629	64.5235	8.00391	15	62.4238	308.986	36.1935	3	7.79637	40.327	4.56517	2	0.806134	1.91386	0.358467	2	0.758103	1.72852	0.342977
HCAG_02541	NW_001813981	complement(1480425..1482817)	4.90552	-31.2996	-4.96807	9.61999e-10	1.7327e-08	9.04471e-06	8	3.74191	17.7768	26.3901	18	5.39989	31.2122	48.0234	15	5.03276	24.9112	36.1935	26	5.44754	28.1776	39.5648	1	0.0324962	0.0771499	0.179234	12	0.36672	0.836144	2.05786
HCAG_02104	NW_001813981	11907..12275	4.29406	-31.0439	-4.95624	0.0012485	0.00380871	1	3	8.77941	41.7085	9.8963	0	0	0	0	4	8.39684	41.5627	9.65161	0	0	0	0	1	0.203317	0.482699	0.179234	0	0	0	0
HCAG_05569	NW_001813978	2390944..2391265	8.59563	-30.9838	-4.95344	0.000307869	0.00114456	1	1	6.35944	30.2119	3.29877	1	4.07876	23.5759	2.66797	4	18.247	90.319	9.65161	2	5.69735	29.4697	3.04345	1	0.441823	1.04894	0.179234	0	0	0	0
HCAG_07003	NW_001813977	complement(2339701..2344400)	0.307573	-30.9835	-4.95343	0.000375984	0.00136014	1	0	0	0	0	4	0.644668	3.72628	10.6719	2	0.360502	1.78442	4.82581	2	0.225123	1.16446	3.04345	1	0.0174581	0.0414475	0.179234	0	0	0	0
HCAG_05845	NW_001813976	complement(688718..689236)	7.35939	-30.9835	-4.95343	0.000378319	0.00136648	1	0	0	0	0	4	15.4251	89.1597	10.6719	2	8.62584	42.6963	4.82581	2	5.38659	27.8623	3.04345	1	0.417724	0.991726	0.179234	0	0	0	0
HCAG_01623	NW_001813982	complement(5701055..5704034)	59.8705	-30.9537	-4.95204	9.20981e-06	5.54713e-05	0.0865907	28	10.546	50.1009	92.3655	839	202.675	1171.49	2238.43	41	11.077	54.8292	98.929	90	15.1843	78.5412	136.955	20	0.523344	1.24248	3.58467	212	5.21692	11.8949	36.3556
HCAG_07481	NW_001813974	complement(37918..38271)	10.8798	-30.8364	-4.94656	4.91561e-06	3.18515e-05	0.0462166	7	19.6173	93.1962	23.0914	1	1.79742	10.3894	2.66797	6	12.0616	59.7024	14.4774	8	10.0428	51.9466	12.1738	0	0	0	0	4	0.732405	1.66993	0.685954
HCAG_06896	NW_001813977	complement(1947959..1949433)	9.5751	-30.7812	-4.94398	6.47837e-07	5.42383e-06	0.00609096	6	10.6675	50.6781	19.7926	9	10.2627	59.32	24.0117	8	10.2026	50.501	19.3032	9	7.16763	37.0748	13.6955	6	0.741123	1.75951	1.0754	0	0	0	0
HCAG_05181	NW_001813978	1088883..1090374	17.7609	-30.6065	-4.93576	6.59595e-08	7.48072e-07	0.000620152	6	13.59	64.5625	19.7926	13	18.8852	109.16	34.6836	10	16.2473	80.4211	24.129	22	22.3211	115.457	33.4779	4	0.629447	1.49438	0.716934	6	0.887915	2.0245	1.02893
HCAG_07496	NW_001813974	98386..99689	21.7069	-30.5242	-4.93188	4.85102e-10	9.70411e-09	4.56093e-06	23	19.2554	91.4772	75.8716	29	15.5716	90.0062	77.3711	46	27.6245	136.736	110.994	65	24.376	126.086	98.912	32	1.86125	4.41883	5.73547	0	0	0	0
HCAG_02088	NW_001813982	complement(7314285..7314769)	10.7674	-30.514	-4.9314	1.53422e-05	8.5607e-05	0.144248	1	2.64553	12.5682	3.29877	16	27.1482	156.921	42.6875	2	3.79537	18.7864	4.82581	8	9.48039	49.0376	12.1738	5	0.918992	2.1818	0.896168	0	0	0	0
HCAG_07142	NW_001813975	complement(493619..494348)	12.8072	-30.262	-4.91944	1.42233e-06	1.07585e-05	0.0133728	7	22.9192	108.883	23.0914	3	6.29987	36.4142	8.00391	5	11.7431	58.1261	12.0645	7	10.2665	53.1039	10.6521	1	0.227473	0.540049	0.179234	3	0.641761	1.46325	0.514466
HCAG_00177	NW_001813982	complement(555154..558628)	132.297	-30.2177	-4.91732	8.48293e-05	0.000375678	0.797565	31	17.6141	83.6798	102.262	30	10.9328	63.1931	80.0391	1179	480.535	2378.56	2844.81	79	20.1071	104.005	120.216	109	4.30284	10.2155	19.5365	184	6.83074	15.5745	31.5539
HCAG_05818	NW_001813976	complement(580339..583408)	48.6407	-30.1052	-4.91194	0	0	0	54	35.7146	169.67	178.133	166	70.4158	407.014	442.883	69	32.7351	162.032	166.49	188	55.6973	288.096	286.084	45	2.06773	4.90905	8.06551	54	2.33344	5.32039	9.26039
HCAG_06801	NW_001813977	1581091..1583692	112.603	-30.0967	-4.91153	4.19825e-06	2.78756e-05	0.0394719	441	203.113	964.931	1454.76	530	156.561	904.946	1414.02	161	53.1907	263.284	388.477	182	37.5486	194.221	276.954	136	4.35177	10.3316	24.3758	191	5.74754	13.1047	32.7543
HCAG_06115	NW_001813976	complement(1683217..1684663)	22.8247	-30.0841	-4.91093	3.22631e-13	1.39146e-11	3.03337e-09	22	19.2466	91.4351	72.5729	26	14.5886	84.3243	69.3672	26	16.3161	80.7615	62.7355	105	41.1475	212.837	159.781	8	0.486239	1.15439	1.43387	26	1.48612	3.38845	4.4587
HCAG_06886	NW_001813977	complement(1916348..1916785)	44.8555	-30.026	-4.90814	2.09233e-08	2.70593e-07	0.000196721	30	94.4832	448.863	98.963	25	50.499	291.892	66.6992	9	20.3323	100.641	21.7161	10	14.1077	72.9726	15.2172	4	0.875231	2.0779	0.716934	14	2.88079	6.56838	2.40084
HCAG_02394	NW_001813981	991572..992751	14.879	-29.9363	-4.90382	1.50316e-10	3.37296e-09	1.41327e-06	22	19.2466	91.4351	72.5729	29	16.2719	94.0541	77.3711	27	16.9436	83.8677	65.1484	18	7.05386	36.4863	27.391	2	0.12156	0.288598	0.358467	20	1.14317	2.6065	3.42977
HCAG_03924	NW_001813980	2591864..2592434	13.397	-29.7989	-4.89719	1.72757e-05	9.49859e-05	0.162426	8	34.8096	165.371	26.3901	1	2.79073	16.1309	2.66797	2	6.24238	30.8986	4.82581	5	9.74547	50.4087	7.60862	1	0.3023	0.717697	0.179234	2	0.568577	1.29639	0.342977
HCAG_07960	NW_001813973	complement(208712..209605)	5.53702	-29.7948	-4.89699	4.29331e-06	2.84266e-05	0.0403657	3	5.60493	26.6275	9.8963	5	5.9914	34.6312	13.3398	6	8.04104	39.8016	14.4774	3	2.5107	12.9867	4.56517	2	0.259602	0.616327	0.358467	1	0.122067	0.278321	0.171489
HCAG_00499	NW_001813982	1729709..1732400	19.1416	-29.716	-4.89317	2.22045e-16	1.83128e-14	2.08766e-12	30	15.3098	72.7325	98.963	53	17.3473	100.27	141.402	60	21.9639	108.717	144.774	96	21.9453	113.513	146.085	10	0.35455	0.841743	1.79234	40	1.3337	3.04092	6.85954
HCAG_04448	NW_001813979	1468296..1470887	15.7237	-29.7069	-4.89273	4.55191e-14	2.43165e-12	4.27971e-10	26	19.5854	93.0445	85.7679	22	10.6289	61.4369	58.6953	38	20.533	101.635	91.6903	36	12.1474	62.8329	54.782	11	0.575679	1.36673	1.97157	15	0.738244	1.68324	2.57233
HCAG_04078	NW_001813979	193824..194239	23.0234	-29.6705	-4.89096	1.62508e-07	1.63586e-06	0.0015279	14	45.8384	217.765	46.1827	4	8.39983	48.5523	10.6719	8	18.789	93.0018	19.3032	13	19.0664	98.6214	19.7824	4	0.909893	2.1602	0.716934	4	0.855681	1.951	0.685954
HCAG_00265	NW_001813982	868902..871525	5.52595	-29.6477	-4.88985	9.9193e-08	1.05619e-06	0.000932612	5	3.19817	15.1936	16.4938	5	2.05122	11.8563	13.3398	18	8.25878	40.8794	43.4322	30	8.59561	44.4611	45.6517	7	0.311071	0.73852	1.25463	4	0.167164	0.381144	0.685954
HCAG_00504	NW_001813982	complement(1742459..1744073)	18.1848	-29.6415	-4.88955	1.69764e-12	6.16264e-11	1.59612e-08	26	20.6186	97.9534	85.7679	21	10.6811	61.7383	56.0273	41	23.3229	115.444	98.929	51	18.1168	93.7095	77.6079	26	1.43248	3.40088	4.66007	3	0.155438	0.354409	0.514466
HCAG_07591	NW_001813974	386720..387916	5.65928	-29.6056	-4.8878	1.68672e-06	1.24871e-05	0.0158586	14	12.9683	61.6087	46.1827	3	1.78232	10.3021	8.00391	5	3.32228	16.4446	12.0645	11	4.56426	23.6088	16.739	1	0.0643552	0.152787	0.179234	6	0.363125	0.827947	1.02893
HCAG_05298	NW_001813978	1502458..1503907	61.0679	-29.4915	-4.88223	9.19598e-13	3.54347e-11	8.64606e-09	129	116.555	553.721	425.541	142	82.2885	475.64	378.852	32	20.7397	102.658	77.2129	61	24.6885	127.702	92.8251	45	2.82477	6.70635	8.06551	46	2.7155	6.1915	7.88848
HCAG_05759	NW_001813976	380996..384178	5.47122	-29.4092	-4.87819	1.3064e-06	1.00186e-05	0.0122828	2	2.82642	13.4275	6.59753	3	2.71917	15.7173	8.00391	8	8.10976	40.1418	19.3032	13	8.22951	42.5674	19.7824	1	0.0981829	0.233098	0.179234	4	0.369332	0.8421	0.685954
HCAG_00469	NW_001813982	complement(1614805..1618451)	0.371225	-29.3665	-4.8761	0.000647845	0.00216763	1	1	0.337096	1.60145	3.29877	0	0	0	0	1	0.241805	1.19689	2.4129	6	0.906001	4.68632	9.13034	0	0	0	0	1	0.0220244	0.050217	0.171489
HCAG_06489	NW_001813977	533453..534960	210.042	-29.3645	-4.876	0.000108924	0.000464024	1	1042	754.005	3582.07	3437.32	81	37.5924	217.29	216.105	38	19.7243	97.6315	91.6903	89	28.8483	149.219	135.433	221	11.1104	26.3773	39.6106	147	6.94983	15.846	25.2088
HCAG_01541	NW_001813982	complement(5437641..5438032)	30.0868	-29.0205	-4.859	1.6355e-06	1.21557e-05	0.0153769	22	79.0783	375.679	72.5729	7	16.1377	93.2785	18.6758	6	15.4703	76.5748	14.4774	6	9.66072	49.9704	9.13034	9	2.24754	5.33592	1.6131	1	0.234847	0.535466	0.171489
HCAG_03006	NW_001813981	complement(3240077..3242585)	169.48	-28.8293	-4.84946	1.50472e-05	8.42857e-05	0.141474	362	213.007	1011.94	1194.15	333	125.672	726.406	888.434	331	139.709	691.535	798.671	757	199.529	1032.07	1151.94	25	1.02201	2.42638	4.48084	373	14.3399	32.6958	63.9653
HCAG_00170	NW_001813982	533380..534424	11.8747	-28.5539	-4.83562	1.49879e-06	1.12463e-05	0.0140916	4	12.2478	58.186	13.1951	3	5.89155	34.0541	8.00391	4	8.78558	43.4869	9.65161	15	20.5738	106.418	22.8258	4	0.850919	2.02018	0.716934	1	0.200055	0.456137	0.171489
HCAG_03620	NW_001813980	complement(1628864..1630057)	11.4202	-28.4836	-4.83206	1.27252e-06	9.7907e-06	0.0119642	2	4.29469	20.4029	6.59753	13	17.9042	103.489	34.6836	9	13.863	68.619	21.7161	10	9.6189	49.7541	15.2172	6	0.895122	2.12513	1.0754	1	0.140298	0.319889	0.171489
HCAG_08856	NW_001813970	133600..135325	24.083	-28.158	-4.81547	2.52576e-12	8.79525e-11	2.37472e-08	44	35.0612	166.566	145.146	24	12.2658	70.8981	64.0312	67	38.2967	189.561	161.664	30	10.7083	55.3889	45.6517	7	0.387527	0.920035	1.25463	34	1.77012	4.03599	5.83061
HCAG_02089	NW_001813982	complement(7315140..7316510)	10.3643	-28.1003	-4.81252	2.17728e-07	2.11476e-06	0.00204708	4	6.81837	32.3922	13.1951	11	12.026	69.5124	29.3477	11	13.4501	66.5754	26.5419	12	9.16275	47.3946	18.2607	6	0.710561	1.68696	1.0754	2	0.222742	0.507864	0.342977
HCAG_07908	NW_001813973	complement(32347..32952)	10.1181	-28.0489	-4.80987	9.96361e-06	5.92898e-05	0.0936779	3	10.9019	51.7919	9.8963	5	11.6536	67.3597	13.3398	5	13.0336	64.5136	12.0645	3	4.88344	25.2598	4.56517	3	0.757411	1.79819	0.537701	0	0	0	0
HCAG_07721	NW_001813974	complement(807243..808292)	6.82272	-28.0408	-4.80945	3.97527e-06	2.66397e-05	0.0373755	2	5.29106	25.1363	6.59753	5	8.48383	49.0378	13.3398	4	7.59074	37.5727	9.65161	5	5.92524	30.6485	7.60862	1	0.183798	0.43636	0.179234	2	0.345695	0.788205	0.342977
HCAG_04124	NW_001813979	complement(355144..357553)	4.94837	-28.0011	-4.80741	6.13557e-10	1.18453e-08	5.76866e-06	18	7.93659	37.7045	59.3778	13	3.67632	21.2497	34.6836	14	4.42793	21.9174	33.7806	19	3.75265	19.4107	28.9127	5	0.153165	0.363633	0.896168	9	0.259271	0.591154	1.5434
HCAG_05926	NW_001813976	967239..967865	28.1601	-27.9382	-4.80417	9.84764e-08	1.05094e-06	0.000925875	5	20.413	96.9766	16.4938	13	34.04	196.757	34.6836	13	38.0708	188.443	31.3677	11	20.1166	104.054	16.739	6	1.70184	4.04037	1.0754	3	0.80022	1.82455	0.514466
HCAG_00482	NW_001813982	complement(1664229..1666702)	6.02766	-27.8482	-4.79951	2.60011e-09	4.28131e-08	2.44463e-05	18	8.58938	40.8057	59.3778	25	7.65136	44.2261	66.6992	13	4.44984	22.0259	31.3677	16	3.42005	17.6903	24.3476	6	0.198916	0.472251	1.0754	11	0.342951	0.78195	1.88637
HCAG_08922	NW_001813969	complement(34746..37393)	4.73393	-27.8152	-4.7978	3.48953e-10	7.19485e-09	3.28085e-06	14	5.76547	27.3902	46.1827	18	4.75432	27.4807	48.0234	16	4.72649	23.3952	38.6064	20	3.68944	19.0838	30.4345	7	0.200279	0.475485	1.25463	8	0.215252	0.490788	1.37191
HCAG_06792	NW_001813977	1551567..1552410	4.83166	-27.7543	-4.79464	2.21172e-06	1.59334e-05	0.0207946	2	2.60387	12.3702	6.59753	2	1.67004	9.65312	5.33594	8	7.4712	36.981	19.3032	13	7.58151	39.2156	19.7824	3	0.271356	0.644232	0.537701	2	0.170125	0.387896	0.342977
HCAG_06989	NW_001813977	2281467..2283584	8.89054	-27.7465	-4.79423	9.39795e-11	2.20348e-09	8.83595e-07	15	9.01885	42.846	49.4815	23	8.86945	51.2668	61.3633	16	6.90067	34.157	38.6064	40	10.7732	55.7246	60.8689	15	0.626586	1.48759	2.6885	6	0.235701	0.537413	1.02893
HCAG_06492	NW_001813977	544663..546539	31.6571	-27.6032	-4.78676	1.54407e-09	2.64433e-08	1.45174e-05	16	11.5778	55.0029	52.7803	16	7.42567	42.9215	42.6875	25	12.9765	64.2313	60.3226	292	94.6483	489.571	444.343	25	1.25683	2.98386	4.48084	36	1.702	3.88066	6.17359
HCAG_02834	NW_001813981	2557657..2559069	4.63226	-27.5193	-4.78237	1.38776e-06	1.05334e-05	0.0130477	5	6.69415	31.802	16.4938	4	3.43475	19.8534	10.6719	5	4.80183	23.7682	12.0645	6	3.59833	18.6125	9.13034	2	0.186031	0.441659	0.358467	2	0.174947	0.398889	0.342977
HCAG_04112	NW_001813979	complement(312161..312529)	11.0164	-27.5171	-4.78226	5.73409e-06	3.66705e-05	0.053912	5	15.7472	74.8105	16.4938	2	4.03992	23.3514	5.33594	7	15.814	78.2765	16.8903	6	8.46463	43.7836	9.13034	4	0.875231	2.0779	0.716934	0	0	0	0
HCAG_04155	NW_001813979	453411..454866	24.7801	-27.2148	-4.76632	9.14935e-13	3.54001e-11	8.60222e-09	40	44.992	213.744	131.951	25	18.0353	104.247	66.6992	26	20.9778	103.836	62.7355	30	15.1154	78.185	45.6517	18	1.40662	3.33949	3.2262	12	0.881875	2.01073	2.05786
HCAG_07442	NW_001813975	1719798..1723349	0.365049	-27.1493	-4.76285	0.000747922	0.00245701	1	3	0.878719	4.17455	9.8963	1	0.187862	1.08587	2.66797	0	0	0	0	3	0.393617	2.03599	4.56517	0	0	0	0	1	0.0191372	0.043634	0.171489
HCAG_08274	NW_001813972	complement(10309..11057)	3.40973	-27.1484	-4.76279	0.000559698	0.00190313	1	0	0	0	0	2	4.03992	23.3514	5.33594	3	6.77745	33.5471	7.23871	2	2.82154	14.5945	3.04345	0	0	0	0	1	0.205771	0.46917	0.171489
HCAG_02369	NW_001813981	902813..903092	5.20466	-27.1464	-4.76269	0.000392242	0.00141027	1	1	4.79262	22.7684	3.29877	2	6.1477	35.5347	5.33594	1	3.43783	17.0166	2.4129	3	6.44048	33.3136	4.56517	0	0	0	0	1	0.31313	0.713954	0.171489
HCAG_09179	NW_001813945	complement(1026..2365)	0.955111	-27.1458	-4.76266	0.000382721	0.0013792	1	1	0.879498	4.17825	3.29877	2	1.12817	6.52099	5.33594	1	0.630879	3.12273	2.4129	3	1.1819	6.1134	4.56517	1	0.0611032	0.145066	0.179234	0	0	0	0
HCAG_02100	NW_001813981	complement(2131..5298)	0.378269	-27.1452	-4.76262	0.000613829	0.00206928	1	0	0	0	0	3	0.730525	4.22255	8.00391	1	0.272343	1.34805	2.4129	3	0.51021	2.63908	4.56517	0	0	0	0	1	0.0248059	0.0565589	0.171489
HCAG_09310	NW_001813782	complement(879..1277)	2.45142	-27.1394	-4.76232	0.000922667	0.00294864	1	0	0	0	0	0	0	0	0	3	5.35062	26.4845	7.23871	4	4.45507	23.044	6.08689	1	0.172743	0.410112	0.179234	0	0	0	0
HCAG_06790	NW_001813977	complement(1546864..1548169)	6.35463	-27.1356	-4.76212	4.83054e-06	3.14302e-05	0.0454167	4	6.78341	32.2261	13.1951	4	4.35068	25.1476	10.6719	3	3.64939	18.0638	7.23871	14	10.6351	55.0101	21.3041	5	0.589098	1.39859	0.896168	0	0	0	0
HCAG_02403	NW_001813981	1034609..1035540	28.6012	-26.9439	-4.75189	2.24353e-06	1.61143e-05	0.0210936	1	5.01047	23.8034	3.29877	4	12.8543	74.2998	10.6719	10	35.941	177.901	24.129	27	60.5991	313.451	41.0865	5	1.74052	4.13219	0.896168	3	0.982088	2.23922	0.514466
HCAG_07957	NW_001813973	203351..204136	5.91197	-26.9409	-4.75173	1.23802e-06	9.55477e-06	0.0116398	5	6.3109	29.9813	16.4938	8	6.4762	37.4335	21.3437	7	6.33769	31.3704	16.8903	8	4.52309	23.3958	12.1738	6	0.526141	1.24912	1.0754	0	0	0	0
HCAG_09314	NW_001813771	complement(216..616)	4.92242	-26.9284	-4.75105	0.00159355	0.00469525	1	4	14.6974	69.8232	13.1951	1	2.35662	13.6216	2.66797	1	2.63567	13.0461	2.4129	0	0	0	0	1	0.255276	0.606055	0.179234	0	0	0	0
HCAG_05356	NW_001813978	complement(1691466..1693207)	9.05198	-26.9159	-4.75038	2.17382e-08	2.79976e-07	0.000204382	17	11.2435	53.4147	56.079	20	8.48383	49.0378	53.3594	21	9.96285	49.3142	50.671	22	6.51777	33.7134	33.4779	18	0.827093	1.96362	3.2262	1	0.0432119	0.0985257	0.171489
HCAG_01621	NW_001813982	complement(5694204..5695888)	12.2022	-26.6296	-4.73496	6.49681e-11	1.58333e-09	6.1083e-07	12	8.30187	39.4399	39.5852	21	9.31801	53.8596	56.0273	31	15.384	76.1477	74.8	51	15.8048	81.7507	77.6079	4	0.192258	0.456443	0.716934	22	0.994416	2.26733	3.77275
HCAG_05348	NW_001813978	complement(1672208..1672554)	7.6706	-26.6081	-4.7338	3.66703e-05	0.000181556	0.344774	1	3.3744	16.0308	3.29877	2	4.32848	25.0193	5.33594	2	4.84103	23.9622	4.82581	12	18.1385	93.822	18.2607	3	0.70331	1.66974	0.537701	0	0	0	0
HCAG_05517	NW_001813978	complement(2198063..2198235)	12.918	-26.5652	-4.73146	5.6386e-05	0.000262706	0.530141	2	14.072	66.852	6.59753	4	18.0507	104.336	10.6719	2	10.0941	49.9637	4.82581	3	9.45518	48.9072	4.56517	2	0.977651	2.32106	0.358467	0	0	0	0
HCAG_04103	NW_001813979	complement(285730..286211)	6.89781	-26.5623	-4.73131	4.85221e-05	0.000231694	0.456205	3	11.023	52.3674	9.8963	2	4.71324	27.2432	5.33594	2	5.27135	26.0922	4.82581	4	6.5836	34.0539	6.08689	2	0.510551	1.21211	0.358467	0	0	0	0
HCAG_03150	NW_001813980	72849..73121	6.06365	-26.5558	-4.73096	3.73913e-05	0.000184736	0.351553	1	3.63397	17.264	3.29877	2	4.66144	26.9439	5.33594	3	7.82013	38.7082	7.23871	5	8.13907	42.0996	7.60862	1	0.25247	0.599395	0.179234	1	0.237428	0.54135	0.171489
HCAG_03669	NW_001813980	complement(1784955..1785826)	18.5004	-26.5155	-4.72877	9.97094e-08	1.06048e-06	0.000937468	6	12.9683	61.6087	19.7926	13	18.0212	104.165	34.6836	19	29.4575	145.809	45.8452	14	13.5545	70.111	21.3041	7	1.05114	2.49552	1.25463	5	0.706076	1.6099	0.857443
HCAG_04819	NW_001813979	complement(2723478..2723805)	23.1501	-26.505	-4.72819	1.20418e-07	1.25378e-06	0.00113217	6	22.0461	104.735	19.7926	8	18.8529	108.973	21.3437	9	23.7211	117.415	21.7161	17	27.9803	144.729	25.8693	3	0.765827	1.81816	0.537701	6	1.4404	3.28419	1.02893
HCAG_09130	NW_001813947	complement(16403..17659)	2.16487	-26.3015	-4.71707	2.86372e-05	0.000147049	0.269247	6	4.73543	22.4967	19.7926	3	1.51858	8.77766	8.00391	3	1.69841	8.40679	7.23871	2	0.70707	3.65734	3.04345	3	0.164497	0.390537	0.537701	0	0	0	0
HCAG_03284	NW_001813980	505790..506755	18.8993	-26.1607	-4.70933	5.25684e-07	4.50205e-06	0.00494248	10	25.8352	122.736	32.9877	12	19.884	114.932	32.0156	13	24.0917	119.249	31.3677	5	5.78637	29.9302	7.60862	8	1.43593	3.40906	1.43387	2	0.337593	0.769732	0.342977
HCAG_08308	NW_001813972	complement(124819..125298)	6.35529	-26.1562	-4.70908	4.22957e-05	0.000206686	0.397664	0	0	0	0	4	6.95396	40.195	10.6719	7	13.6104	67.3691	16.8903	4	4.85676	25.1217	6.08689	3	0.564954	1.34127	0.537701	0	0	0	0
HCAG_01453	NW_001813982	complement(5151303..5153024)	12.2511	-25.92	-4.69599	1.5441e-12	5.69318e-11	1.45176e-08	15	10.2065	48.4883	49.4815	21	9.16463	52.973	56.0273	17	8.29749	41.071	41.0193	70	21.3358	110.36	106.521	20	0.945465	2.24465	3.58467	7	0.311197	0.709547	1.20042
HCAG_08098	NW_001813973	677102..678423	12.1383	-25.9189	-4.69594	3.64522e-07	3.31134e-06	0.00342723	4	9.9456	47.2488	13.1951	8	12.7576	73.7411	21.3437	7	12.4848	61.7972	16.8903	12	13.3652	69.132	18.2607	4	0.690972	1.64045	0.716934	3	0.487352	1.11119	0.514466
HCAG_06466	NW_001813977	complement(445132..445946)	75.4779	-25.483	-4.67146	1.48558e-11	4.21976e-10	1.39674e-07	33	60.9654	289.63	108.859	20	23.6978	136.977	53.3594	89	117.943	583.794	214.748	120	99.3058	513.662	182.607	8	1.02681	2.43776	1.43387	54	6.51799	14.8614	9.26039
HCAG_02182	NW_001813981	complement(263719..264187)	49.0425	-25.4149	-4.6676	2.25926e-05	0.000119341	0.212415	3	11.6715	55.4478	9.8963	6	14.9715	86.5374	16.0078	57	159.071	787.37	137.535	6	10.4563	54.0856	9.13034	18	4.86525	11.5507	3.2262	0	0	0	0
HCAG_07896	NW_001813974	complement(1408145..1409461)	7.58222	-25.3997	-4.66674	3.73679e-07	3.38471e-06	0.00351333	19	14.8889	70.7332	62.6766	12	6.03116	34.861	32.0156	3	1.68633	8.34702	7.23871	22	7.72247	39.9447	33.4779	6	0.326656	0.775521	1.0754	8	0.409591	0.933893	1.37191
HCAG_08112	NW_001813973	complement(721169..721402)	14.2153	-25.3712	-4.66512	0.000461571	0.00161627	1	0	0	0	0	0	0	0	0	2	12.8222	63.4674	4.82581	11	44.039	227.793	16.739	1	0.620941	1.47419	0.179234	1	0.583944	1.33143	0.171489
HCAG_08127	NW_001813973	complement(768477..769821)	2.12712	-25.3284	-4.66269	4.98309e-05	0.00023686	0.46851	0	0	0	0	2	1.2513	7.23272	5.33594	6	4.19842	20.7814	14.4774	7	3.05875	15.8215	10.6521	3	0.203317	0.482699	0.537701	0	0	0	0
HCAG_09057	NW_001813967	91581..93324	5.1701	-25.2992	-4.66102	1.63851e-06	1.21588e-05	0.0154053	6	3.81567	18.1272	19.7926	12	4.89451	28.2911	32.0156	15	6.84261	33.8696	36.1935	18	5.12761	26.5227	27.391	12	0.530188	1.25873	2.1508	0	0	0	0
HCAG_07594	NW_001813974	403358..404098	2.35996	-25.0453	-4.64647	0.000576843	0.00195511	1	2	2.87557	13.6611	6.59753	6	5.53293	31.9812	16.0078	1	1.03135	5.10499	2.4129	0	0	0	0	0	0	0	0	2	0.187878	0.428372	0.342977
HCAG_02960	NW_001813981	complement(3053110..3053399)	10.4912	-25.0019	-4.64397	7.9919e-05	0.000356282	0.751399	0	0	0	0	4	9.64071	55.7248	10.6719	2	5.39115	26.6852	4.82581	16	26.9329	139.311	24.3476	4	1.04431	2.47932	0.716934	0	0	0	0
HCAG_03564	NW_001813980	complement(1425693..1426417)	4.15427	-24.9881	-4.64317	3.6214e-05	0.00017958	0.340484	0	0	0	0	3	2.86616	16.5668	8.00391	6	6.4111	31.7337	14.4774	11	7.33983	37.9655	16.739	4	0.413961	0.982792	0.716934	0	0	0	0
HCAG_06575	NW_001813977	796818..797653	32.4293	-24.9703	-4.64214	6.76656e-07	5.64e-06	0.00636192	7	31.7101	150.646	23.0914	9	26.1488	151.144	24.0117	9	29.2451	144.758	21.7161	21	42.6131	220.417	31.9562	10	3.14723	7.47191	1.79234	1	0.295972	0.674833	0.171489
HCAG_07524	NW_001813974	complement(187568..190306)	6.80144	-24.9429	-4.64055	5.96601e-10	1.17103e-08	5.60924e-06	15	6.14667	29.2011	49.4815	15	3.9423	22.7871	40.0195	37	10.8758	53.8333	89.2774	34	6.24096	32.2816	51.7386	21	0.597857	1.41939	3.7639	4	0.107093	0.244178	0.685954
HCAG_02884	NW_001813981	2748941..2751954	6.89691	-24.9265	-4.63961	2.7829e-09	4.52679e-08	2.61649e-05	11	7.626	36.229	36.2864	8	3.55716	20.5609	21.3437	18	8.95134	44.3075	43.4322	24	7.45314	38.5516	36.5214	7	0.337157	0.80045	1.25463	8	0.362364	0.826211	1.37191
HCAG_04430	NW_001813979	complement(1404071..1404643)	10.2658	-24.9122	-4.63878	1.78937e-06	1.31641e-05	0.0168237	4	11.7059	55.6114	13.1951	6	11.2617	65.0945	16.0078	3	6.29763	31.1721	7.23871	9	11.7981	61.0258	13.6955	3	0.609951	1.4481	0.537701	2	0.382406	0.871908	0.342977
HCAG_07907	NW_001813973	complement(26979..27558)	10.7858	-24.8368	-4.63441	9.57296e-06	5.72551e-05	0.090005	7	23.1484	109.971	23.0914	3	6.36287	36.7784	8.00391	2	4.74421	23.483	4.82581	6	8.88787	45.9728	9.13034	1	0.229748	0.545449	0.179234	3	0.648178	1.47788	0.514466
HCAG_06500	NW_001813977	564887..565440	19.2998	-24.7764	-4.63089	1.29362e-05	7.39818e-05	0.121626	6	36.0754	171.384	19.7926	2	7.71257	44.5799	5.33594	4	17.2517	85.3926	9.65161	6	16.1598	83.5868	9.13034	4	1.6709	3.96691	0.716934	0	0	0	0
HCAG_07597	NW_001813974	408441..410229	15.82	-24.7522	-4.62948	7.38528e-10	1.39151e-08	6.94364e-06	29	21.264	101.019	95.6642	28	13.1678	76.112	74.7031	23	12.0972	59.8789	55.4968	51	16.751	86.6449	77.6079	31	1.5792	3.74921	5.55624	2	0.0958135	0.21846	0.342977
HCAG_01630	NW_001813982	complement(5721266..5724536)	14.8563	-24.7483	-4.62926	2.77294e-11	7.30285e-10	2.60712e-07	20	17.1343	81.4001	65.9753	24	13.1873	76.2246	64.0312	28	17.207	85.1713	67.5613	31	11.8965	61.5352	47.1734	14	0.833283	1.97831	2.50927	12	0.671687	1.53149	2.05786
HCAG_06326	NW_001813976	2363773..2366310	8.20488	-24.7049	-4.62673	1.16991e-08	1.62714e-07	0.000109995	27	12.3837	58.8316	89.0667	20	5.88337	34.0068	53.3594	23	7.56705	37.4555	55.4968	34	6.98538	36.1321	51.7386	26	0.828495	1.96695	4.66007	1	0.0299666	0.0683257	0.171489
HCAG_03651	NW_001813980	1724027..1724536	6.35664	-24.6775	-4.62513	0.00228083	0.00636709	1	0	0	0	0	2	7.85539	45.4054	5.33594	4	17.5712	86.9739	9.65161	0	0	0	0	1	0.425459	1.01009	0.179234	0	0	0	0
HCAG_03928	NW_001813980	2604041..2606586	10.2299	-24.585	-4.61971	1.38778e-14	8.25816e-13	1.30479e-10	24	10.9169	51.8631	79.1704	25	7.29352	42.1577	66.6992	39	12.7252	62.9873	94.1032	49	9.98408	51.643	74.5644	16	0.505635	1.20044	2.86774	19	0.564667	1.28747	3.25828
HCAG_05506	NW_001813978	2162048..2166463	8.01158	-24.5781	-4.6193	4.8695e-11	1.23405e-09	4.57831e-07	36	11.6715	55.4478	118.756	33	6.86192	39.663	88.043	35	8.13958	40.2894	84.4516	37	5.37338	27.794	56.3038	36	0.810876	1.92512	6.45241	2	0.0423646	0.0965938	0.342977
HCAG_06294	NW_001813976	complement(2240352..2241859)	7.98724	-24.5501	-4.61766	1.1793e-05	6.84056e-05	0.110878	1	3.71563	17.6519	3.29877	5	11.9155	68.8734	13.3398	3	7.99586	39.578	7.23871	5	8.32197	43.0457	7.60862	1	0.258144	0.612865	0.179234	2	0.485527	1.10703	0.342977
HCAG_03022	NW_001813981	3295548..3298094	17.2855	-24.4403	-4.61119	5.22471e-13	2.17357e-11	4.91227e-09	28	22.5288	107.028	92.3655	22	11.3531	65.6224	58.6953	23	13.2746	65.7066	55.4968	61	21.9854	113.72	92.8251	18	1.0062	2.38883	3.2262	16	0.841107	1.91777	2.74382
HCAG_05780	NW_001813976	complement(452389..452982)	18.6345	-24.4176	-4.60985	4.12813e-07	3.6685e-06	0.00388127	5	12.7189	60.4239	16.4938	7	11.4205	66.0125	18.6758	22	40.1433	198.702	53.0839	9	10.2552	53.0455	13.6955	4	0.706917	1.67831	0.716934	7	1.1634	2.65261	1.20042
HCAG_05850	NW_001813976	complement(700869..701964)	32.0296	-24.2677	-4.60097	1.73611e-08	2.299e-07	0.000163229	7	17.0209	80.8614	23.0914	12	18.7143	108.172	32.0156	13	22.6745	112.235	31.3677	64	69.7088	360.571	97.3903	15	2.53399	6.01599	2.6885	6	0.953203	2.17336	1.02893
HCAG_04692	NW_001813979	2325342..2325527	8.93743	-24.1666	-4.59494	8.46607e-05	0.000375108	0.79598	2	10.6675	50.6781	6.59753	3	10.2627	59.32	8.00391	2	7.65196	37.8757	4.82581	3	7.16763	37.0748	4.56517	2	0.741123	1.75951	0.358467	0	0	0	0
HCAG_02685	NW_001813981	complement(2040060..2040299)	6.79135	-24.1648	-4.59483	0.00012066	0.00050805	1	1	4.13364	19.6378	3.29877	1	2.6512	15.3243	2.66797	5	14.8257	73.3842	12.0645	3	5.55492	28.733	4.56517	1	0.287185	0.681812	0.179234	1	0.270074	0.615785	0.171489
HCAG_05200	NW_001813978	complement(1152755..1153253)	10.3278	-24.1112	-4.59163	1.02304e-05	6.05326e-05	0.0961864	2	5.24907	24.9368	6.59753	2	3.3666	19.4595	5.33594	8	15.061	74.5491	19.3032	15	17.6347	91.2158	22.8258	0	0	0	0	6	1.02885	2.34585	1.02893
HCAG_01276	NW_001813982	complement(4493351..4493822)	12.8062	-24.0372	-4.58719	1.98144e-05	0.000106637	0.186295	2	6.81837	32.3922	6.59753	15	32.7983	189.579	40.0195	1	2.44547	12.1046	2.4129	6	9.16275	47.3946	9.13034	3	0.710561	1.68696	0.537701	3	0.668225	1.52359	0.514466
HCAG_06347	NW_001813977	41349..46852	0.745839	-23.7931	-4.57247	2.21326e-06	1.59334e-05	0.0208091	5	1.01939	4.84285	16.4938	3	0.392285	2.26747	8.00391	7	1.02372	5.06722	16.8903	6	0.547957	2.83433	9.13034	3	0.0424935	0.100885	0.537701	2	0.0266411	0.0607433	0.342977
HCAG_03811	NW_001813980	2223407..2224586	118.042	-23.7854	-4.572	9.99201e-16	7.63779e-14	9.39449e-12	80	158.415	752.585	263.901	83	105.413	609.303	221.441	58	82.3845	407.788	139.948	142	125.956	651.51	216.085	37	5.09023	12.0848	6.63164	61	7.89199	17.9942	10.4608
HCAG_07092	NW_001813975	310335..310631	74.6603	-23.7592	-4.57041	7.11801e-05	0.000321748	0.669235	82	273.906	1301.25	270.499	4	8.56952	49.5332	10.6719	3	7.1882	35.5802	7.23871	6	8.97764	46.4371	9.13034	1	0.232069	0.550959	0.179234	34	7.42022	16.9185	5.83061
HCAG_07007	NW_001813975	complement(3015..3389)	19.2343	-23.7576	-4.57032	1.46716e-06	1.10412e-05	0.0137942	5	13.2276	62.8408	16.4938	4	6.78706	39.2303	10.6719	25	47.4421	234.83	60.3226	8	9.48039	49.0376	12.1738	8	1.47039	3.49088	1.43387	3	0.518542	1.18231	0.514466
HCAG_07559	NW_001813974	280356..282074	72.1383	-23.7529	-4.57003	1.1076e-09	1.9526e-08	1.04137e-05	94	54.2495	257.724	310.084	422	156.203	902.878	1125.88	80	33.1184	163.93	193.032	174	44.9822	232.672	264.78	93	3.7289	8.85284	16.6687	128	4.82646	11.0046	21.9505
HCAG_03097	NW_001813981	3529547..3531383	9.43403	-23.6893	-4.56616	1.2088e-06	9.36176e-06	0.0113652	6	6.8894	32.7296	19.7926	11	8.10088	46.8243	29.3477	17	14.002	69.3073	41.0193	17	8.74385	45.2278	25.8693	12	0.957284	2.27271	2.1508	1	0.0750206	0.171051	0.171489
HCAG_06591	NW_001813977	complement(849220..849744)	7.27261	-23.5823	-4.55964	0.00163437	0.00479899	1	0	0	0	0	1	4.71324	27.2432	2.66797	4	21.0854	104.369	9.65161	1	3.2918	17.027	1.52172	0	0	0	0	1	0.480132	1.09473	0.171489
HCAG_00326	NW_001813982	complement(1087206..1088894)	11.2676	-23.5347	-4.55671	9.70411e-10	1.73889e-08	9.1238e-06	20	12.5025	59.3959	65.9753	21	8.41968	48.6671	56.0273	27	12.1072	59.9281	65.1484	43	12.0409	62.2819	65.4341	26	1.1292	2.68085	4.66007	3	0.122529	0.279373	0.514466
HCAG_02458	NW_001813981	complement(1236325..1239014)	21.4107	-23.5027	-4.55476	1.32629e-11	3.8134e-10	1.24698e-07	21	21.4337	101.825	69.2741	18	11.7831	68.1081	48.0234	51	37.3387	184.82	123.058	33	15.0874	78.0402	50.2169	10	0.709099	1.68349	1.79234	24	1.60044	3.6491	4.11573
HCAG_06799	NW_001813977	complement(1569563..1570445)	13.5009	-23.4612	-4.5522	2.22887e-06	1.60213e-05	0.0209558	2	6.01257	28.564	6.59753	7	13.497	78.0148	18.6758	11	23.7211	117.415	26.5419	8	10.7732	55.7246	12.1738	2	0.417724	0.991726	0.358467	5	0.982088	2.23922	0.857443
HCAG_00366	NW_001813982	complement(1236373..1238244)	5.02766	-23.4231	-4.54986	8.79511e-07	7.09822e-06	0.00826916	4	3.35727	15.9495	13.1951	11	5.92145	34.2269	29.3477	8	4.81646	23.8406	19.3032	16	6.01548	31.1152	24.3476	1	0.0583117	0.138439	0.179234	9	0.493537	1.12529	1.5434
HCAG_02715	NW_001813981	2154404..2155723	5.01197	-23.3928	-4.54799	1.74788e-05	9.5767e-05	0.164336	1	2.01641	9.5794	3.29877	5	6.46633	37.3764	13.3398	3	4.33922	21.4783	7.23871	8	7.22591	37.3762	12.1738	4	0.560361	1.33036	0.716934	0	0	0	0
HCAG_00389	NW_001813982	complement(1316563..1318455)	28.7208	-23.3603	-4.54599	0	0	0	84	47.4839	225.583	277.096	47	17.0402	98.4948	125.395	58	23.5183	116.411	139.948	106	26.8408	138.835	161.303	35	1.37456	3.26337	6.27317	48	1.77279	4.04208	8.23145
HCAG_00895	NW_001813982	complement(3093896..3094151)	7.19597	-23.3175	-4.54334	0.0013555	0.00407799	1	3	18.7184	88.9257	9.8963	0	0	0	0	1	4.47567	22.1537	2.4129	2	5.58985	28.9137	3.04345	0	0	0	0	1	0.407659	0.929487	0.171489
HCAG_09292	NW_001813803	221..1200	1.26071	-23.3165	-4.54328	0.000730311	0.00240588	1	2	2.37055	11.2618	6.59753	1	0.760199	4.39407	2.66797	1	0.850217	4.20841	2.4129	2	1.06187	5.49256	3.04345	0	0	0	0	1	0.0774406	0.176569	0.171489
HCAG_06048	NW_001813976	1438327..1439132	2.9515	-23.3153	-4.54321	0.00117964	0.00362568	1	1	3.09057	14.6824	3.29877	3	5.94661	34.3723	8.00391	0	0	0	0	2	2.76881	14.3217	3.04345	1	0.214718	0.509766	0.179234	0	0	0	0
HCAG_00685	NW_001813982	2354388..2354742	5.66151	-23.3145	-4.54315	0.000646909	0.00216527	1	1	5.70157	27.0866	3.29877	1	3.65682	21.137	2.66797	2	8.17968	40.4878	4.82581	2	5.10797	26.4211	3.04345	1	0.396117	0.94043	0.179234	0	0	0	0
HCAG_06622	NW_001813977	complement(958379..958693)	5.86371	-23.3145	-4.54315	0.000650917	0.00217713	1	1	5.9052	28.0539	3.29877	1	3.78742	21.8919	2.66797	2	8.47181	41.9338	4.82581	2	5.2904	27.3647	3.04345	1	0.410264	0.974017	0.179234	0	0	0	0
HCAG_06662	NW_001813977	complement(1091982..1092544)	4.15776	-23.3098	-4.54287	0.000839967	0.00272042	1	0	0	0	0	1	3.11905	18.0286	2.66797	2	6.97678	34.5338	4.82581	3	6.5352	33.8035	4.56517	1	0.337865	0.802132	0.179234	0	0	0	0
HCAG_07551	NW_001813974	complement(255792..256833)	0.920937	-23.3098	-4.54287	0.000843753	0.0027308	1	0	0	0	0	1	0.690865	3.99331	2.66797	2	1.54535	7.64917	4.82581	3	1.44754	7.48742	4.56517	1	0.0748365	0.177671	0.179234	0	0	0	0
HCAG_03064	NW_001813981	3427388..3429587	1.89367	-23.2587	-4.5397	2.64694e-05	0.000137495	0.248866	5	3.30691	15.7102	16.4938	0	0	0	0	4	1.89768	9.39318	9.65161	8	2.3701	12.2594	12.1738	3	0.137849	0.32727	0.537701	1	0.0432119	0.0985257	0.171489
HCAG_01874	NW_001813982	complement(6596875..6598630)	21.427	-23.1808	-4.53486	2.45425e-08	3.10563e-07	0.000230748	5	5.42117	25.7544	16.4938	78	54.2409	313.521	208.102	21	16.3325	80.843	50.671	20	9.71351	50.2435	30.4345	13	0.979254	2.32487	2.33004	23	1.6293	3.7149	3.94424
HCAG_07159	NW_001813975	561701..564152	7.7757	-23.1023	-4.52996	7.97746e-10	1.47356e-08	7.50041e-06	11	7.56258	35.9277	36.2864	13	5.73231	33.1337	34.6836	18	8.8769	43.939	43.4322	29	8.93098	46.1958	44.13	10	0.477647	1.13399	1.79234	9	0.404269	0.921758	1.5434
HCAG_09193	NW_001813920	complement(4565..5771)	6.21099	-22.8714	-4.51547	1.76866e-06	1.30321e-05	0.0166289	4	3.59447	17.0763	13.1951	12	6.91616	39.9765	32.0156	6	3.86756	19.1437	14.4774	26	10.4658	54.1346	39.5648	2	0.124863	0.29644	0.358467	10	0.587118	1.33866	1.71489
HCAG_05357	NW_001813978	1694169..1694545	7.45609	-22.8082	-4.51148	3.82083e-05	0.000188476	0.359235	4	13.0967	62.2187	13.1951	0	0	0	0	4	9.39448	46.5009	9.65161	5	7.33322	37.9313	7.60862	1	0.227473	0.540049	0.179234	2	0.42784	0.975502	0.342977
HCAG_05643	NW_001813978	2672528..2673115	4.62529	-22.8051	-4.51128	4.06174e-05	0.000199106	0.381885	4	8.37193	39.7727	13.1951	0	0	0	0	3	4.504	22.2939	7.23871	6	5.62523	29.0967	9.13034	1	0.14541	0.345221	0.179234	2	0.273493	0.62358	0.342977
HCAG_04699	NW_001813979	complement(2349437..2349756)	12.7517	-22.8039	-4.51121	3.28828e-05	0.000165417	0.309165	3	18.3717	87.279	9.8963	3	11.7831	68.1081	8.00391	1	4.39279	21.7435	2.4129	6	16.459	85.1348	9.13034	3	1.27638	3.03027	0.537701	0	0	0	0
HCAG_05075	NW_001813978	complement(744858..746424)	653.3	-22.6584	-4.50198	0.00143372	0.0042766	1	31	31.0649	147.581	102.262	116	74.5548	430.939	309.484	57	40.9727	202.807	137.535	5495	2466.61	12758.6	8361.87	448	31.19	74.0489	80.2966	662	43.3428	98.8242	113.525
HCAG_07712	NW_001813974	780210..782083	7.22172	-22.6307	-4.50021	1.957e-06	1.43523e-05	0.0183997	11	8.61991	40.9508	36.2864	10	5.02596	29.0509	26.6797	14	7.86955	38.9528	33.7806	21	7.37145	38.1291	31.9562	15	0.81664	1.9388	2.6885	0	0	0	0
HCAG_07301	NW_001813975	complement(1111469..1113838)	35.0686	-22.6214	-4.49961	1.54321e-14	9.01196e-13	1.45093e-10	59	25.3716	120.533	194.627	162	44.6807	258.262	432.211	109	33.6228	166.427	263.006	190	36.5994	189.311	289.127	42	1.2548	2.97905	7.52781	104	2.922	6.66233	17.8348
HCAG_00938	NW_001813982	3256417..3258015	22.0538	-22.6125	-4.49905	2.77766e-10	5.85551e-09	2.61156e-06	13	17.3346	82.3519	42.884	13	11.1179	64.2633	34.6836	40	38.2598	189.379	96.5161	36	21.5029	111.224	54.782	11	1.01904	2.41933	1.97157	17	1.48105	3.37689	2.91531
HCAG_04612	NW_001813979	complement(2038845..2039606)	11.3615	-22.5285	-4.49368	1.0499e-06	8.25348e-06	0.00987116	7	11.3472	53.9076	23.0914	11	11.4365	66.1049	29.3477	7	8.13958	40.2894	16.8903	20	14.5227	75.1189	30.4345	1	0.112622	0.267377	0.179234	11	1.16503	2.65633	1.88637
HCAG_07671	NW_001813974	complement(648628..649236)	12.9038	-22.4367	-4.48779	6.32792e-06	3.98992e-05	0.0594951	4	13.7788	65.4592	13.1951	10	22.0933	127.703	26.6797	2	4.94189	24.4614	4.82581	7	10.8012	55.8697	10.6521	4	0.957284	2.27271	0.716934	2	0.450124	1.02631	0.342977
HCAG_02263	NW_001813981	552985..554585	9.3787	-22.2894	-4.47829	4.18878e-06	2.78324e-05	0.0393829	1	2.37907	11.3023	3.29877	5	7.62934	44.0988	13.3398	8	13.6524	67.5768	19.3032	13	13.854	71.6602	19.7824	1	0.165286	0.39241	0.179234	6	0.93263	2.12645	1.02893
HCAG_02046	NW_001813982	complement(7180878..7181333)	20.1473	-22.1581	-4.46976	0.000129491	0.000540619	1	3	16.0012	76.0172	9.8963	1	3.4209	19.7733	2.66797	1	3.82598	18.9379	2.4129	24	57.3411	296.598	36.5214	6	2.22337	5.27854	1.0754	0	0	0	0
HCAG_00593	NW_001813982	complement(2033964..2034877)	8.11218	-22.1348	-4.46825	3.28163e-06	2.24555e-05	0.0308539	2	4.62505	21.9723	6.59753	8	11.8655	68.5844	21.3437	4	6.63526	32.8433	9.65161	9	9.32294	48.2232	13.6955	2	0.321326	0.762866	0.358467	4	0.604362	1.37798	0.685954
HCAG_01057	NW_001813982	3703747..3704202	12.435	-22.0346	-4.4617	1.34468e-05	7.62987e-05	0.126427	1	4.79262	22.7684	3.29877	4	12.2954	71.0693	10.6719	7	24.0648	119.116	16.8903	4	8.58731	44.4181	6.08689	3	0.998905	2.37152	0.537701	1	0.31313	0.713954	0.171489
HCAG_03577	NW_001813980	complement(1483896..1484981)	7.10354	-22.0341	-4.46166	6.35379e-06	3.99587e-05	0.0597383	3	7.8736	37.4053	9.8963	2	3.3666	19.4595	5.33594	6	11.2957	55.9118	14.4774	5	5.87822	30.4053	7.60862	2	0.36468	0.865793	0.358467	2	0.342951	0.78195	0.342977
HCAG_07985	NW_001813973	complement(304411..304653)	10.5776	-22.0282	-4.46128	1.00941e-05	5.99522e-05	0.0949043	3	12.2478	58.186	9.8963	1	2.61846	15.1351	2.66797	5	14.6426	72.4782	12.0645	7	12.8015	66.2159	10.6521	1	0.28364	0.673394	0.179234	3	0.80022	1.82455	0.514466
HCAG_08866	NW_001813970	167620..168137	5.99986	-21.9106	-4.45356	0.000297888	0.001115	1	1	3.84525	18.2677	3.29877	3	7.39869	42.7656	8.00391	4	11.0331	54.6115	9.65161	1	1.72245	8.90945	1.52172	0	0	0	0	2	0.502464	1.14565	0.342977
HCAG_07465	NW_001813975	complement(1811327..1812978)	11.1337	-21.8976	-4.4527	6.33366e-06	3.98992e-05	0.0595491	8	17.7552	84.3501	26.3901	4	5.69384	32.9113	10.6719	7	11.1441	55.1613	16.8903	10	9.94168	51.4237	15.2172	0	0	0	0	8	1.16005	2.64498	1.37191
HCAG_04570	NW_001813979	1911724..1912552	9.42961	-21.847	-4.44936	4.04277e-06	2.70535e-05	0.0380101	10	14.4407	68.6035	32.9877	12	11.1142	64.2417	32.0156	3	3.10756	15.3818	7.23871	14	9.05605	46.8427	21.3041	10	1.00327	2.38188	1.79234	1	0.0943491	0.215122	0.171489
HCAG_04610	NW_001813979	2033460..2034450	9.08653	-21.8412	-4.44898	1.54919e-05	8.60842e-05	0.145654	1	2.52436	11.9925	3.29877	3	4.85715	28.0751	8.00391	11	19.9184	98.5926	26.5419	8	9.04617	46.7916	12.1738	1	0.17538	0.416374	0.179234	5	0.824654	1.88026	0.857443
HCAG_02379	NW_001813981	complement(937852..942002)	5.95713	-21.8226	-4.44775	6.22859e-06	3.93556e-05	0.0585612	70	18.3136	87.0028	230.914	14	2.34916	13.5785	37.3516	10	1.87667	9.28914	24.129	11	1.28912	6.66799	16.739	38	0.690698	1.6398	6.81087	0	0	0	0
HCAG_07656	NW_001813974	complement(609074..609425)	8.40413	-21.7708	-4.44432	0.000234265	0.00090158	1	1	5.70157	27.0866	3.29877	4	14.6273	84.548	10.6719	2	8.17968	40.4878	4.82581	2	5.10797	26.4211	3.04345	2	0.792235	1.88086	0.358467	0	0	0	0
HCAG_06598	NW_001813977	876677..877345	4.58443	-21.7667	-4.44405	0.000375208	0.0013589	1	0	0	0	0	5	11.1629	64.5235	13.3398	1	2.49695	12.3594	2.4129	3	4.67782	24.1962	4.56517	1	0.24184	0.574157	0.179234	1	0.227431	0.518556	0.171489
HCAG_09149	NW_001813956	4351..4933	5.91593	-21.766	-4.444	0.000160065	0.000647707	1	2	8.06564	38.3176	6.59753	1	2.58653	14.9506	2.66797	2	5.78562	28.6377	4.82581	4	7.22591	37.3762	6.08689	0	0	0	0	2	0.526974	1.20153	0.342977
HCAG_02412	NW_001813981	complement(1059727..1060070)	10.9675	-21.7657	-4.44398	0.000334777	0.00123145	1	0	0	0	0	1	5.0499	29.1892	2.66797	5	28.2394	139.779	12.0645	3	10.5808	54.7295	4.56517	1	0.547019	1.29869	0.179234	1	0.514427	1.17292	0.171489
HCAG_08003	NW_001813973	368212..369162	5.66932	-21.7639	-4.44387	0.000277079	0.00104455	1	0	0	0	0	4	11.4646	66.2674	10.6719	1	3.20555	15.8669	2.4129	4	8.00709	41.4169	6.08689	1	0.31047	0.737094	0.179234	1	0.291972	0.665714	0.171489
HCAG_05355	NW_001813978	complement(1689370..1689756)	7.94562	-21.6596	-4.43694	3.50489e-05	0.000174817	0.32953	1	2.5635	12.1785	3.29877	1	1.64415	9.50346	2.66797	10	18.3884	91.0192	24.129	8	9.18642	47.5171	12.1738	4	0.712397	1.69132	0.716934	1	0.167488	0.381882	0.171489
HCAG_03599	NW_001813980	1560593..1561217	16.0183	-21.6529	-4.43649	7.04156e-06	4.37284e-05	0.0662047	4	7.43126	35.3038	13.1951	7	8.34084	48.2114	18.6758	30	39.9793	197.89	72.3871	10	8.32197	43.0457	15.2172	2	0.258144	0.612865	0.358467	13	1.57796	3.59785	2.22935
HCAG_01645	NW_001813982	5761897..5764118	13.2119	-21.6053	-4.43331	9.16544e-11	2.15434e-09	8.61734e-07	44	20.6096	97.9107	145.146	25	7.51047	43.4117	66.6992	38	12.7677	63.1977	91.6903	57	11.9596	61.8614	86.7382	42	1.36677	3.24488	7.52781	7	0.214223	0.488442	1.20042
HCAG_08766	NW_001813971	complement(721893..724680)	13.3767	-21.5075	-4.42677	2.04867e-08	2.66229e-07	0.000192616	27	10.6294	50.4971	89.0667	19	4.7974	27.7297	50.6914	103	29.0865	143.973	248.529	51	8.99367	46.5201	77.6079	54	1.47695	3.50646	9.67861	5	0.128607	0.293231	0.857443
HCAG_00260	NW_001813982	842668..844758	9.78345	-21.3833	-4.41841	4.58728e-08	5.4183e-07	0.000431296	9	5.82431	27.6696	29.6889	21	8.71626	50.3814	56.0273	28	12.9978	64.3369	67.5613	40	11.5954	59.9775	60.8689	26	1.16897	2.77528	4.66007	1	0.0422817	0.0964048	0.171489
HCAG_00067	NW_001813982	207577..208930	232.597	-21.3626	-4.41702	0.000887294	0.00285417	1	13	13.9126	66.0947	42.884	23	15.7871	91.2517	61.3633	18	13.8181	68.397	43.4322	1850	886.869	4587.36	2815.19	342	25.4284	60.3701	61.2979	41	2.86681	6.53649	7.03103
HCAG_05982	NW_001813976	1138459..1139986	115.56	-21.2568	-4.40985	2.14161e-05	0.000113695	0.201354	582	420.223	1996.36	1919.88	27	12.5035	72.2719	72.0351	37	19.1633	94.8547	89.2774	32	10.3498	53.5345	48.6951	120	6.0196	14.2913	21.508	161	7.5951	17.3173	27.6097
HCAG_02319	NW_001813981	738091..738198	6.61633	-21.212	-4.40681	0.00302639	0.00813441	1	0	0	0	0	1	5.89155	34.0541	2.66797	0	0	0	0	5	20.5738	106.418	7.60862	1	0.638189	1.51514	0.179234	0	0	0	0
HCAG_00031	NW_001813982	complement(103832..104510)	5.89523	-21.1768	-4.40441	4.51536e-06	2.96256e-05	0.0424534	5	8.06564	38.3176	16.4938	2	2.06923	11.9605	5.33594	6	6.94275	34.3653	14.4774	9	6.50332	33.6386	13.6955	2	0.224144	0.532146	0.358467	4	0.421579	0.961226	0.685954
HCAG_05257	NW_001813978	1364317..1364696	43.8024	-21.1278	-4.40107	9.19181e-07	7.38014e-06	0.00864214	7	42.8674	203.651	23.0914	20	78.5539	454.054	53.3594	6	26.3567	130.461	14.4774	10	27.4317	141.891	15.2172	6	2.55276	6.06055	1.0754	7	2.80077	6.38592	1.20042
HCAG_09137	NW_001813958	complement(7495..8750)	5.72862	-21.123	-4.40074	2.9216e-06	2.02872e-05	0.0274689	5	4.3512	20.6713	16.4938	13	7.2559	41.9403	34.6836	5	3.12119	15.4493	12.0645	21	8.18619	42.3433	31.9562	11	0.66506	1.57893	1.97157	1	0.0568577	0.129639	0.171489
HCAG_09062	NW_001813967	106457..112533	2.60471	-21.1066	-4.39962	2.63747e-06	1.85119e-05	0.0247975	4	1.14823	5.45493	13.1951	8	1.47289	8.51352	21.3437	31	6.38327	31.596	74.8	11	1.41445	7.31627	16.739	11	0.219378	0.520828	1.97157	5	0.0937758	0.213814	0.857443
HCAG_04962	NW_001813978	340600..342906	2.78771	-21.0693	-4.39707	5.61151e-05	0.000262191	0.527594	17	7.31047	34.73	56.079	4	1.10323	6.37683	10.6719	7	2.15926	10.6879	16.8903	3	0.577885	2.98913	4.56517	0	0	0	0	11	0.309058	0.70467	1.88637
HCAG_05033	NW_001813978	585224..585889	8.51552	-21.0677	-4.39696	2.50792e-05	0.000131216	0.235795	2	8.37193	39.7727	6.59753	3	8.05426	46.5549	8.00391	4	12.0107	59.4505	9.65161	3	5.62523	29.0967	4.56517	2	0.581641	1.38088	0.358467	1	0.273493	0.62358	0.171489
HCAG_05341	NW_001813978	complement(1650934..1653507)	10.7224	-21.0173	-4.39351	8.2544e-12	2.50348e-10	7.76078e-08	26	12.8137	60.8741	85.7679	31	9.79876	56.6383	82.707	38	13.4337	66.4942	91.6903	31	6.84361	35.3988	47.1734	17	0.582074	1.38191	3.04697	22	0.708391	1.61517	3.77275
HCAG_08931	NW_001813969	66586..67456	21.7164	-21.0121	-4.39315	1.18638e-06	9.21083e-06	0.0111543	5	11.4031	54.1731	16.4938	7	10.2391	59.1836	18.6758	33	53.9859	267.22	79.6258	11	11.2375	58.1265	16.739	5	0.792235	1.88086	0.896168	12	1.78808	4.07692	2.05786
HCAG_07024	NW_001813975	complement(53494..53679)	87.5265	-20.9571	-4.38937	4.2799e-05	0.000208712	0.402397	38	202.682	962.884	125.353	41	140.257	810.706	109.387	0	0	0	0	3	7.16763	37.0748	4.56517	14	5.18786	12.3166	2.50927	17	5.92421	13.5076	2.91531
HCAG_06331	NW_001813976	complement(2381686..2382820)	4.13414	-20.9554	-4.38925	4.14869e-06	2.76246e-05	0.0390059	3	2.91786	13.862	9.8963	8	4.99049	28.8458	21.3437	3	2.09303	10.3601	7.23871	15	6.5352	33.8035	22.8258	6	0.405438	0.962558	1.0754	2	0.127094	0.289781	0.342977
HCAG_08566	NW_001813972	1129175..1130451	91.9428	-20.951	-4.38895	1.31533e-07	1.36197e-06	0.00123667	38	33.6897	160.05	125.353	43	24.4507	141.329	114.723	46	29.2539	144.801	110.994	706	280.377	1450.26	1074.34	114	7.02179	16.6706	20.4326	76	4.40228	10.0375	13.0331
HCAG_06722	NW_001813977	1329178..1329752	35.7479	-20.9504	-4.3889	3.37147e-09	5.39092e-08	3.16986e-05	8	19.5965	93.0976	26.3901	26	40.8481	236.108	69.3672	22	38.6565	191.343	53.0839	40	43.8907	227.026	60.8689	7	1.19129	2.82826	1.25463	21	3.36092	7.66311	3.60126
HCAG_03447	NW_001813980	1031524..1034077	96.71	-20.8117	-4.37933	0.000495442	0.00171319	1	37	16.3577	77.7109	122.054	1211	343.379	1984.79	3230.91	43	13.6364	67.4978	103.755	68	13.4665	69.6557	103.477	174	5.34441	12.6883	31.1866	299	8.6366	19.692	51.2751
HCAG_05183	NW_001813978	1095842..1096237	16.0171	-20.7306	-4.37369	2.68946e-07	2.53879e-06	0.00252863	6	15.0314	71.4101	19.7926	9	14.4611	83.5872	24.0117	8	14.3764	71.1605	19.3032	18	20.1997	104.484	27.391	6	1.04431	2.47932	1.0754	6	0.982088	2.23922	1.02893
HCAG_01234	NW_001813982	4334101..4334322	9.3769	-20.6873	-4.37067	0.000219317	0.000852075	1	3	13.4064	63.69	9.8963	1	2.86616	16.5668	2.66797	6	19.2333	95.2012	14.4774	1	2.00177	10.3542	1.52172	3	0.931411	2.21128	0.537701	0	0	0	0
HCAG_00025	NW_001813982	86141..86251	59.7128	-20.6749	-4.36981	8.81676e-07	7.10936e-06	0.00828952	4	35.7504	169.84	13.1951	10	57.3231	331.337	26.6797	9	57.6999	285.603	21.7161	22	88.0779	455.586	33.4779	10	6.20941	14.7419	1.79234	3	1.75183	3.99428	0.514466
HCAG_09131	NW_001813960	complement(9..2337)	1.12041	-20.6618	-4.36889	1.29526e-05	7.40307e-05	0.12178	1	0.477188	2.26699	3.29877	4	1.22422	7.07617	10.6719	5	1.71148	8.47148	12.0645	5	1.06877	5.52823	7.60862	1	0.0331527	0.0787084	0.179234	3	0.0935322	0.213259	0.514466
HCAG_06095	NW_001813976	complement(1607838..1608252)	11.8487	-20.6617	-4.36889	1.13636e-05	6.61551e-05	0.106841	1	5.08756	24.1696	3.29877	5	16.315	94.3036	13.3398	4	14.5976	72.2552	9.65161	5	11.3947	58.9394	7.60862	2	0.706917	1.67831	0.358467	2	0.664798	1.51578	0.342977
HCAG_08364	NW_001813972	complement(344222..347738)	300.769	-20.5955	-4.36425	0.00242718	0.00671978	1	85	25.0971	119.229	280.395	96	18.1796	105.081	256.125	65	13.7667	68.1425	156.839	8665	1146.03	5927.89	13185.7	857	17.5798	41.7366	153.603	1042	20.1012	45.832	178.691
HCAG_01624	NW_001813982	5704723..5706316	3.99915	-20.5942	-4.36416	5.52497e-06	3.55306e-05	0.0519457	9	5.76787	27.4015	29.6889	7	2.87727	16.6311	18.6758	6	2.75826	13.6529	14.4774	16	4.59321	23.7585	24.3476	11	0.489773	1.16278	1.97157	0	0	0	0
HCAG_01363	NW_001813982	complement(4837243..4838151)	64.9907	-20.4634	-4.35497	1.56802e-07	1.58863e-06	0.00147425	191	208.455	990.314	630.064	23	16.0997	93.0586	61.3633	19	14.8746	73.6264	45.8452	42	20.533	106.208	63.9124	47	3.56375	8.46077	8.42397	62	4.42102	10.0802	10.6323
HCAG_03213	NW_001813980	complement(271607..273047)	21.5041	-20.4577	-4.35457	2.06785e-11	5.61904e-10	1.94419e-07	14	16.4757	78.2715	46.1827	15	11.3218	65.442	40.0195	29	24.4808	121.175	69.9742	64	33.738	174.511	97.3903	8	0.654087	1.55288	1.43387	27	2.07602	4.73344	4.63019
HCAG_06597	NW_001813977	872238..872644	5.61481	-20.4271	-4.35241	0.000357555	0.00130249	1	0	0	0	0	2	4.15874	24.0382	5.33594	1	2.32559	11.5113	2.4129	11	15.9749	82.6308	16.739	3	0.67573	1.60426	0.537701	0	0	0	0
HCAG_01106	NW_001813982	complement(3879458..3880542)	26.5541	-20.3975	-4.35032	5.4845e-13	2.26164e-11	5.15653e-09	18	25.8802	122.949	59.3778	22	20.2874	117.264	58.6953	27	27.8465	137.835	65.1484	50	32.2024	166.568	76.0862	22	2.19759	5.21734	3.94314	14	1.31514	2.99861	2.40084
HCAG_05955	NW_001813976	1057636..1060901	66.1049	-20.3693	-4.34832	1.38662e-10	3.1189e-09	1.3037e-06	152	152.781	725.821	501.413	28	18.0507	104.336	74.7031	43	31.0032	153.46	103.755	139	62.5843	323.719	211.52	76	5.30725	12.6	13.6217	45	2.95522	6.73808	7.71699
HCAG_02843	NW_001813981	2593266..2595321	99.8618	-20.3232	-4.34506	8.15251e-08	8.9649e-07	0.000766499	55	48.2441	229.194	181.432	94	52.8833	305.674	250.789	175	110.111	545.029	422.258	479	188.209	973.517	728.905	15	0.914117	2.17022	2.6885	207	11.8632	27.0488	35.4981
HCAG_04931	NW_001813978	complement(233289..233764)	16.5605	-20.323	-4.34504	1.19459e-06	9.26458e-06	0.0112316	6	16.9585	80.5652	19.7926	10	18.1278	104.782	26.6797	6	12.1646	60.2127	14.4774	15	18.9912	98.2324	22.8258	2	0.392732	0.932392	0.358467	9	1.662	3.78945	1.5434
HCAG_00900	NW_001813982	complement(3120883..3121265)	19.6624	-20.2194	-4.33767	0.000133283	0.000553991	1	8	58.7895	279.293	26.3901	1	4.71324	27.2432	2.66797	1	5.27135	26.0922	2.4129	3	9.87541	51.0809	4.56517	1	0.510551	1.21211	0.179234	3	1.4404	3.28419	0.514466
HCAG_03397	NW_001813980	complement(872532..875039)	5.86653	-20.1313	-4.33137	4.98722e-08	5.81038e-07	0.000468898	20	10.3828	49.3256	65.9753	14	4.66144	26.9439	37.3516	12	4.46865	22.119	28.9548	17	3.95326	20.4484	25.8693	3	0.108202	0.256884	0.537701	18	0.610529	1.39204	3.0868
HCAG_07997	NW_001813973	351362..352715	35.1632	-20.1175	-4.33038	8.92275e-12	2.68025e-10	8.38917e-08	29	23.2768	110.582	95.6642	54	27.7989	160.682	144.07	105	60.4542	299.237	253.355	81	29.1229	150.639	123.26	68	3.79196	9.00256	12.1879	16	0.839066	1.91312	2.74382
HCAG_06950	NW_001813977	complement(2121658..2123094)	24.7666	-20.024	-4.32366	1.59317e-13	7.64234e-12	1.4979e-09	29	20.8933	99.2584	95.6642	37	17.097	98.8235	98.7148	37	19.1216	94.6481	89.2774	130	41.9543	217.01	197.824	29	1.45157	3.44619	5.19777	39	1.8358	4.18573	6.68806
HCAG_09315	NW_001813770	complement(20..1232)	1.21565	-20.0166	-4.32312	0.000630864	0.00212062	1	1	0.856713	4.07	3.29877	1	0.549471	3.17603	2.66797	5	3.07268	15.2092	12.0645	1	0.383759	1.98501	1.52172	0	0	0	0	2	0.111948	0.255248	0.342977
HCAG_01807	NW_001813982	complement(6294959..6295403)	13.4067	-20.0102	-4.32266	8.36158e-06	5.08181e-05	0.0786155	6	18.0377	85.6921	19.7926	7	13.497	78.0148	18.6758	4	8.62584	42.6963	9.65161	10	13.4665	69.6557	15.2172	8	1.6709	3.96691	1.43387	0	0	0	0
HCAG_04292	NW_001813979	complement(912157..912999)	16.4944	-20.0022	-4.32209	1.16156e-06	9.03305e-06	0.010921	25	39.368	187.026	82.4692	10	10.0998	58.3784	26.6797	4	4.5183	22.3647	9.65161	17	11.9916	62.0267	25.8693	13	1.42225	3.37659	2.33004	6	0.617312	1.40751	1.02893
HCAG_04998	NW_001813978	466707..467246	7.60391	-19.9778	-4.32033	2.58504e-06	1.8233e-05	0.0243046	2	3.67435	17.4558	6.59753	9	10.6048	61.2973	24.0117	6	7.90702	39.1383	14.4774	10	8.22951	42.5674	15.2172	6	0.765827	1.81816	1.0754	2	0.240066	0.547365	0.342977
HCAG_02286	NW_001813981	complement(624720..625229)	8.77622	-19.948	-4.31817	1.33852e-05	7.60407e-05	0.125847	8	15.5619	73.9304	26.3901	7	8.73335	50.4801	18.6758	4	5.58143	27.627	9.65161	6	5.22816	27.0428	9.13034	0	0	0	0	8	1.01675	2.31825	1.37191
HCAG_02822	NW_001813981	2507190..2508708	18.8219	-19.8855	-4.31365	4.32936e-06	2.86451e-05	0.0407047	4	10.0974	47.9701	13.1951	7	11.3334	65.5086	18.6758	21	38.0261	188.222	50.671	14	15.8308	81.8853	21.3041	11	1.92918	4.58011	1.97157	3	0.494792	1.12816	0.514466
HCAG_00524	NW_001813982	1825168..1826948	19.0898	-19.846	-4.31078	9.76343e-08	1.04432e-06	0.000917958	30	46.1429	219.212	98.963	14	13.8109	79.8291	37.3516	8	8.82644	43.6892	19.3032	11	7.5788	39.2016	16.739	10	1.0686	2.53697	1.79234	13	1.30641	2.97868	2.22935
HCAG_00920	NW_001813982	3185138..3185443	10.2957	-19.8038	-4.3077	3.77697e-05	0.000186508	0.355111	8	25.9366	123.217	26.3901	3	6.23811	36.0572	8.00391	2	4.65119	23.0225	4.82581	3	4.3568	22.5357	4.56517	4	0.900973	2.13902	0.716934	1	0.211823	0.482969	0.171489
HCAG_07176	NW_001813975	complement(638601..639218)	109.868	-19.7752	-4.30562	8.78966e-07	7.09822e-06	0.00826404	235	377.245	1792.18	775.21	16	16.4734	95.2191	42.6875	21	24.1817	119.695	50.671	30	21.5725	111.584	45.6517	56	6.24558	14.8278	10.0371	73	7.65647	17.4572	12.5187
HCAG_03880	NW_001813980	complement(2440110..2441624)	46.0304	-19.7648	-4.30486	2.62568e-12	9.04272e-11	2.46866e-08	73	49.9802	237.442	240.81	120	52.6946	304.583	320.156	124	60.8988	301.437	299.2	67	20.5482	106.286	101.955	76	3.61508	8.58264	13.6217	58	2.5945	5.91562	9.94634
HCAG_08133	NW_001813973	789955..790452	5.11542	-19.6335	-4.29524	8.9058e-05	0.000389815	0.837323	0	0	0	0	4	5.11074	29.5409	10.6719	2	2.85796	14.1464	4.82581	14	12.493	64.6204	21.3041	4	0.55361	1.31434	0.716934	1	0.130156	0.296764	0.171489
HCAG_06781	NW_001813977	1518768..1518947	28.8764	-19.6099	-4.29351	1.10015e-05	6.44463e-05	0.103436	14	77.1613	366.572	46.1827	4	14.1397	81.7297	10.6719	3	11.8605	58.7074	7.23871	5	12.3443	63.8511	7.60862	5	1.91457	4.54541	0.896168	4	1.4404	3.28419	0.685954
HCAG_05217	NW_001813978	complement(1223772..1226476)	20.3285	-19.5704	-4.2906	1.50557e-12	5.59502e-11	1.41554e-08	34	21.4162	101.742	112.158	39	15.7557	91.0703	104.051	34	15.3622	76.04	82.0387	102	28.7798	148.864	155.216	39	1.7067	4.05191	6.99011	26	1.07001	2.43968	4.4587
HCAG_06871	NW_001813977	1867829..1868839	1.13161	-19.483	-4.28414	0.00281287	0.00763469	1	1	1.25738	5.97346	3.29877	0	0	0	0	3	2.70582	13.3933	7.23871	1	0.563236	2.91336	1.52172	0	0	0	0	1	0.0821519	0.187311	0.171489
HCAG_07766	NW_001813974	964874..965273	8.60103	-19.4815	-4.28403	0.0020329	0.00578492	1	2	19.4524	92.413	6.59753	1	6.23811	36.0572	2.66797	0	0	0	0	2	8.71359	45.0713	3.04345	1	0.67573	1.60426	0.179234	0	0	0	0
HCAG_05352	NW_001813978	complement(1681687..1682459)	3.12866	-19.4807	-4.28397	0.00142612	0.00425797	1	1	3.84525	18.2677	3.29877	1	2.46623	14.2552	2.66797	1	2.75826	13.6529	2.4129	2	3.44491	17.8189	3.04345	0	0	0	0	1	0.251232	0.572824	0.171489
HCAG_04038	NW_001813979	complement(52148..55802)	0.317668	-19.4802	-4.28394	0.00133081	0.00401551	1	1	0.390426	1.85481	3.29877	1	0.250408	1.4474	2.66797	1	0.28006	1.38624	2.4129	2	0.349778	1.80924	3.04345	1	0.0271249	0.0643978	0.179234	0	0	0	0
HCAG_04407	NW_001813979	1326868..1327701	3.46049	-19.479	-4.28385	0.00167527	0.00490071	1	0	0	0	0	1	2.98726	17.2668	2.66797	2	6.68199	33.0746	4.82581	2	4.17271	21.5835	3.04345	1	0.323589	0.768239	0.179234	0	0	0	0
HCAG_05467	NW_001813978	2037969..2039431	1.22864	-19.4784	-4.28381	0.00312453	0.00836948	1	2	2.93948	13.9646	6.59753	0	0	0	0	0	0	0	0	3	1.97508	10.2162	4.56517	1	0.10211	0.242422	0.179234	0	0	0	0
HCAG_05237	NW_001813978	complement(1297882..1298687)	0.897298	-19.4771	-4.28371	0.00270289	0.0073734	1	0	0	0	0	2	1.75286	10.1318	5.33594	0	0	0	0	3	1.83634	9.49851	4.56517	0	0	0	0	1	0.0892807	0.203565	0.171489
HCAG_02523	NW_001813981	complement(1420372..1420628)	3.98973	-19.4768	-4.28368	0.0017914	0.00519357	1	0	0	0	0	1	3.78742	21.8919	2.66797	1	4.2359	20.9669	2.4129	3	7.93559	41.0471	4.56517	0	0	0	0	1	0.38582	0.879693	0.171489
HCAG_07292	NW_001813975	complement(1086627..1087710)	49.7569	-19.4634	-4.2827	2.6601e-08	3.34362e-07	0.000250103	96	146.974	698.232	316.682	15	14.7289	85.1352	40.0195	19	20.8657	103.282	45.8452	24	16.459	85.1348	36.5214	32	3.40368	8.08073	5.73547	30	3.00082	6.84206	5.14466
HCAG_01638	NW_001813982	complement(5749807..5750265)	5.56003	-19.4546	-4.28204	0.000533873	0.00182726	1	4	14.2233	67.5708	13.1951	1	2.2806	13.1822	2.66797	1	2.55065	12.6252	2.4129	2	3.18561	16.4777	3.04345	0	0	0	0	2	0.464644	1.05942	0.342977
HCAG_09227	NW_001813891	complement(1354..1786)	6.40239	-19.3772	-4.27628	0.00044549	0.00156873	1	2	8.9376	42.46	6.59753	4	11.4646	66.2674	10.6719	1	3.20555	15.8669	2.4129	1	2.00177	10.3542	1.52172	1	0.31047	0.737094	0.179234	1	0.291972	0.665714	0.171489
HCAG_02064	NW_001813982	7256141..7256263	10.0255	-19.3717	-4.27588	0.000363318	0.00132201	1	0	0	0	0	3	15.5192	89.7034	8.00391	3	17.3569	85.9132	7.23871	2	7.22591	37.3762	3.04345	1	0.560361	1.33036	0.179234	1	0.526974	1.20153	0.171489
HCAG_04886	NW_001813978	85524..85821	6.89343	-19.3704	-4.27578	0.000279229	0.00105138	1	2	10.1751	48.3391	6.59753	1	3.26301	18.8607	2.66797	2	7.29879	36.1276	4.82581	3	6.83682	35.3637	4.56517	2	0.706917	1.67831	0.358467	0	0	0	0
HCAG_00780	NW_001813982	complement(2735035..2736575)	73.2538	-19.3653	-4.27541	1.36335e-11	3.89613e-10	1.28183e-07	66	51.7195	245.705	217.719	69	34.6791	200.451	184.09	159	89.3756	442.392	383.652	334	117.241	606.434	508.256	50	2.72213	6.46267	8.96168	139	7.11665	16.2264	23.8369
HCAG_02534	NW_001813981	1452521..1453425	6.75114	-19.3317	-4.2729	2.12228e-05	0.000112924	0.199537	4	6.96192	33.0741	13.1951	3	3.34888	19.357	8.00391	9	11.2363	55.6175	21.7161	7	5.45746	28.2289	10.6521	7	0.84644	2.00955	1.25463	0	0	0	0
HCAG_08262	NW_001813973	complement(1203122..1203595)	23.8833	-19.3052	-4.27092	3.21125e-07	2.94558e-06	0.00301922	5	12.5262	59.5084	16.4938	30	48.2036	278.624	80.0391	10	17.9705	88.9506	24.129	15	16.8331	87.0696	22.8258	7	1.21836	2.89254	1.25463	13	2.12786	4.85164	2.22935
HCAG_08277	NW_001813972	15473..17058	13.3675	-19.2815	-4.26914	2.80548e-06	1.95386e-05	0.0263771	18	27.8151	132.142	59.3778	8	7.92881	45.8298	21.3437	6	6.65076	32.92	14.4774	16	11.0752	57.2869	24.3476	10	1.07359	2.54883	1.79234	6	0.605774	1.3812	1.02893
HCAG_03122	NW_001813981	3609380..3609699	11.408	-19.2613	-4.26764	8.20907e-06	5.00696e-05	0.0771817	1	3.63397	17.264	3.29877	6	13.9843	80.8316	16.0078	7	18.247	90.319	16.8903	6	9.76689	50.5195	9.13034	3	0.757411	1.79819	0.537701	3	0.712284	1.62405	0.514466
HCAG_02974	NW_001813981	3101195..3102342	12.9103	-19.2394	-4.26599	2.21965e-08	2.84321e-07	0.000208691	12	10.9925	52.2223	39.5852	20	11.7505	67.9195	53.3594	19	12.4848	61.7972	45.8452	40	16.4134	84.8989	60.8689	5	0.318211	0.75547	0.896168	24	1.43641	3.27509	4.11573
HCAG_01261	NW_001813982	complement(4434412..4436565)	18.1162	-19.2347	-4.26564	1.17769e-08	1.63417e-07	0.000110726	15	23.5088	111.684	49.4815	16	16.0831	92.9627	42.6875	18	20.236	100.164	43.4322	18	12.6368	65.3641	27.391	6	0.653312	1.55104	1.0754	16	1.63836	3.73557	2.74382
HCAG_01840	NW_001813982	6453571..6454602	14.7751	-19.2272	-4.26508	2.75264e-08	3.44611e-07	0.000258803	9	13.4671	63.9782	29.6889	21	20.1539	116.493	56.0273	10	10.7335	53.1289	24.129	22	14.7461	76.2746	33.4779	12	1.2475	2.96172	2.1508	8	0.782115	1.78327	1.37191
HCAG_07451	NW_001813975	complement(1758798..1762844)	8.8002	-19.1419	-4.25866	7.71416e-12	2.35482e-10	7.25286e-08	44	15.1567	72.0051	145.146	40	8.83732	51.0811	106.719	21	5.18898	25.6845	50.671	39	6.01783	31.1274	59.3472	35	0.837623	1.98862	6.27317	16	0.360099	0.821047	2.74382
HCAG_03781	NW_001813980	complement(2132125..2133073)	13.8503	-19.1182	-4.25688	5.7892e-06	3.69267e-05	0.05443	7	11.8104	56.1079	23.0914	8	8.65697	50.0386	21.3437	17	20.5744	101.839	41.0193	19	14.3596	74.2757	28.9127	15	1.75828	4.17436	2.6885	1	0.110234	0.251341	0.171489
HCAG_03614	NW_001813980	1606427..1606976	12.0492	-19.0935	-4.25501	0.000122997	0.000517181	1	7	24.1129	114.554	23.0914	0	0	0	0	6	14.8257	73.3842	14.4774	6	9.25819	47.8883	9.13034	6	1.43593	3.40906	1.0754	0	0	0	0
HCAG_02282	NW_001813981	complement(614822..615262)	6.07204	-19.0492	-4.25166	6.99367e-05	0.000316889	0.657545	3	6.7488	32.0617	9.8963	0	0	0	0	4	6.45471	31.9496	9.65161	11	11.0846	57.3356	16.739	4	0.625165	1.48422	0.716934	1	0.146979	0.335121	0.171489
HCAG_06414	NW_001813977	complement(266010..269041)	23.927	-19.0106	-4.24873	2.69299e-07	2.53956e-06	0.00253195	84	37.3863	177.612	277.096	71	20.2676	117.15	189.426	53	16.9208	83.7548	127.884	106	21.1331	109.312	161.303	107	3.30862	7.85506	19.178	1	0.0290793	0.0663026	0.171489
HCAG_07745	NW_001813974	complement(899194..900987)	9.52636	-18.8917	-4.23968	4.11453e-09	6.4154e-08	3.86848e-05	9	5.42117	25.7544	29.6889	35	13.5216	78.1569	93.3789	15	6.48116	32.0805	36.1935	47	12.6815	65.5956	71.521	16	0.669576	1.58965	2.86774	18	0.708391	1.61517	3.0868
HCAG_08490	NW_001813972	complement(801959..802577)	10.8892	-18.8883	-4.23942	1.24358e-05	7.1468e-05	0.116922	6	11.7405	55.7759	19.7926	9	11.295	65.2871	24.0117	9	12.6325	62.5286	21.7161	9	7.88864	40.8042	13.6955	0	0	0	0	11	1.4063	3.20646	1.88637
HCAG_07735	NW_001813974	866845..869111	5.69438	-18.6676	-4.22246	4.16938e-06	2.77231e-05	0.0392005	13	6.0806	28.8872	42.884	8	2.39995	13.8721	21.3437	27	9.05896	44.8402	65.1484	25	5.23802	27.0938	38.0431	24	0.779909	1.8516	4.3016	0	0	0	0
HCAG_04609	NW_001813979	complement(2031511..2033009)	12.3077	-18.6587	-4.22178	2.86169e-08	3.57312e-07	0.000269056	22	16.6862	79.2717	72.5729	24	11.675	67.4833	64.0312	19	10.3372	51.167	45.8452	31	10.5323	54.4784	47.1734	31	1.63353	3.8782	5.55624	2	0.0991098	0.225976	0.342977
HCAG_07853	NW_001813974	1273336..1275457	6.5483	-18.6135	-4.21828	6.60392e-08	7.48073e-07	0.000620901	15	9.16888	43.5588	49.4815	11	4.31248	24.9268	29.3477	19	8.33087	41.2362	45.8452	16	4.38096	22.6606	24.3476	16	0.679477	1.61316	2.86774	5	0.199685	0.455294	0.857443
HCAG_03242	NW_001813980	complement(362877..363049)	34.6968	-18.5423	-4.21275	1.82278e-05	9.9292e-05	0.171378	3	23.6208	112.216	9.8963	14	70.6985	408.649	37.3516	6	33.8872	167.735	14.4774	3	10.5808	54.7295	4.56517	7	3.82913	9.09082	1.25463	2	1.02885	2.34585	0.342977
HCAG_07846	NW_001813974	1243323..1245933	7.95272	-18.5208	-4.21107	2.06494e-10	4.49411e-09	1.94146e-06	25	10.7647	51.14	82.4692	9	2.4855	14.3666	24.0117	22	6.7951	33.6344	53.0839	61	11.7656	60.858	92.8251	15	0.448727	1.06533	2.6885	23	0.647053	1.47532	3.94424
HCAG_05006	NW_001813978	500346..500907	6.45799	-18.505	-4.20984	0.000100162	0.000430995	0.941723	0	0	0	0	1	2.12096	12.2595	2.66797	5	11.8605	58.7074	12.0645	8	11.8505	61.297	12.1738	1	0.229748	0.545449	0.179234	3	0.648178	1.47788	0.514466
HCAG_01314	NW_001813982	complement(4660486..4661775)	7.38359	-18.4841	-4.20821	2.90993e-05	0.000148934	0.273592	8	14.072	66.852	26.3901	7	7.89718	45.6469	18.6758	1	1.26176	6.24547	2.4129	8	6.30345	32.6048	12.1738	7	0.855445	2.03093	1.25463	1	0.114925	0.262036	0.171489
HCAG_05226	NW_001813978	complement(1261386..1263676)	130.792	-18.4088	-4.20232	0.000112322	0.000477358	1	601	316.978	1505.88	1982.56	107	36.195	209.213	285.473	104	39.3459	194.755	250.942	553	130.648	675.783	841.513	227	8.31783	19.7475	40.686	285	9.82088	22.3922	48.8743
HCAG_05110	NW_001813978	complement(856337..861575)	77.3075	-18.4027	-4.20185	0.000914387	0.00292816	1	91	21.044	99.9741	300.188	1745	258.816	1496	4655.61	94	15.5929	77.1817	226.813	133	13.7772	71.2631	202.389	483	7.76002	18.4232	86.5698	319	4.81979	10.9894	54.7049
HCAG_09031	NW_001813968	186412..186820	6.05364	-18.3797	-4.20004	0.000307419	0.00114372	1	3	10.2276	48.5883	9.8963	5	10.9328	63.1931	13.3398	0	0	0	0	2	3.05425	15.7982	3.04345	1	0.236854	0.562319	0.179234	2	0.445483	1.01573	0.342977
HCAG_09147	NW_001813948	complement(11035..11559)	9.25408	-18.3714	-4.19939	3.00725e-05	0.000153331	0.282742	5	12.432	59.0609	16.4938	2	3.18941	18.4353	5.33594	7	12.4848	61.7972	16.8903	8	8.91014	46.088	12.1738	7	1.2092	2.87079	1.25463	0	0	0	0
HCAG_01077	NW_001813982	complement(3765376..3766194)	16.2075	-18.3633	-4.19875	2.22268e-06	1.5989e-05	0.0208976	11	19.7696	93.9197	36.2864	24	27.6646	159.906	64.0312	6	7.73513	38.2874	14.4774	12	9.66072	49.9704	18.2607	11	1.37349	3.26084	1.97157	8	0.939389	2.14186	1.37191
HCAG_08096	NW_001813973	662929..665592	19.9575	-18.3159	-4.19503	1.35167e-10	3.05491e-09	1.27084e-06	11	11.4751	54.5149	36.2864	19	12.7124	73.4794	50.6914	55	41.1564	203.716	132.71	31	14.486	74.9293	47.1734	26	1.88437	4.47372	4.66007	14	0.954205	2.17565	2.40084
HCAG_08227	NW_001813973	1100222..1100425	72.2635	-18.2828	-4.19242	1.35106e-07	1.3959e-06	0.00127027	3	19.8415	94.2613	9.8963	14	59.3868	343.265	37.3516	18	85.3958	422.693	43.4322	42	124.43	643.619	63.9124	12	5.51395	13.0908	2.1508	12	5.18542	11.8231	2.05786
HCAG_00354	NW_001813982	1207817..1208128	19.9824	-18.2345	-4.1886	3.17676e-05	0.00016084	0.298679	17	54.0553	256.802	56.079	5	10.1969	58.9397	13.3398	5	11.4044	56.4494	12.0645	3	4.27301	22.1023	4.56517	5	1.10456	2.62235	0.896168	7	1.45425	3.31577	1.20042
HCAG_00362	NW_001813982	1229317..1230118	19.3243	-18.0319	-4.17248	9.63998e-06	5.75826e-05	0.0906351	23	46.3774	220.326	75.8716	7	9.05286	52.327	18.6758	7	10.1248	50.1161	16.8903	13	11.7421	60.7364	19.7824	15	2.10135	4.98887	2.6885	4	0.526974	1.20153	0.685954
HCAG_06386	NW_001813977	167590..168810	11.7397	-18.0167	-4.17126	2.09127e-08	2.70593e-07	0.000196621	8	6.50007	30.88	26.3901	10	5.2112	30.1215	26.6797	33	19.2333	95.2012	79.6258	44	16.0142	82.8338	66.9558	19	1.07253	2.54632	3.40544	12	0.63703	1.45247	2.05786
HCAG_01507	NW_001813982	5345169..5346912	34.6758	-18.0138	-4.17103	1.34051e-06	1.02384e-05	0.0126034	21	15.5707	73.9718	69.2741	59	28.0575	162.177	157.41	42	22.3382	110.57	101.342	219	72.737	376.235	333.257	100	5.1513	12.2298	17.9234	0	0	0	0
HCAG_01323	NW_001813982	4705968..4706708	11.8273	-17.9629	-4.16695	5.7296e-06	3.66705e-05	0.0538697	2	4.8631	23.1033	6.59753	5	7.79763	45.0716	13.3398	8	13.9536	69.0675	19.3032	19	20.6948	107.044	28.9127	7	1.18253	2.80746	1.25463	4	0.635469	1.44891	0.685954
HCAG_04457	NW_001813979	1502968..1506952	40.702	-17.9394	-4.16506	2.73914e-09	4.46333e-08	2.57534e-05	224	68.971	327.662	738.924	79	15.6011	90.1767	210.77	175	38.6516	191.318	422.258	287	39.5844	204.751	436.735	195	4.1714	9.90341	34.9505	84	1.68985	3.85296	14.405
HCAG_05821	NW_001813976	604764..607035	19.7426	-17.9259	-4.16397	4.34847e-09	6.73548e-08	4.08844e-05	33	14.767	70.1539	108.859	159	45.6336	263.769	424.207	31	9.95065	49.2538	74.8	43	8.61927	44.5834	65.4341	33	1.02594	2.4357	5.91471	71	2.07581	4.73296	12.1757
HCAG_07608	NW_001813974	complement(442060..443912)	4.38277	-17.9181	-4.16334	2.11332e-06	1.53669e-05	0.0198695	6	5.78468	27.4814	19.7926	6	3.71013	21.4451	16.0078	6	4.14946	20.539	14.4774	9	3.88682	20.1047	13.6955	5	0.33491	0.795116	0.896168	4	0.251964	0.574494	0.685954
HCAG_05377	NW_001813978	complement(1767708..1769095)	118.843	-17.8956	-4.16153	5.17556e-05	0.000244526	0.486606	528	429.005	2038.08	1741.75	43	22.4081	129.523	114.723	23	13.405	66.3523	55.4968	29	10.5548	54.595	44.13	207	11.685	27.7415	37.1013	96	5.09624	11.6197	16.4629
HCAG_03893	NW_001813980	complement(2491479..2494391)	2.21232	-17.8038	-4.15411	2.43903e-05	0.000127967	0.229318	0	0	0	0	6	1.55762	9.00328	16.0078	12	3.48412	17.2457	28.9548	21	3.80753	19.6946	31.9562	3	0.0843628	0.200287	0.537701	9	0.238009	0.542675	1.5434
HCAG_04391	NW_001813979	complement(1273322..1275510)	9.30653	-17.8003	-4.15383	2.27471e-08	2.90649e-07	0.000213868	9	8.19895	38.9509	29.6889	16	9.34857	54.0362	42.6875	17	11.109	54.9876	41.0193	21	8.56957	44.3264	31.9562	15	0.949372	2.25392	2.6885	7	0.416643	0.949972	1.20042
HCAG_05437	NW_001813978	1939980..1942120	16.6089	-17.7282	-4.14797	3.68006e-12	1.19723e-10	3.45999e-08	14	10.3572	49.2042	46.1827	24	11.3877	65.8226	64.0312	43	22.8189	112.949	103.755	66	21.8717	113.132	100.434	31	1.59333	3.78276	5.55624	19	0.918373	2.09395	3.25828
HCAG_05393	NW_001813978	complement(1822874..1825026)	16.9405	-17.6413	-4.14089	2.18714e-12	7.70168e-11	2.05635e-08	22	16.9981	80.7534	72.5729	26	12.8843	74.4734	69.3672	34	18.8438	93.2734	82.0387	55	19.0355	98.4619	83.6948	18	0.96623	2.29395	3.2262	31	1.56492	3.5681	5.31615
HCAG_08981	NW_001813969	226256..230084	177.87	-17.6072	-4.1381	0.00161196	0.00474058	1	302	95.2037	452.286	996.228	2851	576.439	3331.91	7606.38	85	19.2211	95.1407	205.097	146	20.6169	106.642	222.172	753	16.4919	39.1538	134.963	658	13.5526	30.9008	112.84
HCAG_07550	NW_001813974	complement(254328..254753)	8.15375	-17.5851	-4.13628	7.08166e-06	4.38904e-05	0.0665818	4	9.31524	44.2541	13.1951	4	5.97453	34.5337	10.6719	6	10.023	49.6119	14.4774	7	7.30224	37.7711	10.6521	2	0.323589	0.768239	0.358467	5	0.760772	1.73461	0.857443
HCAG_04256	NW_001813979	817362..818135	6.44327	-17.5796	-4.13583	0.000138544	0.000572316	1	2	7.69049	36.5354	6.59753	3	7.39869	42.7656	8.00391	2	5.51653	27.3058	4.82581	3	5.16736	26.7284	4.56517	0	0	0	0	3	0.753695	1.71847	0.514466
HCAG_08134	NW_001813973	complement(792037..793100)	1.87055	-17.572	-4.13521	0.000239829	0.000919607	1	1	1.22478	5.8186	3.29877	0	0	0	0	4	3.51423	17.3948	9.65161	5	2.74317	14.1891	7.60862	2	0.170184	0.404037	0.358467	1	0.080022	0.182455	0.171489
HCAG_00935	NW_001813982	complement(3242289..3243280)	12.1948	-17.4446	-4.12471	3.19247e-06	2.19092e-05	0.0300156	11	15.1567	72.0051	36.2864	8	7.06985	40.8649	21.3437	15	14.8257	73.3842	36.1935	19	11.727	60.6585	28.9127	3	0.287185	0.681812	0.537701	16	1.4404	3.28419	2.74382
HCAG_01571	NW_001813982	5534016..5534637	18.9835	-17.3831	-4.11961	2.74987e-05	0.000142448	0.258543	4	15.2042	72.2309	13.1951	2	4.87576	28.1827	5.33594	3	8.17968	40.4878	7.23871	28	47.6744	246.597	42.6082	4	1.05631	2.50781	0.716934	7	1.73841	3.96368	1.20042
HCAG_04406	NW_001813979	complement(1325435..1326337)	14.962	-17.3043	-4.11306	1.83988e-06	1.35068e-05	0.0172986	7	14.2015	67.4672	23.0914	13	16.9156	97.7748	34.6836	11	16.0081	79.237	26.5419	14	12.7229	65.8097	21.3041	7	0.986648	2.34242	1.25463	9	1.19297	2.72003	1.5434
HCAG_02620	NW_001813981	complement(1791967..1793718)	12.0796	-17.2888	-4.11177	8.6204e-10	1.57683e-08	8.1049e-06	14	8.81843	41.8939	46.1827	43	17.3716	100.411	114.723	19	8.58477	42.493	45.8452	48	13.5434	70.0537	73.0427	11	0.481377	1.14285	1.97157	34	1.39924	3.19035	5.83061
HCAG_03071	NW_001813981	3454432..3455866	3.86284	-17.2539	-4.10885	6.15489e-06	3.89948e-05	0.0578683	5	4.56756	21.6992	16.4938	6	3.5154	20.3196	16.0078	5	3.27639	16.2175	12.0645	10	4.09202	21.1661	15.2172	1	0.0634663	0.150677	0.179234	8	0.477479	1.08868	1.37191
HCAG_06679	NW_001813977	complement(1172155..1173526)	17.3134	-17.1804	-4.10269	1.25324e-06	9.65028e-06	0.011783	9	22.5471	107.115	29.6889	13	20.8882	120.737	34.6836	5	8.98525	44.4753	12.0645	15	16.8331	87.0696	22.8258	10	1.74052	4.13219	1.79234	5	0.818407	1.86602	0.857443
HCAG_07446	NW_001813975	1736132..1738866	6.92611	-17.1683	-4.10168	5.18869e-09	7.9349e-08	4.8784e-05	11	4.99671	23.738	36.2864	37	10.7796	62.3077	98.7148	16	5.21342	25.8054	38.6064	33	6.71473	34.7322	50.2169	8	0.25247	0.599395	1.43387	28	0.830998	1.89472	4.80168
HCAG_02605	NW_001813981	complement(1736097..1736696)	39.8145	-17.0881	-4.09492	2.82517e-05	0.000145546	0.265622	68	129.236	613.962	224.316	8	9.75152	56.3653	21.3437	8	10.9062	53.9838	19.3032	11	9.36461	48.4387	16.739	4	0.528157	1.25391	0.716934	42	5.21523	11.891	7.20252
HCAG_02170	NW_001813981	complement(220444..221247)	49.2326	-17.0629	-4.09279	4.14524e-12	1.33471e-10	3.89735e-08	27	33.3159	158.275	89.0667	35	27.6991	160.105	93.3789	73	64.6133	319.824	176.142	129	71.3019	368.811	196.302	38	3.25762	7.73398	6.81087	54	4.35344	9.92609	9.26039
HCAG_07523	NW_001813974	complement(186043..186948)	27.7692	-17.0451	-4.09129	9.43031e-07	7.52025e-06	0.00886638	27	29.5651	140.456	89.0667	36	25.2829	146.139	96.0469	26	20.4221	101.086	62.7355	73	35.8065	185.21	111.086	57	4.33631	10.2949	10.2163	0	0	0	0
HCAG_06563	NW_001813977	complement(750008..750358)	14.4229	-17.0396	-4.09082	7.35941e-06	4.53726e-05	0.0691932	4	11.3057	53.7101	13.1951	7	12.6895	73.3472	18.6758	11	22.3019	110.39	26.5419	9	11.3947	58.9394	13.6955	8	1.57093	3.72957	1.43387	3	0.553998	1.26315	0.514466
HCAG_04053	NW_001813979	102127..103428	14.203	-17.035	-4.09043	1.24758e-06	9.61453e-06	0.0117297	5	11.6441	55.3176	16.4938	9	13.4427	77.7008	24.0117	9	15.0345	74.4178	21.7161	16	16.6908	86.3338	24.3476	6	0.970767	2.30472	1.0754	8	1.21724	2.77537	1.37191
HCAG_01306	NW_001813982	4633091..4633926	11.6294	-16.999	-4.08738	1.96171e-05	0.000105818	0.18444	3	7.24141	34.4019	9.8963	10	15.4814	89.4851	26.6797	5	8.65732	42.8521	12.0645	14	15.1375	78.2991	21.3041	10	1.67699	3.98138	1.79234	1	0.157708	0.359583	0.171489
HCAG_03297	NW_001813980	complement(544235..544926)	6.47054	-16.9692	-4.08485	0.000853385	0.00275817	1	1	6.12391	29.093	3.29877	0	0	0	0	2	8.78558	43.4869	4.82581	4	10.9727	56.7565	6.08689	2	0.850919	2.02018	0.358467	0	0	0	0
HCAG_03215	NW_001813980	288746..289042	5.71001	-16.9685	-4.08478	0.000787507	0.0025691	1	0	0	0	0	1	3.78742	21.8919	2.66797	2	8.47181	41.9338	4.82581	4	10.5808	54.7295	6.08689	2	0.820529	1.94803	0.358467	0	0	0	0
HCAG_03472	NW_001813980	1114683..1115840	13.334	-16.9634	-4.08435	4.49638e-06	2.95216e-05	0.042275	9	20.6682	98.1888	29.6889	11	16.2018	93.6487	29.3477	5	8.23648	40.769	12.0645	8	8.22951	42.5674	12.1738	7	1.11683	2.65149	1.25463	5	0.750206	1.71051	0.857443
HCAG_00601	NW_001813982	complement(2059258..2059944)	135.475	-16.9087	-4.0797	1.15959e-10	2.65913e-09	1.09024e-06	46	88.9578	422.614	151.743	136	168.684	975.022	362.844	105	145.656	720.968	253.355	160	138.602	716.924	243.476	18	2.4184	5.74157	3.2262	151	19.0789	43.5011	25.8948
HCAG_04548	NW_001813979	complement(1827193..1828160)	15.804	-16.8951	-4.07853	3.67629e-05	0.000181823	0.345645	5	22.9647	109.099	16.4938	5	14.7289	85.1352	13.3398	4	13.1784	65.2304	9.65161	6	12.3443	63.8511	9.13034	7	2.23366	5.30298	1.25463	0	0	0	0
HCAG_07453	NW_001813975	1766209..1767298	7.25548	-16.8912	-4.0782	1.43584e-05	8.08854e-05	0.134998	9	12.8285	60.9448	29.6889	5	4.57103	26.4213	13.3398	2	2.04492	10.122	4.82581	15	9.57744	49.5396	22.8258	6	0.594176	1.41065	1.0754	5	0.465645	1.0617	0.857443
HCAG_08826	NW_001813970	36942..37834	34.9075	-16.8883	-4.07795	4.15086e-08	4.97785e-07	0.000390263	22	52.3396	248.651	72.5729	15	22.888	132.296	40.0195	24	40.9572	202.731	57.9097	22	23.4452	121.271	33.4779	22	3.6363	8.63301	3.94314	10	1.55438	3.54409	1.71489
HCAG_02190	NW_001813981	complement(287591..288987)	46.2491	-16.8793	-4.07719	2.27523e-08	2.90649e-07	0.000213917	123	124.77	592.747	405.748	28	18.2168	105.296	74.7031	39	28.378	140.466	94.1032	30	13.6317	70.5104	45.6517	64	4.51039	10.7082	11.4709	37	2.45221	5.59118	6.34508
HCAG_08339	NW_001813972	complement(256760..257262)	19.4873	-16.8628	-4.07577	0.00046328	0.00162105	1	1	6.61382	31.4204	3.29877	15	63.6287	367.784	40.0195	1	4.74421	23.483	2.4129	1	2.96262	15.3243	1.52172	3	1.37849	3.2727	0.537701	4	1.72847	3.94103	0.685954
HCAG_02462	NW_001813981	complement(1249768..1250539)	14.9055	-16.7689	-4.06772	1.15623e-06	9.00962e-06	0.0108709	4	9.2501	43.9446	13.1951	13	19.2814	111.45	34.6836	10	16.5882	82.1082	24.129	14	14.5023	75.0138	21.3041	9	1.44597	3.4329	1.6131	6	0.906543	2.06697	1.02893
HCAG_04056	NW_001813979	112864..115398	13.0896	-16.7149	-4.06306	3.93742e-10	8.0303e-09	3.70197e-06	36	15.7472	74.8105	118.756	38	10.6609	61.6216	101.383	29	9.09935	45.0401	69.9742	86	16.8509	87.1618	130.868	6	0.18234	0.432896	1.0754	65	1.85765	4.23556	11.1468
HCAG_04953	NW_001813978	complement(302683..307107)	23.38	-16.712	-4.06281	4.67376e-11	1.19086e-09	4.39427e-07	47	21.7377	103.27	155.042	132	39.1561	226.329	352.172	59	19.574	96.8877	142.361	63	13.0521	67.5125	95.8686	57	1.83156	4.34834	10.2163	66	1.99439	4.54734	11.3182
HCAG_04690	NW_001813979	complement(2314737..2318538)	13.6845	-16.7098	-4.06262	7.61538e-10	1.42629e-08	7.15998e-06	62	21.6732	102.963	204.524	28	6.27767	36.2859	74.7031	50	12.5376	62.0585	120.645	91	14.2494	73.7055	138.477	78	1.89433	4.49736	13.9802	10	0.228393	0.520749	1.71489
HCAG_04354	NW_001813979	1152670..1153169	47.9237	-16.6921	-4.06109	1.54555e-07	1.57265e-06	0.00145312	19	61.5993	292.641	62.6766	11	22.8731	132.21	29.3477	23	53.4887	264.759	55.4968	37	53.7338	277.94	56.3038	4	0.900973	2.13902	0.716934	30	6.35469	14.4891	5.14466
HCAG_04916	NW_001813978	complement(186720..188408)	45.1811	-16.6325	-4.05593	1.21014e-14	7.34049e-13	1.13778e-10	45	27.8151	132.142	148.445	110	43.6085	252.064	293.477	116	51.4326	254.582	279.897	209	57.868	299.324	318.04	85	3.6502	8.66602	15.2348	91	3.67503	8.37929	15.6055
HCAG_06096	NW_001813976	complement(1609781..1611130)	11.9296	-16.6098	-4.05396	2.19002e-06	1.58267e-05	0.0205906	9	16.8148	79.8824	29.6889	10	11.9828	69.2625	26.6797	6	8.04104	39.8016	14.4774	13	10.8797	56.2755	19.7824	6	0.778807	1.84898	1.0754	8	0.97654	2.22657	1.37191
HCAG_05468	NW_001813978	complement(2039828..2044232)	0.296781	-16.5259	-4.04666	0.00201775	0.00574877	1	0	0	0	0	4	0.779047	4.50302	10.6719	0	0	0	0	3	0.408075	2.11078	4.56517	2	0.0421943	0.100174	0.358467	0	0	0	0
[truncated: 2,411 more rows]
